# Supplementary material for: The role of walnut bZIP genes in explant browning
Source: BMC Genomics. 2023 Jul 5;24:377. doi: 10.1186/s12864-023-09492-1 (PMC10324250; doi:10.1186/s12864-023-09492-1)
Supplement: Supplementary file 2 — Additional file 2: bZIP protein sequence of Juglans regia. [file 12864_2023_9492_MOESM2_ESM.txt]

>XP_018805791.1 PREDICTED: ABSCISIC ACID-INSENSITIVE 5-like protein 5 isoform X1 [Juglans regia]
MATNLNFKNFGTDPPGEPHGNGRPPENFPLARQQSIYALTFDELQNTMGGSLGKDFGSMNMDELLKNIWSAEETQTTANF
STSTAPEGASGPPAGAGYLQRQGSLTLPRTLSQKTVDEVWRYISKDDVTGNGSSSVPQRQQTLGEMTLEEFLVRAGVVRE
DTQLGAKPSTPGFFGNSGLGIGFQPTGVVTGLMGNRIPESSDNQFSIQSSNLPLNVNGVRTDQMQLSRPQQQQQQPQIFP
KPATVAYATNPMPQLGSPGMRAGIVGISDQSFSSGLVQVQGGGMGTVGLGAGALSAATRSPANQLSSDGIGKSNGDTSSV
SPVPYMFNGGIRGRRSNGAVEKVVERRQRRMIKNRESAARSRARKQAYTMELEAEVAKLKEENEELRKKQEEITEMQKNQ
VVEIMNLQRGVKKQCLRRTQTSPW
>XP_018805792.1 PREDICTED: ABSCISIC ACID-INSENSITIVE 5-like protein 5 isoform X2 [Juglans regia]
MANNFNFRNFGTDPPGEPNEHGRPPENFPLTRQQSIYSLTFDELQNTMGGSVGKDFGSMNMDELLKNIWSAEETQTMANF
SAATAPEGTGGPPAGAGHLQRQGSLTLPRTLSQKTVDEVWRDISKDHVTGNGSSSVPQRQQTLGEMTLEEFLLRAGVVRE
DIQLGAKPSTPGFFGNSGLGIGFQQTGGVAGLIGNRIPESSDNQFSIHSSNLPLNVNGVRSDQMQLSRPQQQQQPQIFPK
PVTVAYATNQMPQLGSPGMRAGIVGISDQSLSSGLVQGGGMGTVGLGAGALSAATGSPANQLSSDGIGKSNGDTSSVSPV
PYMFNGGLRGRRSNGAVEKVVERRQRRMIKNRESAARSRARKQAYTMELEAEVAKLKEENEELRKKQEEITEMQKNQVVE
IMNLQRGVKKQCLRRTQTGPW
>XP_018805793.1 PREDICTED: ABSCISIC ACID-INSENSITIVE 5-like protein 5 isoform X2 [Juglans regia]
MANNFNFRNFGTDPPGEPNEHGRPPENFPLTRQQSIYSLTFDELQNTMGGSVGKDFGSMNMDELLKNIWSAEETQTMANF
SAATAPEGTGGPPAGAGHLQRQGSLTLPRTLSQKTVDEVWRDISKDHVTGNGSSSVPQRQQTLGEMTLEEFLLRAGVVRE
DIQLGAKPSTPGFFGNSGLGIGFQQTGGVAGLIGNRIPESSDNQFSIHSSNLPLNVNGVRSDQMQLSRPQQQQQPQIFPK
PVTVAYATNQMPQLGSPGMRAGIVGISDQSLSSGLVQGGGMGTVGLGAGALSAATGSPANQLSSDGIGKSNGDTSSVSPV
PYMFNGGLRGRRSNGAVEKVVERRQRRMIKNRESAARSRARKQAYTMELEAEVAKLKEENEELRKKQEEITEMQKNQVVE
IMNLQRGVKKQCLRRTQTGPW
>XP_018805794.1 PREDICTED: ABSCISIC ACID-INSENSITIVE 5-like protein 5 isoform X3 [Juglans regia]
MANNFNFRNFGTDPPGEPNEHGRPPENFPLTRQQSIYSLTFDELQNTMGGSVGKDFGSMNMDELLKNIWSAEETQTMANF
SAATAPEGTGGPPAGAGHLQRQGSLTLPRTLSQKTVDEVWRDISKDHVTGNGSSSVPQRQQTLGEMTLEEFLLRAGVVRE
DIQLGAKPSTPGFFGNSGLGIGFQQTGGVAGLIGNRIPESSDNQFSIHSSNLPLNVNGVRSDQMQLSRPQQQQQPQIFPK
PVTVAYATNQMPQLGSPGMRAGIVGISDQSLSSGLVQGGGMGTVGLGAGALSAATGSPANQLSSDGIGKSNGDTSSVSPV
PYMFNGGLRGRRSNGAVEKVVERRQRRMIKNRESAARSRARKQAYTMELEAEVAKLKEENEELRKKQEEITEMQKNQVVE
IMNLQRGVKKQCLRRTQTSPW
>XP_018805795.1 PREDICTED: ABSCISIC ACID-INSENSITIVE 5-like protein 5 isoform X4 [Juglans regia]
MANNFNFRNFGTDPPGEPNEHGRPPENFPLTRQQSIYSLTFDELQNTMGGSVGKDFGSMNMDELLKNIWSAEETQTMANF
SAATAPEGTGGPPAGAGHLQRQGSLTLPRTLSQKTVDEVWRDISKDHVTGNGSSSVPQRQQTLGEMTLEEFLLRAGVVRE
DIQLGAKPSTPGFFGNSGLGIGFQQTGGVAGLIGNRIPESSDNQFSIHSSNLPLNVNGVRSDQMQLSRPQQQQQPQIFPK
PVTVAYATNQMPQLGSPGMRAGIVGISDQSLSSGLVQGGGMGTVGLGAGALSAATGSPANQLSSDGIGKSNGDTSSVSPV
PYMFNGGLRGRRSNGAVEKVVERRQRRMIKNRESAARSRARKQAYTMELEAEVAKLKEENEELRKKQEEITEMQKNQLGL
FRMKPTRRKR
>XP_018805884.1 PREDICTED: basic leucine zipper 61-like, partial [Juglans regia]
PNYCCWVCARILANRQSAQRSRVRKLQYISELERSVTTLQTEVSSLSPRVAFLDHQRLILNVDNSTLKQRIAALAQDNIF
KDAHQEALKKEIERLRQIYHHQNLKKMSSAANLQNAPPPPTSPSQAPQPPTPDHFGGTDKERLLN
>XP_018808412.1 PREDICTED: basic leucine zipper 43-like [Juglans regia]
MLPAEITGIHYLAQETPIPIPTGFGMMQSNTPDHLYFNRFLSNLPNSLFPSQGYELNPQYSCISNNSSTSDEAEEHQLSI
IDERKQRRMISNRESARRSRMRKQKHLDELWSQVVRLRTENHNLIEKLNHVTECHDRVLQENARLKEETSDLRQMFTSLQ
IDSPYTATFRDLEEVPCNTAHLRAESSNQSISNSVDLLH
>XP_018808498.1 PREDICTED: bZIP transcription factor 53 [Juglans regia]
MASVQRSASSGSDGGDPRFAVDERKRKRMLSNRESARRSRMKKQKQMQDLTNEISRLQMANSQLVQSINAKEQAYVAIES
ANNILRAQAMELTDRLRSLNSVLQIIDEVSGFSLDIPEIPDPLMNPWQLHHQMQPIVASADVFLS
>XP_018808536.1 PREDICTED: transcription factor TGA2.2 [Juglans regia]
MASNIKATSQSTQVQQQQLQQQQYQQQHQHQIQDHHHHQIPYGMMQSSSSSSVPGNLIRSKDTGAYDLGELDQALFLYLD
GQDPNTLHDQRRYFSAESQGMRPPTLNIFPSQPMHVEPSSTKISTGLVSSSTSGSKRPSEPSMELANARNDASSGPEPAK
SIKREGSRKGPTSSSEQEGPKTPDPKTLRRLAQNREAARKSRLRKKAYVQQLESSRIKLTQLEQELQRARSQGIFLGGGS
LLGGEQGLPVAVSNISSDAAVFDMEYARWLEEHHRITCELRAAVQEHLPENELRLFVENYLVHYDEAMNLKSMVAKTDVF
HLVSGMWKTPAERCFMWMGGFKPSELIKIILNQIEPLTEQQILGICGLQQSTQEAEEALSQGLDALNQSLVDTITADSLS
CPPIMASYMGQMAMAMNKLSTLEGFVRQADNLRHQTIHRLHQILTIRQAARCFLAIAEYFHRLRALSSLWLARPRQE
>XP_018808746.1 PREDICTED: bZIP transcription factor 44-like [Juglans regia]
MASSSGTCSGSTLMHNSGSEEDLKAMLELKKRKRMISNRESARRSRMKKQKHLDNLISQVTHLRKENKHIITSVNITTQH
YLNIEAENSVLKAQVGELSHRLQSLDEILTFSNASNGVFGAGDSSSFTEPYDSLLNPLNLQYLNQPIMAAAADMFQR
>XP_018809974.1 PREDICTED: ABSCISIC ACID-INSENSITIVE 5-like protein 5 isoform X1 [Juglans regia]
MGSYVDLDFKKIDDASPGNGSNEKPQGDYALTQQPSIYSLTFDEFQNTLGDQGKDFGSMNMDELLKNIWTAEETQAMTSL
AGGRDGNVLGGNLQRQGSLTLPWTLGQKTVDEVWRDLIRESSWYGALDGSVTGGSNLPQRQQTLGEMTLEEFLMRAGALG
EDIELTRRLTGFYGELSQPNDNTSLAFEFQQPSRSNGVFVNQITENNNSIPTQPASLALNAGRVRSPRQQIQQQQQQPLF
PKPSTVPFASPIHLVNNAQLACPQSRSTVVGVAKPTVNTGLVQNGRISKVGLGPGAISSVAGSAASQILSNVIAKNGVHT
ASLPPVSYVFGQERRCGVNEKVVERRQRRMIKNRESAARSRARKQAYTLELEAEVAKLKEMNQELQEKQEEIMEMQNNQV
DVPLDISYKVLDQMNQQWGSKRQCLKRTLTGPW
>XP_018809976.1 PREDICTED: ABSCISIC ACID-INSENSITIVE 5-like protein 5 isoform X1 [Juglans regia]
MGSYVDLDFKKIDDASPGNGSNEKPQGDYALTQQPSIYSLTFDEFQNTLGDQGKDFGSMNMDELLKNIWTAEETQAMTSL
AGGRDGNVLGGNLQRQGSLTLPWTLGQKTVDEVWRDLIRESSWYGALDGSVTGGSNLPQRQQTLGEMTLEEFLMRAGALG
EDIELTRRLTGFYGELSQPNDNTSLAFEFQQPSRSNGVFVNQITENNNSIPTQPASLALNAGRVRSPRQQIQQQQQQPLF
PKPSTVPFASPIHLVNNAQLACPQSRSTVVGVAKPTVNTGLVQNGRISKVGLGPGAISSVAGSAASQILSNVIAKNGVHT
ASLPPVSYVFGQERRCGVNEKVVERRQRRMIKNRESAARSRARKQAYTLELEAEVAKLKEMNQELQEKQEEIMEMQNNQV
DVPLDISYKVLDQMNQQWGSKRQCLKRTLTGPW
>XP_018809977.1 PREDICTED: ABSCISIC ACID-INSENSITIVE 5-like protein 5 isoform X1 [Juglans regia]
MGSYVDLDFKKIDDASPGNGSNEKPQGDYALTQQPSIYSLTFDEFQNTLGDQGKDFGSMNMDELLKNIWTAEETQAMTSL
AGGRDGNVLGGNLQRQGSLTLPWTLGQKTVDEVWRDLIRESSWYGALDGSVTGGSNLPQRQQTLGEMTLEEFLMRAGALG
EDIELTRRLTGFYGELSQPNDNTSLAFEFQQPSRSNGVFVNQITENNNSIPTQPASLALNAGRVRSPRQQIQQQQQQPLF
PKPSTVPFASPIHLVNNAQLACPQSRSTVVGVAKPTVNTGLVQNGRISKVGLGPGAISSVAGSAASQILSNVIAKNGVHT
ASLPPVSYVFGQERRCGVNEKVVERRQRRMIKNRESAARSRARKQAYTLELEAEVAKLKEMNQELQEKQEEIMEMQNNQV
DVPLDISYKVLDQMNQQWGSKRQCLKRTLTGPW
>XP_018809978.1 PREDICTED: ABSCISIC ACID-INSENSITIVE 5-like protein 6 isoform X2 [Juglans regia]
MGSYVDLDFKKIDDASPGNGSNEKPQGDYALTQQPSIYSLTFDEFQNTLGDQGKDFGSMNMDELLKNIWTAEETQAMTSL
AGGRDGNVLGGNLQRQGSLTLPWTLGQKTVDEVWRDLIRESSWYGALDGSVTGGSNLPQRQQTLGEMTLEEFLMRAGALG
EDIELTRRLTGFYGELSQPNDNTSLAFEFQQPSRSNGVFVNQITENNNSIPTQPASLALNAGRVRSPRQQIQQQQQQPLF
PKPSTVPFASPIHLVNNAQLACPQSRSTVVGVAKPTVNTGLVQNGRISKVGLGPGAISSVAGSAASQILSNVIAKNGVHT
ASLPPVSYVFGQERRCGVNEKVVERRQRRMIKNRESAARSRARKQAYTLELEAEVAKLKEMNQELQEKQEEIMEMQNNQV
LDQMNQQWGSKRQCLKRTLTGPW
>XP_018809979.1 PREDICTED: ABSCISIC ACID-INSENSITIVE 5-like protein 5 isoform X3 [Juglans regia]
MGSYVDLDFKKIDDASPGNGSNEKPQGDYALTQQPSIYSLTFDEFQNTLGDQGKDFGSMNMDELLKNIWTAEETQAMTSL
AGGRDGNVLGGNLQRQGSLTLPWTLGQKTVDEVWRDLIRESSWYGALDGSVTGGSNLPQRQQTLGEMTLEEFLMRAGALG
EDIELTRRLTGFYGELSQPNDNTSLAFEFQQPSRSNGVFVNQITENNNSIPTQPASLALNAGRVRSPRQQIQQQQQQPLF
PKPSTVPFASPIHLVNNAQLACPQSRSTVVGVAKPTVNTGLVQNGRISKVGLGPGAISSVAGSAASQILSNVIAKNGVHT
ASLPPVSYVFGQERRCGVNEKVVERRQRRMIKNRESAARSRARKQAYTLELEAEVAKLKEMNQELQEKQEEIMEMQNNQV
DVPLDISYKVKKSQL
>XP_018810004.1 PREDICTED: basic leucine zipper 61 [Juglans regia]
MSRQAHLPPRCPIQRKPIAGPLHDSVFQPLHITESYSLHHKSSSQSSILEEQPAWLDDLLSEADSNSKGMSHRRSVSDSI
ALLDALADAFPSLTPSKDAENSVVNETCNVLESACTYGPNSPRRKSNLTSVENALVSALSEYDSQDSMHYVDGNLHNSAS
AHSDLKGDDYHSIVGLNTEKKDSKRHSGQRSRVRKLQYIAELERTVDVLQTLELDLGVRVAALLQQRAALSMENYKLKQQ
VARLRQDKLIMERQYQSLKKELERVKIGFAKSPNSKVSSYFGSSPAAEGSRSEAAWEMLDMGKLNIS
>XP_018810005.1 PREDICTED: basic leucine zipper 61 [Juglans regia]
MSRQAHLPPRCPIQRKPIAGPLHDSVFQPLHITESYSLHHKSSSQSSILEEQPAWLDDLLSEADSNSKGMSHRRSVSDSI
ALLDALADAFPSLTPSKDAENSVVNETCNVLESACTYGPNSPRRKSNLTSVENALVSALSEYDSQDSMHYVDGNLHNSAS
AHSDLKGDDYHSIVGLNTEKKDSKRHSGQRSRVRKLQYIAELERTVDVLQTLELDLGVRVAALLQQRAALSMENYKLKQQ
VARLRQDKLIMERQYQSLKKELERVKIGFAKSPNSKVSSYFGSSPAAEGSRSEAAWEMLDMGKLNIS
>XP_018810006.1 PREDICTED: basic leucine zipper 61 [Juglans regia]
MSRQAHLPPRCPIQRKPIAGPLHDSVFQPLHITESYSLHHKSSSQSSILEEQPAWLDDLLSEADSNSKGMSHRRSVSDSI
ALLDALADAFPSLTPSKDAENSVVNETCNVLESACTYGPNSPRRKSNLTSVENALVSALSEYDSQDSMHYVDGNLHNSAS
AHSDLKGDDYHSIVGLNTEKKDSKRHSGQRSRVRKLQYIAELERTVDVLQTLELDLGVRVAALLQQRAALSMENYKLKQQ
VARLRQDKLIMERQYQSLKKELERVKIGFAKSPNSKVSSYFGSSPAAEGSRSEAAWEMLDMGKLNIS
>XP_018811154.1 PREDICTED: uncharacterized protein LOC108983832 [Juglans regia]
MQAGHQSAFRVKSQNQSDMKNFNASQMGFPVRQLPENLSPGGSENGNKRPGIPPSHPINPASLLQYSQFVGSSPASGQWS
SQNLSPGISHSRSLSQPTFFALDSLLPPLSPLPYSEPSTSSLSDPISMDVSMEESAVNSHALSLPSPINGGNAFRVGEGL
PPRRGHRRSNSDGIPLGFSTMIQSSPQLTPIGSWGVLDQSISGSENSGVDKPIQLVLKGELKRDRAGNNIANGTDEGISE
GVVLDDFFNEFMNLENIDNMNSYGTEEKDMDGRANGSKMKGCDGSDNEVESRKNDCLNCVQGSSSSFANEKREGKRIASG
DTKPTVRHSRSVSMDSYMGNLHFDDESPKLPPIGTQVGQQSPSNAPEGSSTKFCMGFGNGHFNEAELEKIRENAKLAEIA
LSDPKRAKRVLANRMSAARSKDRKTRYTTDIEHKAQILQTENTTLSNEVTKLQRESTELKSENNELRFRLQAMEQESKLK
NALQEALRAEVQHLRLSAVKCGGEGYLAHCMAQQLSIDQQMFQLQHPHHTQVNHSTWEQHVLPQLPHHGGLEPQQENGDV
AQQEANT
>XP_018811172.1 PREDICTED: protein ABSCISIC ACID-INSENSITIVE 5-like isoform X1 [Juglans regia]
MVITESEMISQGDVESSLPAYQQPKNNPFSSLGRQSSIYSLTLDEFQHTLCESGKNFGSMNMDEFLASIWTAEENQAVNS
TATTATTTNNAVNSMSSHAQLSLIDAHTEKGISKQPSLPQQGSLTLPAPLCRKTVEEVWSEIHKGQQGTHQNNNSSNDNG
DNVHNPESAPRQPTFGEMTLEDFLVKAGVVREPSCALPVSQSQPLQQYGVYQNNNPTEAPSFVNRPIAGLGGAAGCVSAG
GGAGGVSAGASVPTYQTMPLGGGAIGESSGYAGNGKRSGGYPPPPQPPPVYYGGRVVNGGGGYGAPSAMVVAPVSPVSSD
GLCKAPVDNSGNQFGLDMGGLRGRKRIIDAGPVEKVAERRQRRMIKNRESAARSRARKQAYTVELEAELNQLREENAHLK
QALVDIDWKRKQQYCEEMKTKVQTKAQKDKERLRVLRRNLSCPL
>XP_018811173.1 PREDICTED: protein ABSCISIC ACID-INSENSITIVE 5-like isoform X2 [Juglans regia]
MVITESEMISQGDVESSLPAYQQPKNNPFSSLGRQSSIYSLTLDEFQHTLCESGKNFGSMNMDEFLASIWTAEENQAVNS
TATTATTTNNAVNSMSSHAQLSLIDAHTEKGISKQPSLPQQGSLTLPAPLCRKTVEEVWSEIHKGQQGTHQNNNSSNDNG
DNVHNPESAPRQPTFGEMTLEDFLVKAGVVREPSCALPVSQSQPLQQYGVYQNNNPTEAPSFVNRPIAGLGGAAGCVSAG
GGAGGVSAGASVPTYQTMPLGGGAIGESSGYAGNGKRSGGYPPPPQPPPVYYGGRVVNGGGGYGAPSAMVVAPVSPVSSD
GLCKAPVDNSGNQFGLDMGGLRGRKRIIDAGPVEKVAERRQRRMIKNRESAARSRARKQAYTVELEAELNQLREENAHLK
QALYCEEMKTKVQTKAQKDKERLRVLRRNLSCPL
>XP_018811819.1 PREDICTED: transcription factor PERIANTHIA-like isoform X1 [Juglans regia]
MVVDSVDQSKAKAADQKTLRRLAQNREAARKSRLRKKAYVQQLENSRLRLAQLEQELQRTRQQGAFSATGYSGDHIHSIN
GNGSLAFDMDYARWLDEHNRLINDLRLALNSHMGDNELDVLVDGVMVHYDEIFRLKSIGAKADVFHMLSGMWKTPAERCF
MWLGGFRSSELLKILGNHLEPLTEQQLMGICNLQQSSQQAEDALSQGMEALQQSLVETLSSTSLGSGGSGNVADYMGQMA
IAMGKLATLENFLHQADLLRQQTLQQMHRILTTRQAACALLVISDYISRVRALSSLWLARPRE
>XP_018811827.1 PREDICTED: transcription factor PERIANTHIA-like isoform X2 [Juglans regia]
MVVDSVDQSKAKAADQKTLRRLAQNREAARKSRLRKKAYVQQLENSRLRLAQLEQELQRTRQQGAFSATGYSGDHIHSIN
GNGSLAFDMDYARWLDEHNRLINDLRLALNSHMGDNELDVLVDGVMVHYDEIFRLKSIGAKADVFHMLSGMWKTPAERCF
MWLGGFRSSELLKILGNHLEPLTEQQLMGICNLQQSSQQAEDALSQGMEALQQSLVETLSSTSLGSGGSGNVADYMGQMA
IAMGKLATLENFLHQADLLRQQTLQQMHRILTTRQAACALLVISDYISRVRALSSLC
>XP_018812856.1 PREDICTED: transcription factor HY5-like, partial [Juglans regia]
HYAHFNISVFYILGLESDEEIRRVPEIGGESAGTSASRRDSGSGAGPDRLQVAGEGQRKRGRSPADKESKRLKRLLRNRV
SAQQARERKKAYLTDLETRVKELEKKNSELEERLSTLQNENQMLRHILKNTTASRKGGSNGGNANDGSL
>XP_018813332.1 PREDICTED: common plant regulatory factor 1-like [Juglans regia]
MKKLKEFDGLAMSIGNSTAESSEGGAEHRLSQSLETEGSSDGNATGVEANQARRKRSHEGSPTTDCDGKIETQASPVSAM
DVNAAPDKALCAIVTPSSVVSPGMGTSLEPRNTTNMNSKTITTGVLLSCMNDRELKRERRKQSNRESARRSRLRKQAEAE
ELARKVESLTAENASIRSEIDRVTEHSRKLRLENVTLMEKLKNAQLGQTREIILNSIDNKRRPLPVSTENLLSRVNNSGS
IVQSTEEKSDMYENSSKSGAKLHQLLDASPRADAVAAG
>XP_018813662.1 PREDICTED: protein ABSCISIC ACID-INSENSITIVE 5 isoform X1 [Juglans regia]
MTKMVTTESEMISEGQVESSLLADQQPKINPFSSLGRQSSIYSLTLDEFQHTLCESGKNFGSMNMDEFLTSIWTAEENQA
VNTTATTITNVIAANNMSSHTQLSLSEAHTERGIAKQPSLPRQGSLTLPAPLCRKTVDEVWSEIHKGQHQSNSTSHKNGD
NIQNPECGARQPTFGEMTLEDFLIKAGVVREPSAMPVSQPQPQQQYGVYQNKNSTAGPSFATRPTTGFGGAGGASTVPTH
QTMPQGAGGAIGESLGYAGNGKRSGGYPPGPPAPVCYGGRVVNGAGGYGAAPAMGVVAPVSPVSSDGLCTTQVDNSGNQF
GLDMGGLRGRKRIIDGPVEKVVERRQRRMIKNRESAARSRARKQAYTVELEAELNQLREENIDLKQALAEIERKRNQQYS
EEMKTKVQTKAQKAKEKLRVLKRNQSCPL
>XP_018813663.1 PREDICTED: protein ABSCISIC ACID-INSENSITIVE 5 isoform X1 [Juglans regia]
MTKMVTTESEMISEGQVESSLLADQQPKINPFSSLGRQSSIYSLTLDEFQHTLCESGKNFGSMNMDEFLTSIWTAEENQA
VNTTATTITNVIAANNMSSHTQLSLSEAHTERGIAKQPSLPRQGSLTLPAPLCRKTVDEVWSEIHKGQHQSNSTSHKNGD
NIQNPECGARQPTFGEMTLEDFLIKAGVVREPSAMPVSQPQPQQQYGVYQNKNSTAGPSFATRPTTGFGGAGGASTVPTH
QTMPQGAGGAIGESLGYAGNGKRSGGYPPGPPAPVCYGGRVVNGAGGYGAAPAMGVVAPVSPVSSDGLCTTQVDNSGNQF
GLDMGGLRGRKRIIDGPVEKVVERRQRRMIKNRESAARSRARKQAYTVELEAELNQLREENIDLKQALAEIERKRNQQYS
EEMKTKVQTKAQKAKEKLRVLKRNQSCPL
>XP_018813664.1 PREDICTED: protein ABSCISIC ACID-INSENSITIVE 5 isoform X1 [Juglans regia]
MTKMVTTESEMISEGQVESSLLADQQPKINPFSSLGRQSSIYSLTLDEFQHTLCESGKNFGSMNMDEFLTSIWTAEENQA
VNTTATTITNVIAANNMSSHTQLSLSEAHTERGIAKQPSLPRQGSLTLPAPLCRKTVDEVWSEIHKGQHQSNSTSHKNGD
NIQNPECGARQPTFGEMTLEDFLIKAGVVREPSAMPVSQPQPQQQYGVYQNKNSTAGPSFATRPTTGFGGAGGASTVPTH
QTMPQGAGGAIGESLGYAGNGKRSGGYPPGPPAPVCYGGRVVNGAGGYGAAPAMGVVAPVSPVSSDGLCTTQVDNSGNQF
GLDMGGLRGRKRIIDGPVEKVVERRQRRMIKNRESAARSRARKQAYTVELEAELNQLREENIDLKQALAEIERKRNQQYS
EEMKTKVQTKAQKAKEKLRVLKRNQSCPL
>XP_018813665.1 PREDICTED: protein ABSCISIC ACID-INSENSITIVE 5 isoform X1 [Juglans regia]
MTKMVTTESEMISEGQVESSLLADQQPKINPFSSLGRQSSIYSLTLDEFQHTLCESGKNFGSMNMDEFLTSIWTAEENQA
VNTTATTITNVIAANNMSSHTQLSLSEAHTERGIAKQPSLPRQGSLTLPAPLCRKTVDEVWSEIHKGQHQSNSTSHKNGD
NIQNPECGARQPTFGEMTLEDFLIKAGVVREPSAMPVSQPQPQQQYGVYQNKNSTAGPSFATRPTTGFGGAGGASTVPTH
QTMPQGAGGAIGESLGYAGNGKRSGGYPPGPPAPVCYGGRVVNGAGGYGAAPAMGVVAPVSPVSSDGLCTTQVDNSGNQF
GLDMGGLRGRKRIIDGPVEKVVERRQRRMIKNRESAARSRARKQAYTVELEAELNQLREENIDLKQALAEIERKRNQQYS
EEMKTKVQTKAQKAKEKLRVLKRNQSCPL
>XP_018813666.1 PREDICTED: protein ABSCISIC ACID-INSENSITIVE 5 isoform X2 [Juglans regia]
MTKMVTTESEMISEGQVESSLLADQQPKINPFSSLGRQSSIYSLTLDEFQHTLCESGKNFGSMNMDEFLTSIWTAEENQA
VNTTATTITNVIAANNMSSHTQLSLSEAHTERGIAKQPSLPRQGSLTLPAPLCRKTVDEVWSEIHKGQHQSNSTSHKNGD
NIQNPECGARQPTFGEMTLEDFLIKAGVVREPSAMPVSQPQPQQQYGVYQNKNSTAGPSFATRPTTGFGGAGGASTVPTH
QTMPQGAGGAIGESLGYAGNGKRSGGYPPGPPAPVCYGGRVVNGAGGYGAAPAMGVVAPVSPVSSDGLCTTQVDNSGNQF
GLDMGGLRGRKRIIDGPVEKVVERRQRRMIKNRESAARSRARKQAYTVELEAELNQLREENIDLKQALKLRGKETNSILK
R
>XP_018813854.1 PREDICTED: transcription factor TGA2.2-like isoform X1 [Juglans regia]
MASHRVGPVGETGLSDSGPSNPHVPYSVFHGSNVPTSFINQEGSAFDFRELEEAIVLQGVKIRNDEAKAPLFTGRPAATL
EMFPSWPMRFQTTPRVVGSSKSGGESTDSGSAVNTFSSKAEVQLESESPISNKASSSDHQAFDHQKHLQLQQQQIQQEMA
NDRSRAGPSQNQSDVKAPQEKRKGSGGSSSTSEKQLDAKTLRRLAQNREAARKSRLRKKAYVQQLESSRMKLTHIEQDLQ
RARAQGLFLGGCGGAGGNLSSGAAIFDMEYARWLEDDHRLMAELRTGLHAHLSDGDLRLIVEGYISHYDEIFRLKGVAAK
SDVFHVITGLWMTPAERCFLWIGGFRPSDLIKMLIGQLEPLTEQQLVGIYRLQQSTQQAEEALSQGQEQLQQSLIETIAA
AGPVIDGMQQMVVALGKLSNLEGFVRQADNLRQQTLHQLRHVLTIRQAARCFLVIGEYYGRLRALSSLWASRPRESLMSE
DHNSCQTTATDHLQIVHQSAHNHFSTF
>XP_018813855.1 PREDICTED: transcription factor TGA2.2-like isoform X2 [Juglans regia]
MASHRVGPVGETGLSDSGPSNPHVPYSVFHGSNVPTSFINQEGSAFDFRELEEAIVLQGVKIRNDEAKAPLFTGRPAATL
EMFPSWPMRFQTTPRVGSSKSGGESTDSGSAVNTFSSKAEVQLESESPISNKASSSDHQAFDHQKHLQLQQQQIQQEMAN
DRSRAGPSQNQSDVKAPQEKRKGSGGSSSTSEKQLDAKTLRRLAQNREAARKSRLRKKAYVQQLESSRMKLTHIEQDLQR
ARAQGLFLGGCGGAGGNLSSGAAIFDMEYARWLEDDHRLMAELRTGLHAHLSDGDLRLIVEGYISHYDEIFRLKGVAAKS
DVFHVITGLWMTPAERCFLWIGGFRPSDLIKMLIGQLEPLTEQQLVGIYRLQQSTQQAEEALSQGQEQLQQSLIETIAAA
GPVIDGMQQMVVALGKLSNLEGFVRQADNLRQQTLHQLRHVLTIRQAARCFLVIGEYYGRLRALSSLWASRPRESLMSED
HNSCQTTATDHLQIVHQSAHNHFSTF
>XP_018813856.1 PREDICTED: transcription factor TGA2.2-like isoform X3 [Juglans regia]
MASHRVGPVGETGLSDSGPSNPHVPYSVFHGSNVPTSFINQEGSAFDFRELEEAIVLQGVKIRNDEAKAPLFTGRPAATL
EMFPSWPMRFQTTPRGSSKSGGESTDSGSAVNTFSSKAEVQLESESPISNKASSSDHQAFDHQKHLQLQQQQIQQEMAND
RSRAGPSQNQSDVKAPQEKRKGSGGSSSTSEKQLDAKTLRRLAQNREAARKSRLRKKAYVQQLESSRMKLTHIEQDLQRA
RAQGLFLGGCGGAGGNLSSGAAIFDMEYARWLEDDHRLMAELRTGLHAHLSDGDLRLIVEGYISHYDEIFRLKGVAAKSD
VFHVITGLWMTPAERCFLWIGGFRPSDLIKMLIGQLEPLTEQQLVGIYRLQQSTQQAEEALSQGQEQLQQSLIETIAAAG
PVIDGMQQMVVALGKLSNLEGFVRQADNLRQQTLHQLRHVLTIRQAARCFLVIGEYYGRLRALSSLWASRPRESLMSEDH
NSCQTTATDHLQIVHQSAHNHFSTF
>XP_018813857.1 PREDICTED: transcription factor TGA2.2-like isoform X4 [Juglans regia]
MMKLKHGSSKSGGESTDSGSAVNTFSSKAEVQLESESPISNKASSSDHQAFDHQKHLQLQQQQIQQEMANDRSRAGPSQN
QSDVKAPQEKRKGSGGSSSTSEKQLDAKTLRRLAQNREAARKSRLRKKAYVQQLESSRMKLTHIEQDLQRARAQGLFLGG
CGGAGGNLSSGAAIFDMEYARWLEDDHRLMAELRTGLHAHLSDGDLRLIVEGYISHYDEIFRLKGVAAKSDVFHVITGLW
MTPAERCFLWIGGFRPSDLIKMLIGQLEPLTEQQLVGIYRLQQSTQQAEEALSQGQEQLQQSLIETIAAAGPVIDGMQQM
VVALGKLSNLEGFVRQADNLRQQTLHQLRHVLTIRQAARCFLVIGEYYGRLRALSSLWASRPRESLMSEDHNSCQTTATD
HLQIVHQSAHNHFSTF
>XP_018814127.1 PREDICTED: transcription factor TGA2.3-like isoform X1 [Juglans regia]
MGSRTVKIGAEDDSRVMTGMPSFVPAIPNSNSLGTEGNTIRSSQLTDFGTFEQSLGFRIEDAVGLNPVYNQMKSSSQALG
TDIQFATLNKTLQLQKEPQANLVSTSGGHRENWGESTMAEASPRTDTSTDDTDDKNQRHEMGQLIGVAASDSSDKSKEKS
GDQKTLRRLAQNREAARKSRLRKKAYVQQLESSRLKLTQLEQELQRARQQGIFISSSGDQSHSMSGNGALAFDVEYARWL
EEQNKQINELRAAVNSHAADAELRTIVDNVIAHFDDIFRLKGIAAKADVFHILSGMWKTPAERCFMWIGGFRSSELLKLL
VNQLEPLTEQQLVGIYNLQQSSQQAEDALSQGMEALQQSLAETLANGSPSPSGSSGNVANYMGQMAMAMGKLGTLEGFLR
QADNLRQQTLQQMHRILTTRQSARALLAINDYFSRLRALSSLWLARPRE
>XP_018814128.1 PREDICTED: transcription factor TGA2.3-like isoform X2 [Juglans regia]
MGSRTVKIGAEDDSRVMTGMPSFVPAIPNSNSLGTEGNTIRSSQLTDFGTFEQSLGFRIEDAVGLNPVYNQMKSSSQALG
TDIQFATLNKTLQLQKEPQANLVSTSGGHRENWGESTMAEASPRTDTSTDDTDDKNQRHEMGQLIGVAASDSSDKSKEKS
GDQKTLRRLAQNREAARKSRLRKKAYVQQLESSRLKLTQLEQELQRARQQGIFISSSGDQSHSMSGNGALAFDVEYARWL
EEQNKQINELRAAVNSHAADAELRTIVDNVIAHFDDIFRLKGIAAKADVFHILSGMWKTPAERCFMWIGGFRSSELLKQS
SQQAEDALSQGMEALQQSLAETLANGSPSPSGSSGNVANYMGQMAMAMGKLGTLEGFLRQADNLRQQTLQQMHRILTTRQ
SARALLAINDYFSRLRALSSLWLARPRE
>XP_018814129.1 PREDICTED: transcription factor TGA2.3-like isoform X3 [Juglans regia]
MKSSSQALGTDIQFATLNKTLQLQKEPQANLVSTSGGHRENWGESTMAEASPRTDTSTDDTDDKNQRHEMGQLIGVAASD
SSDKSKEKSGDQKTLRRLAQNREAARKSRLRKKAYVQQLESSRLKLTQLEQELQRARQQGIFISSSGDQSHSMSGNGALA
FDVEYARWLEEQNKQINELRAAVNSHAADAELRTIVDNVIAHFDDIFRLKGIAAKADVFHILSGMWKTPAERCFMWIGGF
RSSELLKLLVNQLEPLTEQQLVGIYNLQQSSQQAEDALSQGMEALQQSLAETLANGSPSPSGSSGNVANYMGQMAMAMGK
LGTLEGFLRQADNLRQQTLQQMHRILTTRQSARALLAINDYFSRLRALSSLWLARPRE
>XP_018814225.1 PREDICTED: transcription factor bHLH104-like isoform X1 [Juglans regia]
MDASLGDGSSWDFLDYSFIDDNPSPEFCLPNHGASVDIDFSSGPQRDCPERGCSRKRAHNDSCSRPVSKACRERLRREKL
NDRFIDLSSVLDPERTVKMDKHAILDDAIRILNQLRSESQELKETNEKLLEEIKNLKAEKNELREEKLTLKADKERMEQQ
LKAMAIPPAGYMPGHPAAYHSGPNKMAVWPSYGLVPMWQYLPPGARDTSHDHELRPPAA
>XP_018814226.1 PREDICTED: transcription factor bHLH104-like isoform X2 [Juglans regia]
MDASLGDGSSWDFLDYSFIDDNPSPEFCLPNHGAHNDSCSRPVSKACRERLRREKLNDRFIDLSSVLDPERTVKMDKHAI
LDDAIRILNQLRSESQELKETNEKLLEEIKNLKAEKNELREEKLTLKADKERMEQQLKAMAIPPAGYMPGHPAAYHSGPN
KMAVWPSYGLVPMWQYLPPGARDTSHDHELRPPAA
>XP_018815338.1 PREDICTED: bZIP transcription factor 11-like [Juglans regia]
MASSSGTSSGSTLIHNSGSEEDLQALMDLRKRKRMISNRESARRSRMRKQQHLDELTAQVAQLRTENHQIITSVNITTQQ
YLSIEAENSILRAQVGELSHRLQSLDEIITFLNASNGVFGAGVSNTFTEPNDSLLNPLNLSYLSQPLMATADIFQY
>XP_018815342.1 PREDICTED: transcription factor RF2a-like [Juglans regia]
MGDTEEANSDMMQRLQSSFGTSSSSILKQPLSMEQLNISQLSPSLNRARHFQQNFSGDSTKRVGIPPSHPHQIPPISPYS
QIPVSRPVNQQMGSQNFSPGPTHSRSLSQPSFFSLDALPPLSPSMFRDSSSTSISDAVSGDVSMEDRNTGSHSWLPPSPY
TRGDAARVGDSLPPRKAHRRSNSDIPFGFSNVMQSSPPLVPLRGSGGLERSMSSRENLGVAKPAQLVKKELTWERGGDNN
AEGMGERKSEGEVVDDLFSAYMNLDNIDALNSSGTDEKTGNENREDLDSRASGTKTNGGDSSDNEAESSVNESGASMQRA
GLGSSAEKKEGIKRSAGGDIAPTTRHYRSVSMDSFMGKLHFGDESPKPPPSPGTRPGQMSPSNSIDGNSNAFSMEFGNGE
FSGAELKKIMANEKLAEIALTDPKRAKRILANRQSAARSKERKMRYISELEHKVQTLQTEATTLSAQLTLLQRDSVGLTN
QNGELKFRLQAMEQQAQLRDALNEALTAEVQRLKLATAEMSGENPSKCMVPQLSVNPQMYQLQQQQQSPTQFNIHQLQQQ
PPQSQQQNGSTTSKHESLQ
>XP_018816024.1 PREDICTED: bZIP transcription factor 44-like [Juglans regia]
MFFSQEPVVSQCPGSQEIEFGTDEFQEILSSFQSPTQYCNESLDDQLLSQLFQSRDSVDPNSGSEGSNRAVYTYEERQLR
RKESNRKSARLCRWRKKRHLQNLTYEANRLKMENQELKNGLGLVLHQSHVIWADNQRLRSESIDLSARLSDLYQILCTMQ
SP
>XP_018816676.1 PREDICTED: basic leucine zipper 43-like [Juglans regia]
MQPSEVTALHYLVPPNPSPYPSHHFSMSQSCTPGIQLNQFSSPIYNFQFPQAQEFNPQSSSFSSNSTSDEADEQQLSLIN
ERKQRRMISNRESARRSRMRKQKHLDELWSQVLWLRNENHQLIDKLNHASESHDRVVQENAQLKEEASELRQMLNNMQIN
SPFPSLRDLEDVPCNTAYLRAESSNQSISTSSMDLLG
>XP_018817386.1 PREDICTED: basic leucine zipper 24-like [Juglans regia]
MTETMDDEEVELSENVNFLNFDSSINFQDSTSADSFLDDFFTNTRTCTHTHTCNPPGPDAAHTHTCYHTHTQVLASEEDD
HPDIKNSTSSRPRRPSGNREAVRKYREKKKARTAYLEEEVRKLHLLNQQLVRKLQGQAILEAEVLRLRGLLLDLRGKIDN
ELGVLPYQKQCNSSSLFKEGDCGLQSADVEIGLQCQTNLPCFHPHAVSSSQAGVGRSGKMLIARGENCQPPFIDCQASTN
EMVSAEGQAMETMETLVSPAPQAKQVAGHL
>XP_018817895.1 PREDICTED: ABSCISIC ACID-INSENSITIVE 5-like protein 7 [Juglans regia]
MGSYMNFKNFSDAPPASGSNGKPQGNYPLARQPSVYSLTFDEFQNTLGGFGKDFGSMNMDELLKNIWTAEETQAVTSSAG
AREGNVPGGNLQRQGSLTLPRTLSQKTVDEVWRDLLIRESSCGGVPDGNGNGGSSVPQRQQTLGEMTLEEFLLRAGVVRE
DTQSIGRPNNSGFYGELSGTNDNTGLSFCFQQPVQSNGVLGNQIIENNNPVSNQPSNLAMNIGGLRSSQQQIQQQQPLFP
KPATVAFASPIHLVNNAQLASPQSRGTMVGVAEPSVNTALVQGGGIGVVGLGRGAVTSMAGSPASQISSDVISKSSVDTS
SLSPVPYLYNRGRKCGGALEKVVERRQRRMIKNRESAARSRARKQAYTLELEAEVAKLKEMNQELQKKQAEIMELQKNQI
IEKMNRQWGSKRRCLRRTLTGPW
>XP_018817896.1 PREDICTED: ABSCISIC ACID-INSENSITIVE 5-like protein 7 [Juglans regia]
MGSYMNFKNFSDAPPASGSNGKPQGNYPLARQPSVYSLTFDEFQNTLGGFGKDFGSMNMDELLKNIWTAEETQAVTSSAG
AREGNVPGGNLQRQGSLTLPRTLSQKTVDEVWRDLLIRESSCGGVPDGNGNGGSSVPQRQQTLGEMTLEEFLLRAGVVRE
DTQSIGRPNNSGFYGELSGTNDNTGLSFCFQQPVQSNGVLGNQIIENNNPVSNQPSNLAMNIGGLRSSQQQIQQQQPLFP
KPATVAFASPIHLVNNAQLASPQSRGTMVGVAEPSVNTALVQGGGIGVVGLGRGAVTSMAGSPASQISSDVISKSSVDTS
SLSPVPYLYNRGRKCGGALEKVVERRQRRMIKNRESAARSRARKQAYTLELEAEVAKLKEMNQELQKKQAEIMELQKNQI
IEKMNRQWGSKRRCLRRTLTGPW
>XP_018818230.1 PREDICTED: transcription factor TGA2.2-like isoform X1 [Juglans regia]
MIYRPQPSYHRQNPRWVWFKLRCNSSCTKGNSIHSSRISDFGGIDQSVGFHLEDAADLTGNTVIRSTRVSGQAVASYALH
IGTSDKSPSSLDINPFAFQVEHQRLPLEKGQPSNQVSISSGHLENREEPAMADASPGTDISTDVDTDDKNQRFDGQSLGN
VASDSSDRSKDKSDQKTLRRLAQNREAARKSRLRKKAYVQQLESSRLKLTQLEQELQRARQQGIFISSSGDQAHSMSGNG
AMAFDVEYGRWLEEQNRQINELRSAVNSHASDTELRIIVDNILAHYDEIFRQKGIAAKADVFHLLSGMWKTPAERCFLWL
GGVRSSELLKLLLNQLEPLTEQQLVGITNLQQSSQQAEDALSQGMEALQQSLSETLSSGSLGSSGSSGNVANYMGQMAMA
MGKLGTLEGFIRQADNLRQQTLQQMHRILTTRQSARALLAIHDYFSRLRALSSLWLARPRE
>XP_018818239.1 PREDICTED: transcription factor TGA2.2-like isoform X2 [Juglans regia]
MIYRPQPSYHRQNPSCTKGNSIHSSRISDFGGIDQSVGFHLEDAADLTGNTVIRSTRVSGQAVASYALHIGTSDKSPSSL
DINPFAFQVEHQRLPLEKGQPSNQVSISSGHLENREEPAMADASPGTDISTDVDTDDKNQRFDGQSLGNVASDSSDRSKD
KSDQKTLRRLAQNREAARKSRLRKKAYVQQLESSRLKLTQLEQELQRARQQGIFISSSGDQAHSMSGNGAMAFDVEYGRW
LEEQNRQINELRSAVNSHASDTELRIIVDNILAHYDEIFRQKGIAAKADVFHLLSGMWKTPAERCFLWLGGVRSSELLKL
LLNQLEPLTEQQLVGITNLQQSSQQAEDALSQGMEALQQSLSETLSSGSLGSSGSSGNVANYMGQMAMAMGKLGTLEGFI
RQADNLRQQTLQQMHRILTTRQSARALLAIHDYFSRLRALSSLWLARPRE
>XP_018819180.1 PREDICTED: basic leucine zipper 34-like [Juglans regia]
MDPKKMKRIISNRVSAQKSRMKKLHYVTDMERKVKALEAQIAVLSPQVALYKNQQRLLQMEQRSLNQQMLHFSTNKIFRD
AEIEENKAEVNRLRQLHLSQKQQQIQAAQTNFLNWETAGIEQMVYPNLNQREMVYANSTQAQNSEENTTQLNKLSQINLT
QQEDQQPQQVGQTWIPSNWEFPLGEIMISPSLNQTGMQQKVNINSTLGGIEAMLGYNTLNPNHATHN
>XP_018820073.1 PREDICTED: protein FD-like [Juglans regia]
MLSSTGGPRESTFNKTLNLNNRGSSSSSSSSSLKSLSSTSATSSPSPFSTFFHQSIRATKTMEELWKDISLASLPDQETT
PRIHERPHPTSNFRNVILQDFLARPFSKDHTPVSQVSTATETGTLYGSASLVSPPATVLSLHSVSEFHFLDNSDPLRPDS
HLQPQSISNISPFGSSFEAFASTTGLPSFGKKRVPESDSSSGDRRHKRMMKNRESAARSRARKQAYTNELELEVAHLMEE
NAKLIKQQEQLRVAAAAPLPKKHSLHRTSTAPF
>XP_018821136.1 PREDICTED: probable transcription factor PosF21 [Juglans regia]
MGGVDESGSAMQVGHQSAFGLKPKNQLDMQNLNASQMGFPVRHLPQNSSPGGSENGNKRSGIPPSHPNNTASSPQFPQFM
GSRPASRQQPSSQSLSPGPSHSRSLSQPTFFALDNLLPPLSPLPYREPSMSSLSDPISTDLSMEESAVNSHSLPLPLPVN
GHNAFRVGEGLPPRRGHRRSNSDSIPLGFSAMIQSSPQLIPIGSRGVLDRSVSVRENSGVDKPIQLVMKGELKRDRDGNN
IADGTAEGKSEGETVDDLFNEIMNLDNIDKMNSSGTEEKDMDSRVSGSKTNGCDSSDNEVESRVNGYPNSYSVANENREG
KRIAGGDTKPTVRHNRSVSMDSYMGNLHFDDESPKLPPIGTRMDQHLPIGTIDGNANKFCVEFGNGHFSEAELEKIRENA
KLSEIALSDPKRAKRVLANRLSAARSKERKMRYTADLEQKAQTLQTENTTLSNELTKLQRESTVLKSENNELKFRLQAME
QESKLKNALNEALTTEVQHLRLTAAECGGEGYLADLMAQQLSINQQVFQLQHPQQTQLYHLLRQQQHVLQHQAQLQPHHN
GVQPQLQNDDAAEQEPNP
>XP_018821137.1 PREDICTED: probable transcription factor PosF21 [Juglans regia]
MGGVDESGSAMQVGHQSAFGLKPKNQLDMQNLNASQMGFPVRHLPQNSSPGGSENGNKRSGIPPSHPNNTASSPQFPQFM
GSRPASRQQPSSQSLSPGPSHSRSLSQPTFFALDNLLPPLSPLPYREPSMSSLSDPISTDLSMEESAVNSHSLPLPLPVN
GHNAFRVGEGLPPRRGHRRSNSDSIPLGFSAMIQSSPQLIPIGSRGVLDRSVSVRENSGVDKPIQLVMKGELKRDRDGNN
IADGTAEGKSEGETVDDLFNEIMNLDNIDKMNSSGTEEKDMDSRVSGSKTNGCDSSDNEVESRVNGYPNSYSVANENREG
KRIAGGDTKPTVRHNRSVSMDSYMGNLHFDDESPKLPPIGTRMDQHLPIGTIDGNANKFCVEFGNGHFSEAELEKIRENA
KLSEIALSDPKRAKRVLANRLSAARSKERKMRYTADLEQKAQTLQTENTTLSNELTKLQRESTVLKSENNELKFRLQAME
QESKLKNALNEALTTEVQHLRLTAAECGGEGYLADLMAQQLSINQQVFQLQHPQQTQLYHLLRQQQHVLQHQAQLQPHHN
GVQPQLQNDDAAEQEPNP
>XP_018821148.1 PREDICTED: bZIP transcription factor 44-like [Juglans regia]
MASTSGNSSGSSQTQNSGSEGDLQLLMDQRKRKRMQSNRESARRSRMRKQKHLEDLMAQSAQLSKDNNQILTKINITSQY
YINVEAQNSILRAQVVELSQRLDSLNEILNFINTSGTGVYDSDQTLQTSADSFMNLTNLLYLNQPIPASADMFPY
>XP_018821766.1 PREDICTED: basic leucine zipper 1-like [Juglans regia]
MPSTQSASSGFEADAITYGLMDEKKRKRMQSNRESAKRSRMKQQKKMEDLVDEKARLLRELKKNSARYSGRERGWYSLES
ENNLLIAEKMCLAKRLDNLNSLIVNLGLVKNNTPKSPELIMLNPSLLPQCSLSRPLPEGFGLNSVSGRGF
>XP_018821860.1 PREDICTED: transcription factor RF2b [Juglans regia]
MAPIQDLSNPNPNTMLNPSSRLPTELASSFPIPNPLTSSLPLRGPHHRRAHSEVHFRIPDELDPVSDSLLDEFGSEDDLF
CSYMDIEQLGSRPGISGQSFPKPENAAQVERPRHRHSNSVDGGASMLEGIEAKKAIAPEKLAELWTVDPKRAKRILANRQ
SAARSKERKARYISELERKVQTLQTEATTLSAQLTLFQRDTTGLTTENSELQLRLQAMEQQAQLRDALNEALKKEVERLK
AATGEIMTHTDAYNMEMHHISYPPSSFFSHQPQPQPGDVQNIQMPQFHQFQSNMSRPHQPVLAAAQAHAYTDTLQQDPIG
RLQGLDISGRSSHMVKPEGMTSISVSESSNRF
>XP_018822200.1 PREDICTED: basic leucine zipper 61-like [Juglans regia]
MAQLPPKIPSMTQNWHSSSHQRMPINMSNFVPTNNNTSTSMPTAQQQQQPTWVDEFLDFSSARRGAHRRSMSDSIAFLET
APFIGVECRNNGTSGGFDRLDDDQLMSMFSDEVLVALPPTVSSSNASTPSDHNSNIDDENKPIMPLDQQPKSEPGEVESS
CKPEPQDPVLLPSTTPTGDSNVDPKRVKRILANRQSAQRSRVRKLQYISELERSVTTLQTEVSSLSPRVAFLDHQRLILN
VDNSALKQRIAALAQDNIFKDAHQEALKKEIERLRQIYHHQNLKKMSSAANLQNAPPPPTSPSQAPQPPTPDHFGGTDKE
RLLN
>XP_018822514.1 PREDICTED: probable transcription factor PosF21 [Juglans regia]
MYREVGSNLRFIFQSTYSKEAILKGVGVHLIYKNDDFMDRIQVSKRYRDDCDHNLEPDWNPQQKIRAHSEILTLPDDISF
DSDLGVVGGADGPSFSDETEEDLLSIYLDMDKFKSSSAMPSFQVGEPSSAATAPSPALTSMVTPASGPVTAAENVAIGTN
ERPRVGHQHSQSMDGSMTIKPEMLVSGLEDISELIPRKP
>XP_018823846.1 PREDICTED: basic leucine zipper 23-like [Juglans regia]
MDDGELDFSNQEAFSSPNMGELPRSCSMDSFFEELFKDSHACTHTHTCNPPGPDSSHTHTCFHVHTKIVPAPSDDKVATD
DTAESTEKNCKKRPKGNREAVRKYREKKKARAASLEDEVVRLRALNQQLLKRLQGQAALEAEIARLKCLLVDIRGRIEGE
IGSFPYQKSVNPNLPNLSMPGPYVMNPCNMQCGDQVYCLHPVVDGQSGEDALLNGQGLNGCEFENLQCLANQNSVSKELP
GCGMGYLASNVNSSGTNKRKGGTRAAKAS
>XP_018823847.1 PREDICTED: basic leucine zipper 23-like [Juglans regia]
MDDGELDFSNQEAFSSPNMGELPRSCSMDSFFEELFKDSHACTHTHTCNPPGPDSSHTHTCFHVHTKIVPAPSDDKVATD
DTAESTEKNCKKRPKGNREAVRKYREKKKARAASLEDEVVRLRALNQQLLKRLQGQAALEAEIARLKCLLVDIRGRIEGE
IGSFPYQKSVNPNLPNLSMPGPYVMNPCNMQCGDQVYCLHPVVDGQSGEDALLNGQGLNGCEFENLQCLANQNSVSKELP
GCGMGYLASNVNSSGTNKRKGGTRAAKAS
>XP_018823848.1 PREDICTED: basic leucine zipper 23-like [Juglans regia]
MDDGELDFSNQEAFSSPNMGELPRSCSMDSFFEELFKDSHACTHTHTCNPPGPDSSHTHTCFHVHTKIVPAPSDDKVATD
DTAESTEKNCKKRPKGNREAVRKYREKKKARAASLEDEVVRLRALNQQLLKRLQGQAALEAEIARLKCLLVDIRGRIEGE
IGSFPYQKSVNPNLPNLSMPGPYVMNPCNMQCGDQVYCLHPVVDGQSGEDALLNGQGLNGCEFENLQCLANQNSVSKELP
GCGMGYLASNVNSSGTNKRKGGTRAAKAS
>XP_018823850.1 PREDICTED: basic leucine zipper 23-like [Juglans regia]
MDDGELDFSNQEAFSSPNMGELPRSCSMDSFFEELFKDSHACTHTHTCNPPGPDSSHTHTCFHVHTKIVPAPSDDKVATD
DTAESTEKNCKKRPKGNREAVRKYREKKKARAASLEDEVVRLRALNQQLLKRLQGQAALEAEIARLKCLLVDIRGRIEGE
IGSFPYQKSVNPNLPNLSMPGPYVMNPCNMQCGDQVYCLHPVVDGQSGEDALLNGQGLNGCEFENLQCLANQNSVSKELP
GCGMGYLASNVNSSGTNKRKGGTRAAKAS
>XP_018823851.1 PREDICTED: basic leucine zipper 23-like [Juglans regia]
MDDGELDFSNQEAFSSPNMGELPRSCSMDSFFEELFKDSHACTHTHTCNPPGPDSSHTHTCFHVHTKIVPAPSDDKVATD
DTAESTEKNCKKRPKGNREAVRKYREKKKARAASLEDEVVRLRALNQQLLKRLQGQAALEAEIARLKCLLVDIRGRIEGE
IGSFPYQKSVNPNLPNLSMPGPYVMNPCNMQCGDQVYCLHPVVDGQSGEDALLNGQGLNGCEFENLQCLANQNSVSKELP
GCGMGYLASNVNSSGTNKRKGGTRAAKAS
>XP_018823925.1 PREDICTED: transcription factor ILR3 [Juglans regia]
MVSPENTNWLFDYDLIEDIPVTDGNFPAPNTGFSWPTQALNGSSNASVEIDVSLGDSDGVKDSGLKKRGRSESCCASSSK
ASREKLRRDRLNDKFVELGSILEPGRPPKTDKAAILIDAVRMVTQLRGEAQKLKDSNSSLQEKIKELKVEKNELRDEKQR
LKVEKEKLEQQLKAMNAQPSFLPAPPAIPAAFASQGQAPGNKLVPFIGYPGVAMWQFMPPAAVDTSQDHVLRPPVA
>XP_018824006.1 PREDICTED: bZIP transcription factor 11-like [Juglans regia]
MDSSSTGAASSGSSALHNSGSEGDDLQHVMDQRKRKRMLSNRESARRSRQRKQKHLDDLMAQVCQLTKENHQILTSMNMT
SQVYLNIEAENSILKAQMAELSQRLESLNEIVNYLNSSTNGLFETQQDHDIQTHDDNSFMHPWSSIYLNHPAIMASADVF
MY
>XP_018824208.1 PREDICTED: basic leucine zipper 61-like isoform X1 [Juglans regia]
MAQLPPKIPNMSLNWHEFPHQKVPSMGSLTPDLSTTNINTTRTTTFSSHNPSWVDEFLDFSAARRGSHRRSISDSITFLE
APTLEECRQSGAPPEHGTTNNEFDRFDDEQFMSMFTEETSTALAPTMSSSNPSSPSDHNSINDEKELHEQELKQQQQQLK
NIESEEEDSQCNSGIQTPPNAIAGGSNDKITDPKRVKRILANRQSAQRSRVRKLQYISELERSVNSLQAEVSVLSPRVAF
LDHQRLLLNVDNSALKQRIAALAQDKIFKDAHQEALKREIERLRQVYHQQNLKKMENVAPSSQPQSDAKPSIEKEHLLNE
GKTIKRTFSRVLTMLLVPKNCWLIFLCKLDHGSIYWE
>XP_018824209.1 PREDICTED: basic leucine zipper 61-like isoform X2 [Juglans regia]
MAQLPPKIPNMSLNWHEFPHQKVPSMGSLTPDLSTTNINTTRTTTFSSHNPSWVDEFLDFSAARRGSHRRSISDSITFLE
APTLEECRQSGAPPEHGTTNNEFDRFDDEQFMSMFTEETSTALAPTMSSSNPSSPSDHNSINDEKELHEQELKQQQQQLK
NIESEEEDSQCNSGIQTPPNAIAGGSNDKITDPKRVKRILANRQSAQRSRVRKLQYISELERSVNSLQAEVSVLSPRVAF
LDHQRLLLNVDNSALKQRIAALAQDKIFKDAHQEALKREIERLRQVYHQQNLKKMENVAPSSQPQSDAKPSIEKEHLLNV
>XP_018826384.1 PREDICTED: G-box-binding factor 1-like isoform X1 [Juglans regia]
MGTGEESAPPKPSKSASSTQEIPTTPSYPDWSSSMQAYYGPGATPPPFFASTVASPTPHPYLWGSQHPLIPPYGTPVPYP
ALYPPGGVYAHPNMATIPNSVQTNAELEGKGPDGKDRVSAKKPKVISGNSGKAGESAKATSGSGNDGASQSAESGTEGSS
DGSDENNDQQDFAASKKGSFHQMLADGANAQNNTAGGIVQGSVPGKPVVSMPTTNLNIGMDLWSASPGGAGATKVRPNPS
PTMIGCEGVMPDQWIQDERELKRQKRKQSNRESARRSRLRKQAECEELQVRVENLSNENRALRDEMQRLSEECENFTSEN
NSIKEELTRICGPDAVANLERNITATVVQSDDGDDNS
>XP_018826385.1 PREDICTED: G-box-binding factor 1-like isoform X1 [Juglans regia]
MGTGEESAPPKPSKSASSTQEIPTTPSYPDWSSSMQAYYGPGATPPPFFASTVASPTPHPYLWGSQHPLIPPYGTPVPYP
ALYPPGGVYAHPNMATIPNSVQTNAELEGKGPDGKDRVSAKKPKVISGNSGKAGESAKATSGSGNDGASQSAESGTEGSS
DGSDENNDQQDFAASKKGSFHQMLADGANAQNNTAGGIVQGSVPGKPVVSMPTTNLNIGMDLWSASPGGAGATKVRPNPS
PTMIGCEGVMPDQWIQDERELKRQKRKQSNRESARRSRLRKQAECEELQVRVENLSNENRALRDEMQRLSEECENFTSEN
NSIKEELTRICGPDAVANLERNITATVVQSDDGDDNS
>XP_018826386.1 PREDICTED: G-box-binding factor 1-like isoform X1 [Juglans regia]
MGTGEESAPPKPSKSASSTQEIPTTPSYPDWSSSMQAYYGPGATPPPFFASTVASPTPHPYLWGSQHPLIPPYGTPVPYP
ALYPPGGVYAHPNMATIPNSVQTNAELEGKGPDGKDRVSAKKPKVISGNSGKAGESAKATSGSGNDGASQSAESGTEGSS
DGSDENNDQQDFAASKKGSFHQMLADGANAQNNTAGGIVQGSVPGKPVVSMPTTNLNIGMDLWSASPGGAGATKVRPNPS
PTMIGCEGVMPDQWIQDERELKRQKRKQSNRESARRSRLRKQAECEELQVRVENLSNENRALRDEMQRLSEECENFTSEN
NSIKEELTRICGPDAVANLERNITATVVQSDDGDDNS
>XP_018826387.1 PREDICTED: G-box-binding factor 1-like isoform X1 [Juglans regia]
MGTGEESAPPKPSKSASSTQEIPTTPSYPDWSSSMQAYYGPGATPPPFFASTVASPTPHPYLWGSQHPLIPPYGTPVPYP
ALYPPGGVYAHPNMATIPNSVQTNAELEGKGPDGKDRVSAKKPKVISGNSGKAGESAKATSGSGNDGASQSAESGTEGSS
DGSDENNDQQDFAASKKGSFHQMLADGANAQNNTAGGIVQGSVPGKPVVSMPTTNLNIGMDLWSASPGGAGATKVRPNPS
PTMIGCEGVMPDQWIQDERELKRQKRKQSNRESARRSRLRKQAECEELQVRVENLSNENRALRDEMQRLSEECENFTSEN
NSIKEELTRICGPDAVANLERNITATVVQSDDGDDNS
>XP_018826388.1 PREDICTED: G-box-binding factor 1-like isoform X2 [Juglans regia]
MGTGEESAPPKPSKSASSTQEIPTTPSYPDWSSSMQAYYGPGATPPPFFASTVASPTPHPYLWGSQHPLIPPYGTPVPYP
ALYPPGGVYAHPNMATIPNSVQTNAELEGKGPDGKDRVSAKKPKVISGNSGKAGESAKATSGSGNDGASQSAESGTEGSS
DGSDENNDQQDFAASKKGSFHQMLADGSVPGKPVVSMPTTNLNIGMDLWSASPGGAGATKVRPNPSPTMIGCEGVMPDQW
IQDERELKRQKRKQSNRESARRSRLRKQAECEELQVRVENLSNENRALRDEMQRLSEECENFTSENNSIKEELTRICGPD
AVANLERNITATVVQSDDGDDNS
>XP_018826947.1 PREDICTED: uncharacterized protein LOC108995783 isoform X1 [Juglans regia]
MGSERCYVWKSVSSSSASTTSSSMSAADLMVKIELEAAEALADLAHLAVRESGGGGSGGKWGSKGKRARKRVKSESPPAD
SVFQLNPVDWVPCCSDLAKQDRAVLSQQQCEKINTIELLEPANANQDSRKMKVKAEQDSELAKPTTSARSYTPLGIRKSR
QNLTEAEKEERRIRRVLANRESARQTIRRRQALCEELTRKAADLSWENENLKREKELALKVYQSLETTNKHLKEQMAKVV
KAEVEETPGERGSADLGASLSSSTNCPWLLYDHHPFMPAFWPSIIQSSSHVQSLHGRRSAIVIQSNIPMPAACSLDTSQE
QENRIDVNGPRTSLYVLPCPWFFPHPGHGNGRQPEPSTDMKDEQDETSHDNHYGVSSSTKFVAYVENHHCSLPVEVKTEA
SGSTEARPANDDLNETPVGLPPNGGDQNTGAHSEEILFTPALLDCFQRASTMKHENRPQLDYTRDIETPSTACCIASALP
EKKQKSTVYPNRKLIDVVAAAEARKRRKELTKLKNLHVRQCRMHC
>XP_018826948.1 PREDICTED: uncharacterized protein LOC108995783 isoform X2 [Juglans regia]
MGSERCYVWKSVSSSSASTTSSSMSAADLMVKIELEAAEALADLAHLAVRESGGGGSGGKWGSKGKRARKRVKSESPPAD
SVFQLNPVDWVPCCSDLAKDRAVLSQQQCEKINTIELLEPANANQDSRKMKVKAEQDSELAKPTTSARSYTPLGIRKSRQ
NLTEAEKEERRIRRVLANRESARQTIRRRQALCEELTRKAADLSWENENLKREKELALKVYQSLETTNKHLKEQMAKVVK
AEVEETPGERGSADLGASLSSSTNCPWLLYDHHPFMPAFWPSIIQSSSHVQSLHGRRSAIVIQSNIPMPAACSLDTSQEQ
ENRIDVNGPRTSLYVLPCPWFFPHPGHGNGRQPEPSTDMKDEQDETSHDNHYGVSSSTKFVAYVENHHCSLPVEVKTEAS
GSTEARPANDDLNETPVGLPPNGGDQNTGAHSEEILFTPALLDCFQRASTMKHENRPQLDYTRDIETPSTACCIASALPE
KKQKSTVYPNRKLIDVVAAAEARKRRKELTKLKNLHVRQCRMHC
>XP_018826949.1 PREDICTED: uncharacterized protein LOC108995783 isoform X3 [Juglans regia]
MGSERCYVWKSVSSSSASTTSSSMSAADLMVKIELEAAEALADLAHLAVRESGGGGSGGKWGSKGKRARKRVKSESPPAD
SVFQLNPVDWVPCCSDLAKQDRAVLSQQQCEKINTIELLEPANANQDSRKMKVKAEQDSELAKPTTSARSYTPLGIRKSR
QNLTEAEKEERRIRRVLANRESARQTIRRRQEKELALKVYQSLETTNKHLKEQMAKVVKAEVEETPGERGSADLGASLSS
STNCPWLLYDHHPFMPAFWPSIIQSSSHVQSLHGRRSAIVIQSNIPMPAACSLDTSQEQENRIDVNGPRTSLYVLPCPWF
FPHPGHGNGRQPEPSTDMKDEQDETSHDNHYGVSSSTKFVAYVENHHCSLPVEVKTEASGSTEARPANDDLNETPVGLPP
NGGDQNTGAHSEEILFTPALLDCFQRASTMKHENRPQLDYTRDIETPSTACCIASALPEKKQKSTVYPNRKLIDVVAAAE
ARKRRKELTKLKNLHVRQCRMHC
>XP_018826989.1 PREDICTED: light-inducible protein CPRF2 [Juglans regia]
MDRVFSVEEISDQFWSAPLRPPPPTPHSQSRPLSAGSVSLDESSRMNRSESEWAFQRFLQLEASSNAETQTETKTETETS
SAVHPNKDVVVEIGDDEDNTKNANNISNHNNIIRNKSPTSTASTSSFGESCTAPFNAPPPNIPIDSDEYQDFLKSKLNLA
CAAVALTRGPLVKPQDSAALSDNGLQASNTSQLGSQAPSKGAGGDSSWSREKDSNGSLGIPSLPVQKKSGVPARPTTSGS
SREQSDDEEVEGENELTENMHPTDAKRVRRMLSNRESARRSRRRKQAHLTELETQVAQLRVENSSLLKRLTEITQKYNEA
AVDNRVLKADVETLRAKVKMAEETVKRITGLNPLFHAMSDISSMGMPSINGSPSDTSTDAAVPVQDNSNHHFFQPSMNNN
MSTHDMGVNNGLADVTSVENVQRNSTVAAVVGSRMERTASMQRVASLEHLEKRIRGGTSPCGTQSNGE
>XP_018827908.1 PREDICTED: common plant regulatory factor 1-like isoform X1 [Juglans regia]
MGNNEEGKSTKSEKSSSPVTPSVGPFFWQDQTNQTNIHVYPDWAAMQAYYGPRVTLPPYYNSTVTSGHAPHPYMWGPPQP
MMPPYGAPYAAIYPHGGVYAHPAVPLGSHSHGQGVPLSPAAVTPLSIETPTKSGNTDRGLMKKLKEFDGLAMSIGNGTAE
SADGGAEHRLSQSSETDGSSDGSDGNTARPNQTRRKRSRDGTPTGSEGKTEMQASHTSAKEVSVAPNKTSGATVTPGSVS
GNLVGSVVSPGMATALELRNTSNINTKTTTTSVPQSCSVLPSEAWMPNERELKRERRKQSNRESARRSRLRKQAETEELA
LKVDSLTAENTAIKSEIGLLTENSDKLKLENAKLMEKLKNAQLGQTEEIILNRIEDKRALPVSTENLLSRVNNSGAVDRS
TEEKSDMYENSSNSGAKLHQLLDTSPRADAVAAG
>XP_018827909.1 PREDICTED: common plant regulatory factor 1-like isoform X1 [Juglans regia]
MGNNEEGKSTKSEKSSSPVTPSVGPFFWQDQTNQTNIHVYPDWAAMQAYYGPRVTLPPYYNSTVTSGHAPHPYMWGPPQP
MMPPYGAPYAAIYPHGGVYAHPAVPLGSHSHGQGVPLSPAAVTPLSIETPTKSGNTDRGLMKKLKEFDGLAMSIGNGTAE
SADGGAEHRLSQSSETDGSSDGSDGNTARPNQTRRKRSRDGTPTGSEGKTEMQASHTSAKEVSVAPNKTSGATVTPGSVS
GNLVGSVVSPGMATALELRNTSNINTKTTTTSVPQSCSVLPSEAWMPNERELKRERRKQSNRESARRSRLRKQAETEELA
LKVDSLTAENTAIKSEIGLLTENSDKLKLENAKLMEKLKNAQLGQTEEIILNRIEDKRALPVSTENLLSRVNNSGAVDRS
TEEKSDMYENSSNSGAKLHQLLDTSPRADAVAAG
>XP_018827910.1 PREDICTED: common plant regulatory factor 1-like isoform X1 [Juglans regia]
MGNNEEGKSTKSEKSSSPVTPSVGPFFWQDQTNQTNIHVYPDWAAMQAYYGPRVTLPPYYNSTVTSGHAPHPYMWGPPQP
MMPPYGAPYAAIYPHGGVYAHPAVPLGSHSHGQGVPLSPAAVTPLSIETPTKSGNTDRGLMKKLKEFDGLAMSIGNGTAE
SADGGAEHRLSQSSETDGSSDGSDGNTARPNQTRRKRSRDGTPTGSEGKTEMQASHTSAKEVSVAPNKTSGATVTPGSVS
GNLVGSVVSPGMATALELRNTSNINTKTTTTSVPQSCSVLPSEAWMPNERELKRERRKQSNRESARRSRLRKQAETEELA
LKVDSLTAENTAIKSEIGLLTENSDKLKLENAKLMEKLKNAQLGQTEEIILNRIEDKRALPVSTENLLSRVNNSGAVDRS
TEEKSDMYENSSNSGAKLHQLLDTSPRADAVAAG
>XP_018827911.1 PREDICTED: common plant regulatory factor 1-like isoform X1 [Juglans regia]
MGNNEEGKSTKSEKSSSPVTPSVGPFFWQDQTNQTNIHVYPDWAAMQAYYGPRVTLPPYYNSTVTSGHAPHPYMWGPPQP
MMPPYGAPYAAIYPHGGVYAHPAVPLGSHSHGQGVPLSPAAVTPLSIETPTKSGNTDRGLMKKLKEFDGLAMSIGNGTAE
SADGGAEHRLSQSSETDGSSDGSDGNTARPNQTRRKRSRDGTPTGSEGKTEMQASHTSAKEVSVAPNKTSGATVTPGSVS
GNLVGSVVSPGMATALELRNTSNINTKTTTTSVPQSCSVLPSEAWMPNERELKRERRKQSNRESARRSRLRKQAETEELA
LKVDSLTAENTAIKSEIGLLTENSDKLKLENAKLMEKLKNAQLGQTEEIILNRIEDKRALPVSTENLLSRVNNSGAVDRS
TEEKSDMYENSSNSGAKLHQLLDTSPRADAVAAG
>XP_018827912.1 PREDICTED: common plant regulatory factor 1-like isoform X1 [Juglans regia]
MGNNEEGKSTKSEKSSSPVTPSVGPFFWQDQTNQTNIHVYPDWAAMQAYYGPRVTLPPYYNSTVTSGHAPHPYMWGPPQP
MMPPYGAPYAAIYPHGGVYAHPAVPLGSHSHGQGVPLSPAAVTPLSIETPTKSGNTDRGLMKKLKEFDGLAMSIGNGTAE
SADGGAEHRLSQSSETDGSSDGSDGNTARPNQTRRKRSRDGTPTGSEGKTEMQASHTSAKEVSVAPNKTSGATVTPGSVS
GNLVGSVVSPGMATALELRNTSNINTKTTTTSVPQSCSVLPSEAWMPNERELKRERRKQSNRESARRSRLRKQAETEELA
LKVDSLTAENTAIKSEIGLLTENSDKLKLENAKLMEKLKNAQLGQTEEIILNRIEDKRALPVSTENLLSRVNNSGAVDRS
TEEKSDMYENSSNSGAKLHQLLDTSPRADAVAAG
>XP_018827913.1 PREDICTED: common plant regulatory factor 1-like isoform X2 [Juglans regia]
MGNNEEGKSTKSEKSSSPVTPDQTNQTNIHVYPDWAAMQAYYGPRVTLPPYYNSTVTSGHAPHPYMWGPPQPMMPPYGAP
YAAIYPHGGVYAHPAVPLGSHSHGQGVPLSPAAVTPLSIETPTKSGNTDRGLMKKLKEFDGLAMSIGNGTAESADGGAEH
RLSQSSETDGSSDGSDGNTARPNQTRRKRSRDGTPTGSEGKTEMQASHTSAKEVSVAPNKTSGATVTPGSVSGNLVGSVV
SPGMATALELRNTSNINTKTTTTSVPQSCSVLPSEAWMPNERELKRERRKQSNRESARRSRLRKQAETEELALKVDSLTA
ENTAIKSEIGLLTENSDKLKLENAKLMEKLKNAQLGQTEEIILNRIEDKRALPVSTENLLSRVNNSGAVDRSTEEKSDMY
ENSSNSGAKLHQLLDTSPRADAVAAG
>XP_018828447.1 PREDICTED: transcription factor RF2b-like [Juglans regia]
MAMAIEKFSMSMSTQMQDQPSNPTTNPISNSTFIPNPMTPHNNAAPPHPQTTSSMFENMRSGTHHRRAHSDVSFRLPEDM
ADLSPSDPFNGVGVGVGGGGGGSSAASLEEMGSEDDLFSTYIDVEKLGTDQSGGEGNAGGGGGGERGVNRARHRHSSSVD
GSSTTTSSTSVFGEIMDAKKAMPPDKLAELWTLDPKRAKRILANRQSAARSKERKARYIQELERKVQTLQTEATTLSAQL
TLFQRDTTGLSSENTELKLRLQAMEQQAQLRDTLNDALKKEVDRLRIATGEIMSPSESFNLGMHQMAYTLSQFFPLPQHP
GPAGHQNMQLPFNHSQSSMSAQQLHQSNSHPLSEMRQNDPLGRMQGLDISGKGSSLVKSEGPSLSASESSSTF
>XP_018828466.1 PREDICTED: basic leucine zipper 34-like [Juglans regia]
MQGVNDEDGISRGRSNMLNSSYCTKAAPFSHGSCNYDKRVEPVGDDQPKNKMQHVPPLPPIHPPAALAPASQSLRDRDAK
ITDPKKLKRVLASRQYSQKYRLKQLQYMMELETEVKALQAEVAINGPRIKYADRQNTLLRVENNSMKQKLSSYSTELMFK
EAEFEELANERDMLKQLFESYQKHQQYPELFRSSSGNYQFPNMGLNQVPAEETDDDFLRNGMPQMMNQNLNLNENQNQNS
NQLGNAEFMEYMNSLSLDPSYNFL
>XP_018829472.1 PREDICTED: G-box-binding factor 1 isoform X1 [Juglans regia]
MGTGEEGTPTKPSKPASSTQEIPTTHSYPDWSSSMQAYYGPGATPPPFFASTVASPTPHPYMWGGQHPLIPPYGTPIPYP
ALYPPGGVYAHPNMTMTPNYVQTNAELEGKGPDGKDRASAKKSKVTSGNSSKAGESAKAASGSGNDGASQSAESCTEGSS
DGSDENNDQQDFAASKKGSFHQMLADGANAQNTTVGGIVQGSVPGKPVASMPATNLNIGMDLWNASPGGAGAAKVRPNPS
GTSSTLEGVMPEQWRQDERELKRQKRKQSNRESARRSRLRKQVECEELQARVENLNNENRTLRDEMQRISKECEKLKSEN
GSIMEELTSICGPDAIAKLEQNIPTSVLQSHGGDGNS
>XP_018829473.1 PREDICTED: G-box-binding factor 1 isoform X2 [Juglans regia]
MGTGEEGTPTKPSKPASSTQAYYGPGATPPPFFASTVASPTPHPYMWGGQHPLIPPYGTPIPYPALYPPGGVYAHPNMTM
TPNYVQTNAELEGKGPDGKDRASAKKSKVTSGNSSKAGESAKAASGSGNDGASQSAESCTEGSSDGSDENNDQQDFAASK
KGSFHQMLADGANAQNTTVGGIVQGSVPGKPVASMPATNLNIGMDLWNASPGGAGAAKVRPNPSGTSSTLEGVMPEQWRQ
DERELKRQKRKQSNRESARRSRLRKQVECEELQARVENLNNENRTLRDEMQRISKECEKLKSENGSIMEELTSICGPDAI
AKLEQNIPTSVLQSHGGDGNS
>XP_018829474.1 PREDICTED: G-box-binding factor 1 isoform X3 [Juglans regia]
MQAYYGPGATPPPFFASTVASPTPHPYMWGGQHPLIPPYGTPIPYPALYPPGGVYAHPNMTMTPNYVQTNAELEGKGPDG
KDRASAKKSKVTSGNSSKAGESAKAASGSGNDGASQSAESCTEGSSDGSDENNDQQDFAASKKGSFHQMLADGANAQNTT
VGGIVQGSVPGKPVASMPATNLNIGMDLWNASPGGAGAAKVRPNPSGTSSTLEGVMPEQWRQDERELKRQKRKQSNRESA
RRSRLRKQVECEELQARVENLNNENRTLRDEMQRISKECEKLKSENGSIMEELTSICGPDAIAKLEQNIPTSVLQSHGGD
GNS
>XP_018829475.1 PREDICTED: G-box-binding factor 1 isoform X4 [Juglans regia]
MWGGQHPLIPPYGTPIPYPALYPPGGVYAHPNMTMTPNYVQTNAELEGKGPDGKDRASAKKSKVTSGNSSKAGESAKAAS
GSGNDGASQSAESCTEGSSDGSDENNDQQDFAASKKGSFHQMLADGANAQNTTVGGIVQGSVPGKPVASMPATNLNIGMD
LWNASPGGAGAAKVRPNPSGTSSTLEGVMPEQWRQDERELKRQKRKQSNRESARRSRLRKQVECEELQARVENLNNENRT
LRDEMQRISKECEKLKSENGSIMEELTSICGPDAIAKLEQNIPTSVLQSHGGDGNS
>XP_018829595.1 PREDICTED: protein FD isoform X1 [Juglans regia]
MLSSTHARTSEETSLNKTINLDRVSSSISSKSLSSTSSSSSPSPFSPSSFYQTARLNSKTMEEVWKDINLASLQDQETTP
RFHQRPHSTSNFRNVILQDFLARPFSKDPPPSMVSTATETSLYGSASLVPPPATVLSLNSGSEFHFLDNTDPLMRPDSHL
LSHPISNVSSFSNRFEALASSTGVPSFGQKRVQESDTSSGDRRHKRMIKNRESAARSRARKQAYTNELELEVAHLMEENA
RLKKQQEQISCSYSTSQKALAPANVNGSILRTLGACFPFNKSPLFCISAADPY
>XP_018829596.1 PREDICTED: protein FD isoform X2 [Juglans regia]
MLSSTHARTSEETSLNKTINLDRVSSSISSKSLSSTSSSSSPSPFSPSSFYQTARLNSKTMEEVWKDINLASLQDQETTP
RFHQRPHSTSNFRNVILQDFLARPFSKDPPPSMVSTATETSLYGSASLVPPPATVLSLNSGSEFHFLDNTDPLMRPDSHL
LSHPISNVSSFSNRFEALASSTGVPSFGQKRVQESDTSSGDRRHKRMIKNRESAARSRARKQAYTNELELEVAHLMEENA
RLKKQQEQLRLAAATQLRKKHSLQRTLTAPF
>XP_018830240.1 PREDICTED: light-inducible protein CPRF2-like isoform X1 [Juglans regia]
MDRVFSVDEISDQFWSPPLRPPQPNLPTAVTGSSEESSRMNRSPSEWAFQRFLQLEASPKIDTSSADQHKNDTVFEIKED
DERNAPLGNHVQNAINDQNDVIQTKTTTNISSTTSFGDSCTASFNAPPPNIHADSEEYQAFLKSKLDLACAAVALTRGSL
VKPQESAALAENGLQASNTSQLGSQASSKGAGSDSSRSRDKDSNGPLGIPSLPAVQKKPGIPAKATTSGSSREQSDDEEV
EGENELSENMDPADAKRVRRMLSNRESARRSRRRKQAHLTELETQVSQLRVENSSLLKRLTEISQNYNEAAVDNRVLKAD
VETLRAKVKMAEEMVKRITGLNPMFNAMSDISSVGMPSYGGSPSDTSTDAAVPVQDNSNHHYYQPSTNNNISTHGLGVSN
GLADISSVENVQKNSAVAVVAVNKMERTASMQRVASLEHLQKRIRGGASPCGPQSNGEH
>XP_018830241.1 PREDICTED: light-inducible protein CPRF2-like isoform X2 [Juglans regia]
MDRVFSVDEISDQFWSPPLRPPQPNLPTAVTGSSEESSRMNRSPSEWAFQRFLQLEASPKTDTSSADQHKNDTVFEIKED
DERNAPLGNHVQNAINDQNDVIQTKTTTNISSTTSFGDSCTASFNAPPPNIHADSEEYQAFLKSKLDLACAAVALTRGSL
VKPQESAALAENGLQASNTSQLGSQASSKGAGSDSSRSRDKDSNGPLGIPSLPAVQKKPGIPAKATTSGSSREQSDDEEV
EGENELSENMDPADAKRVRRMLSNRESARRSRRRKQAHLTELETQVSQLRVENSSLLKRLTEISQNYNEAAVDNRVLKAD
VETLRAKVKMAEEMVKRITGLNPMFNAMSDISSVGMPSYGGSPSDTSTDAAVPVQDNSNHHYYQPSTNNNISTHGLGVSN
GLADISSVENVQKNSAVAVVAVNKMERTASMQRVASLEHLQKRIRGGASPCGPQSNGEH
>XP_018831015.1 PREDICTED: ABSCISIC ACID-INSENSITIVE 5-like protein 2 isoform X1 [Juglans regia]
MGIQTMGSQGNGQQPHLQPSPLTRQSSWYNLTLNEVKNQLGDMGKPVGSMNLDELLQKVWAAEANQSMEMDNDNSSSASS
FQREASATLARALSGKTVDQVWTEIQQGRNKRYGEGPKGQDSNMKLGETTLEDFLVQAGLFAQAFVGPTMGLDIVEAVTP
QNFPQKMGLSSSPSTCSLSDTTAPGWKRTASDTFEKTLDRRLKRKIKNRESAARSRARKQAYHNELVSKVSHLEEENIKL
KKEKEFDKMLPRESSPETKYQLRRTSSASF
>XP_018831016.1 PREDICTED: ABSCISIC ACID-INSENSITIVE 5-like protein 2 isoform X1 [Juglans regia]
MGIQTMGSQGNGQQPHLQPSPLTRQSSWYNLTLNEVKNQLGDMGKPVGSMNLDELLQKVWAAEANQSMEMDNDNSSSASS
FQREASATLARALSGKTVDQVWTEIQQGRNKRYGEGPKGQDSNMKLGETTLEDFLVQAGLFAQAFVGPTMGLDIVEAVTP
QNFPQKMGLSSSPSTCSLSDTTAPGWKRTASDTFEKTLDRRLKRKIKNRESAARSRARKQAYHNELVSKVSHLEEENIKL
KKEKEFDKMLPRESSPETKYQLRRTSSASF
>XP_018831017.1 PREDICTED: ABSCISIC ACID-INSENSITIVE 5-like protein 2 isoform X2 [Juglans regia]
MGIQTMGSQGNGQQPHLQPSPLTRQSSWYNLTLNEVKNQLGDMGKPVGSMNLDELLQKVWAAEANQSMEMDNDNSSSASS
FQREASATLARALSGKTVDQVWTEIQQGRNKRYGEGPKGQDSNMKLGETTLEDFLVQAGLFAQAFVGPTMGLDIVEAVTP
QNFPQKMGLSSSPSTCSLSDTTAPGWKRTASDTFEKTLDRRLKRKIKNRESAARSRARKQAYHNELVSKVSHLEEENIKL
KKEKIRRVGCSRLKLERFAD
>XP_018832980.1 PREDICTED: bZIP transcription factor 60-like [Juglans regia]
MEEQKFLEDDDDIVGRINFDGLFDELPEGANLFSIEPPVFDESSSAEAFSDPSRDSFSSWIDEIETMLMKDDDGECDAVE
PNKEFCDNFLADIIVDKSPREGSSEADKDSPCVSDDGSGNWDKEKTNEDNHGDGQVDADNPLSKKRRRQLSNRDAAVRSR
ERKKMYVRDLEIKSRYLEGECLRLGRLLQCCYAENQALRLGLQSGSAFGASITKQESAVLLLESLLLGSLLWFVGIMCLF
TLPTMPQTILKRVPLENVGKKNPGVALGGAKSKMFGFLMVQSFVKSRRCKASRMKMKPNYLVL
>XP_018833784.1 PREDICTED: basic leucine zipper 9-like [Juglans regia]
MVLSQKPVEFRYPISKEIGFTTDELQQLLSFFHSGHSVGQNSSTTSEDSFRAIYSNDEKMLRRMKSNRESARRSRWRKKR
HLADLKDKANQLKMENQELKNQLGLALRQSHAIGENNQELILESMTLRAKLSNLYRILFTMQTPYKSMKS
>XP_018834809.1 PREDICTED: transcription factor HY5-like [Juglans regia]
MQEQATSSIAASSLPSSSERSSSSALQPEVKEGLESDEEIRRVPEIGGESAGTSASGRDTGSVAGPDRAQVNGEGRRKRG
RSPADKESRRLKRLLRNRVSAQQARERKKAYLTELETRVKELEEKNSELEERLSTLQNENQMLRQILKNTTASKKGGSSG
ANGNDGSL
>XP_018835293.1 PREDICTED: bZIP transcription factor 16-like [Juglans regia]
MGSSDTDKQAKEKEPKTPPATNSTTTQDQSSTTGTGAVNPDWSGFQAYSPIPPHGFLASSPQAPPYMWGVQHIMPPYGTP
PHPYVAMYPHGGIYAHPSIPPGPYPFSPFAMPPPNGMLEATGNTTGNMEADGKPSEVKEKLPIKRSKGSLGSLNMITGKN
NEHAKTSGASANGVHSKSAESASEGSSEGSDANSQSDSQLKSGGGQDSFEAEASQNGNSVHGPQNGGPNTPHTIMNQAMA
MVPMSGAGAAPLSVAGPTTNLNIGMDYWGAPTSSAIPAMRGKAPSTPVAGGIVTGSRDNVQPQIWLQDERELKRQRRKQS
NRESARRSRLRKQVECDELAQRAELMTEENANLRSEVSRIRSDYEQILAENALLKERLGKVPGHEDPRSGRKDQHLSSDT
QQTRQTEVVQGSH
>XP_018835294.1 PREDICTED: bZIP transcription factor 16-like [Juglans regia]
MGSSDTDKQAKEKEPKTPPATNSTTTQDQSSTTGTGAVNPDWSGFQAYSPIPPHGFLASSPQAPPYMWGVQHIMPPYGTP
PHPYVAMYPHGGIYAHPSIPPGPYPFSPFAMPPPNGMLEATGNTTGNMEADGKPSEVKEKLPIKRSKGSLGSLNMITGKN
NEHAKTSGASANGVHSKSAESASEGSSEGSDANSQSDSQLKSGGGQDSFEAEASQNGNSVHGPQNGGPNTPHTIMNQAMA
MVPMSGAGAAPLSVAGPTTNLNIGMDYWGAPTSSAIPAMRGKAPSTPVAGGIVTGSRDNVQPQIWLQDERELKRQRRKQS
NRESARRSRLRKQVECDELAQRAELMTEENANLRSEVSRIRSDYEQILAENALLKERLGKVPGHEDPRSGRKDQHLSSDT
QQTRQTEVVQGSH
>XP_018835295.1 PREDICTED: bZIP transcription factor 16-like [Juglans regia]
MGSSDTDKQAKEKEPKTPPATNSTTTQDQSSTTGTGAVNPDWSGFQAYSPIPPHGFLASSPQAPPYMWGVQHIMPPYGTP
PHPYVAMYPHGGIYAHPSIPPGPYPFSPFAMPPPNGMLEATGNTTGNMEADGKPSEVKEKLPIKRSKGSLGSLNMITGKN
NEHAKTSGASANGVHSKSAESASEGSSEGSDANSQSDSQLKSGGGQDSFEAEASQNGNSVHGPQNGGPNTPHTIMNQAMA
MVPMSGAGAAPLSVAGPTTNLNIGMDYWGAPTSSAIPAMRGKAPSTPVAGGIVTGSRDNVQPQIWLQDERELKRQRRKQS
NRESARRSRLRKQVECDELAQRAELMTEENANLRSEVSRIRSDYEQILAENALLKERLGKVPGHEDPRSGRKDQHLSSDT
QQTRQTEVVQGSH
>XP_018835539.1 PREDICTED: uncharacterized protein At4g06598-like [Juglans regia]
MASSKGSSSIRNFMCSGKHALLPPKSPFPSVSPPYADFPSNAVGSKSIQKPREGNVHHQRTSSENLLLEEQPSWLDDLLN
EPETPIRRGGHRRSSSDSFTYIDAAHVSNLDYVAQDEYKYKNLISVPSWGSEDFEHHKDVQHASLYADFNLAKQNNRAWE
PSYNVVTNPSSHSIRDNTVRWSSGSSCLLQEADGFQSTESEKQDQVEYNSQDAKAFSERRDGSHAKASASETDTKRAKQQ
FAQRSRVRKLQYIAELERNIQALQAEGCEVSAELEFLNQQNLILSMENKALKQRLESLAQEQVIKYLEQEVLEREIGRLR
ALYQQQHLQQQQQQPSSSHRRTNSRDLASQFANLSLKHKEANSGSDPVTGPLRI
>XP_018835540.1 PREDICTED: uncharacterized protein At4g06598-like [Juglans regia]
MASSKGSSSIRNFMCSGKHALLPPKSPFPSVSPPYADFPSNAVGSKSIQKPREGNVHHQRTSSENLLLEEQPSWLDDLLN
EPETPIRRGGHRRSSSDSFTYIDAAHVSNLDYVAQDEYKYKNLISVPSWGSEDFEHHKDVQHASLYADFNLAKQNNRAWE
PSYNVVTNPSSHSIRDNTVRWSSGSSCLLQEADGFQSTESEKQDQVEYNSQDAKAFSERRDGSHAKASASETDTKRAKQQ
FAQRSRVRKLQYIAELERNIQALQAEGCEVSAELEFLNQQNLILSMENKALKQRLESLAQEQVIKYLEQEVLEREIGRLR
ALYQQQHLQQQQQQPSSSHRRTNSRDLASQFANLSLKHKEANSGSDPVTGPLRI
>XP_018835707.1 PREDICTED: transcription factor RF2b-like [Juglans regia]
MSSTPSNGLDEGITPMSMSAQTQDPPSKPIPSSNPIPTHNNAAPPPPPPPPQTASETFGNMRAGTHHRRAHSEVSFRLPE
DMADLSPSDPVNGGGGGGGGSSTASLEEMGSEDDLFSTYIDVDKLGTDQSGGEGNGGERSGNRTRHRHSSSVDGSSTTTS
SAGVFGEIMEAKKAMPPDKLAELWSLDPKRAKRILANRQSAARSKERKARYILELERKVQTLQTEATTLSAQLTLFQRDT
TGLSTENTELKLRLQAMEQQAQLRDALNEALKKEVERLKVVTGELMSPSESFNLGMHQMPYTPSTFFPIPQQPGAAGHQN
MQFPFNHPQSSMSTHQLHQSNSHPLSEMMQNDPLGRLQGLDISGKGPSLVKSEGPSLSVSGSNSTF
>XP_018835867.1 PREDICTED: transcription factor PERIANTHIA-like [Juglans regia]
MQSFKAALANHLQLYCHSSFNLRGDGSGRDQTRFTDLGELEHSAAAFHHNEPVDLSPVSFAVLPNNLHYGTLNTSIGCVD
TGQQFMYQKGTTTIGATLGNGQHIENWGESGMAADTSQQTDTSTDIDTDDKNKFHGVHNGSLMVVDSVDQSKAKAADQKT
LRRLAQNREAARKSRLRKKAYVQQLENSRLRLAQLEQELQRTRQQGAFSATGYSGDHIHSINGNGKGFSVHLYSF
>XP_018836880.1 PREDICTED: bZIP transcription factor 44-like [Juglans regia]
MASTSGNSSASAPTQNSGSEGDVQLLMDQRKRKRMQSNRESARRSRMRKQKQLNDLTGQVAQLSKDNNQILASITITTQL
YLNIEAQNSILRAQVVELSQRLDSLNEILNFINTSGSVYEPDQTLHASLDNSFMNPMNLLYLNQSIRAASADIFQYEY
>XP_018837265.1 PREDICTED: basic leucine zipper 43-like [Juglans regia]
MLSAYRPGFPSDTMFGNPFPAFDPGFMPLDCPEYFPPVQSPKPFFSNSGPDALIQTSKGEPDAFQFPKPVISCSVSYEPD
RDQNPSHVNSNSGSDEPKRKREESESPLDERRKRRMISNRESARRSRMRKQKHLENLRNQVNKFRIENRGLSNRLRCVLY
HCHRLQTENNQLQSEYDMLRHKLSEIGEILAYRRLQQFTAAWQCNTVTPEQTPPLVT
>XP_018838122.1 PREDICTED: transcription factor TGA1-like isoform X1 [Juglans regia]
MNSPSAQFVTSRRMGVYDPIHQMSMWGENFKSNSNLNSPASLIVEDVKLDSQSEDASHGISGPSNQYDQEATKPVDKAQR
RLAQNREAARKSRLRKKAYVQQLETSRLKLIQLEHELECARHQGSYIGGGLDAIHPGFPGAVNPGITTFEIEYGNWVEEQ
NRQICDLRNALNAHVTDMELRMLVENCRNHYFELFRMKETAAKADVFYVTSGMWKTSAERFFSWIGGIRPSELLKVMCGP
SQINVLGPQLNPMTEQQSAKVVVLRDACLQAEDALWQGMERLQQTLAETVAASQLIEGSYIPQMAPAMKKLEALVEFVNE
ADHIREEALEQMFHILTIRQAARGLLALGEYFQRFRALSKLWATRSHEPA
>XP_018838123.1 PREDICTED: transcription factor TGA1-like isoform X2 [Juglans regia]
MNSPSAQFVTSRRMGVYDPIHQMSMWGENFKSNSNLNSPASLIVEDVKLDSQSEDASHGISGPSNQYDQEATKPVDKAQR
RLAQNREAARKSRLRKKAYVQQLETSRLKLIQLEHELECARHQGSYIGGGLDAIHPGFPGAVNPGITTFEIEYGNWVEEQ
NRQICDLRNALNAHVTDMELRMLVENCRNHYFELFRMKETAAKADVFYVTSGMWKTSAERFFSWIGGIRPSELLKVLGPQ
LNPMTEQQSAKVVVLRDACLQAEDALWQGMERLQQTLAETVAASQLIEGSYIPQMAPAMKKLEALVEFVNEADHIREEAL
EQMFHILTIRQAARGLLALGEYFQRFRALSKLWATRSHEPA
>XP_018838125.1 PREDICTED: transcription factor TGA1-like isoform X1 [Juglans regia]
MNSPSAQFVTSRRMGVYDPIHQMSMWGENFKSNSNLNSPASLIVEDVKLDSQSEDASHGISGPSNQYDQEATKPVDKAQR
RLAQNREAARKSRLRKKAYVQQLETSRLKLIQLEHELECARHQGSYIGGGLDAIHPGFPGAVNPGITTFEIEYGNWVEEQ
NRQICDLRNALNAHVTDMELRMLVENCRNHYFELFRMKETAAKADVFYVTSGMWKTSAERFFSWIGGIRPSELLKVMCGP
SQINVLGPQLNPMTEQQSAKVVVLRDACLQAEDALWQGMERLQQTLAETVAASQLIEGSYIPQMAPAMKKLEALVEFVNE
ADHIREEALEQMFHILTIRQAARGLLALGEYFQRFRALSKLWATRSHEPA
>XP_018839469.1 PREDICTED: transcription factor TGA6-like isoform X1 [Juglans regia]
MASNIKATSHQTQVQRLQHHHRQQHQPQHQHQTQDHHQFPYGMMQPSSSSSFPENFIRSKDSGAYDLGELDQALFLYLDE
QDPSTLQDQRRFISAENQGMRPPTLNIFPSQPMHVEPPSTKASTGLVSPATSGSKRPSGPLMELANARNDAPSGHEPAKA
MKLRGGSRKGPTSSSEQEGPKTPDPKTLRRLAQNREAARKSRLRKKAYVQQLESSRIKLTQLEQELQRARAQGIFFGGES
LLGGEQGFPLAVSNISSDAAVFDMEYARWLEEHHRITCELRAAVQEHLPENDLRLFVDNFLAHFDEAMNLKSMVAKTDVF
HLVSGMWKTPAERCFLWIGGFKPSELIKIILNQIEPLTEQQIMGICALQQSTQEAEDALSQGLQALNQSLVDTITSDSLS
SPPNMANYMGQMALAMNKLSTVEGFVRQVRFSSSHP
>XP_018839470.1 PREDICTED: transcription factor TGA6-like isoform X2 [Juglans regia]
MASNIKATSHQTQVQRLQHHHRQQHQPQHQHQTQDHHQFPYGMMQPSSSSSFPENFISKDSGAYDLGELDQALFLYLDEQ
DPSTLQDQRRFISAENQGMRPPTLNIFPSQPMHVEPPSTKASTGLVSPATSGSKRPSGPLMELANARNDAPSGHEPAKAM
KLRGGSRKGPTSSSEQEGPKTPDPKTLRRLAQNREAARKSRLRKKAYVQQLESSRIKLTQLEQELQRARAQGIFFGGESL
LGGEQGFPLAVSNISSDAAVFDMEYARWLEEHHRITCELRAAVQEHLPENDLRLFVDNFLAHFDEAMNLKSMVAKTDVFH
LVSGMWKTPAERCFLWIGGFKPSELIKIILNQIEPLTEQQIMGICALQQSTQEAEDALSQGLQALNQSLVDTITSDSLSS
PPNMANYMGQMALAMNKLSTVEGFVRQVRFSSSHP
>XP_018839471.1 PREDICTED: transcription factor TGA6-like isoform X3 [Juglans regia]
MASNIKATSHQTQVQRLQHHHRQQHQPQHQHQTQDHHQFPYGMMQPSSSSSFPENFIRSKDSGAYDLGELDQALFLYLDE
QDPSTLQDQRQNQGMRPPTLNIFPSQPMHVEPPSTKASTGLVSPATSGSKRPSGPLMELANARNDAPSGHEPAKAMKLRG
GSRKGPTSSSEQEGPKTPDPKTLRRLAQNREAARKSRLRKKAYVQQLESSRIKLTQLEQELQRARAQGIFFGGESLLGGE
QGFPLAVSNISSDAAVFDMEYARWLEEHHRITCELRAAVQEHLPENDLRLFVDNFLAHFDEAMNLKSMVAKTDVFHLVSG
MWKTPAERCFLWIGGFKPSELIKIILNQIEPLTEQQIMGICALQQSTQEAEDALSQGLQALNQSLVDTITSDSLSSPPNM
ANYMGQMALAMNKLSTVEGFVRQVRFSSSHP
>XP_018839472.1 PREDICTED: transcription factor TGA6-like isoform X4 [Juglans regia]
MASNIKATSHQTQVQRLQHHHRQQHQPQHQHQTQDHHQFPYGMMQPSSSSSFPENFISKDSGAYDLGELDQALFLYLDEQ
DPSTLQDQRQNQGMRPPTLNIFPSQPMHVEPPSTKASTGLVSPATSGSKRPSGPLMELANARNDAPSGHEPAKAMKLRGG
SRKGPTSSSEQEGPKTPDPKTLRRLAQNREAARKSRLRKKAYVQQLESSRIKLTQLEQELQRARAQGIFFGGESLLGGEQ
GFPLAVSNISSDAAVFDMEYARWLEEHHRITCELRAAVQEHLPENDLRLFVDNFLAHFDEAMNLKSMVAKTDVFHLVSGM
WKTPAERCFLWIGGFKPSELIKIILNQIEPLTEQQIMGICALQQSTQEAEDALSQGLQALNQSLVDTITSDSLSSPPNMA
NYMGQMALAMNKLSTVEGFVRQVRFSSSHP
>XP_018839473.1 PREDICTED: transcription factor TGA2.3-like isoform X5 [Juglans regia]
MASNIKATSHQTQVQRLQHHHRQQHQPQHQHQTQDHHQFPYGMMQPSSSSSFPENFIRSKDSGAYDLGELDQALFLYLDE
QDPSTLQDQRRFISAENQGMRPPTLNIFPSQPMHVEPPSTKASTGLVSPATSGSKRPSGPLMELANARNDAPSGHEPAKA
MKLRGGSRKGPTSSSEQEGPKTPDPKTLRRLAQNREAARKSRLRKKAYVQQLESSRIKLTQLEQELQRARAQGIFFGGES
LLGGEQGFPLAVSNISSDAAVFDMEYARWLEEHHRITCELRAAVQEHLPENDLRLFVDNFLAHFDEAMNLKSMVAKTDVF
HLVSGMWKTPAERCFLWIGGFKPSELIKEAEDALSQGLQALNQSLVDTITSDSLSSPPNMANYMGQMALAMNKLSTVEGF
VRQVRFSSSHP
>XP_018839474.1 PREDICTED: transcription factor TGA6-like isoform X6 [Juglans regia]
MRPPTLNIFPSQPMHVEPPSTKASTGLVSPATSGSKRPSGPLMELANARNDAPSGHEPAKAMKLRGGSRKGPTSSSEQEG
PKTPDPKTLRRLAQNREAARKSRLRKKAYVQQLESSRIKLTQLEQELQRARAQGIFFGGESLLGGEQGFPLAVSNISSDA
AVFDMEYARWLEEHHRITCELRAAVQEHLPENDLRLFVDNFLAHFDEAMNLKSMVAKTDVFHLVSGMWKTPAERCFLWIG
GFKPSELIKIILNQIEPLTEQQIMGICALQQSTQEAEDALSQGLQALNQSLVDTITSDSLSSPPNMANYMGQMALAMNKL
STVEGFVRQVRFSSSHP
>XP_018839475.1 PREDICTED: transcription factor TGA6-like isoform X6 [Juglans regia]
MRPPTLNIFPSQPMHVEPPSTKASTGLVSPATSGSKRPSGPLMELANARNDAPSGHEPAKAMKLRGGSRKGPTSSSEQEG
PKTPDPKTLRRLAQNREAARKSRLRKKAYVQQLESSRIKLTQLEQELQRARAQGIFFGGESLLGGEQGFPLAVSNISSDA
AVFDMEYARWLEEHHRITCELRAAVQEHLPENDLRLFVDNFLAHFDEAMNLKSMVAKTDVFHLVSGMWKTPAERCFLWIG
GFKPSELIKIILNQIEPLTEQQIMGICALQQSTQEAEDALSQGLQALNQSLVDTITSDSLSSPPNMANYMGQMALAMNKL
STVEGFVRQVRFSSSHP
>XP_018839761.1 PREDICTED: uncharacterized protein LOC109005336 isoform X1 [Juglans regia]
MGSERCYVWSSLSCSSASTTSSLTCAADGMVKMELEAAEALADLAHLAVQESAGSGLRRKWGSKGKRAVKRVKSESPPGD
SSFRLNLLGSVPSCSDLAEQDRAEASQQQCEKIRPIVFIEREKAKQVPGITEVKAEQDSELAKPTPNCNRSYAPFVFRKT
RRKLTEAEKEEQRIRRVLANRESARQTIRRRQVLCEDLTRKAADLARENENLKRDKELALKEHQSLETTNKHLKQQMAKL
RKAVVEETPGEHYSADVAASLSSSRNCPWHLYGHPPLLPVLWPSVIQSSNRVQSQYGRQSAIVIPSNMPMPADCRPYTSQ
EQENRIDVKGQRAPLYVLPCPWFFPLPGPGNRLQPLPSTSMKYEQGETSRSNHNSSSSSKFIAHVENRHCCLPIEVKTEA
SGSSEARPTNDLNETPIGFPLDGVSQHTGANSEEILYTPASLDCSQPASTIKHENMSQSAYAPNIETTSTARPIASALPE
KQESAVFPGKKLIDAVAAAGARKRRKELTKLKNLHGRQCQMHC
>XP_018839762.1 PREDICTED: uncharacterized protein LOC109005336 isoform X2 [Juglans regia]
MGSERCYVWSSLSCSSASTTSSLTCAADGMVKMELEAAEALADLAHLAVQESAGSGLRRKWGSKGKRAVKRVKSESPPGD
SSFRLNLLGSVPSCSDLAEDRAEASQQQCEKIRPIVFIEREKAKQVPGITEVKAEQDSELAKPTPNCNRSYAPFVFRKTR
RKLTEAEKEEQRIRRVLANRESARQTIRRRQVLCEDLTRKAADLARENENLKRDKELALKEHQSLETTNKHLKQQMAKLR
KAVVEETPGEHYSADVAASLSSSRNCPWHLYGHPPLLPVLWPSVIQSSNRVQSQYGRQSAIVIPSNMPMPADCRPYTSQE
QENRIDVKGQRAPLYVLPCPWFFPLPGPGNRLQPLPSTSMKYEQGETSRSNHNSSSSSKFIAHVENRHCCLPIEVKTEAS
GSSEARPTNDLNETPIGFPLDGVSQHTGANSEEILYTPASLDCSQPASTIKHENMSQSAYAPNIETTSTARPIASALPEK
QESAVFPGKKLIDAVAAAGARKRRKELTKLKNLHGRQCQMHC
>XP_018839959.1 PREDICTED: probable transcription factor PosF21 [Juglans regia]
MDKEKTPGHGGGLPPPSGRYSGFSPTGSSFNVKPEPSSASPSYPPLAPGSSSDSAHFGHGMSADSSRFSHDISRMPDTPR
RSLGHRRAHSEILTLPDDISFDSDLGVVGGADGPSFSDETEEDLLSMYLDMDKFNSSSATSSFQVGEPSSAAAAPSPALA
AMPTPASGAVTSSENFAIGSNERPRVRHQHSQSMDGSTTIKPEMLVSGSEDMSAADSKKAMSAAKLAELALIDPKRAKRI
WANRQSAARSKERKMRYISELERKVQTLQTEATSLSAQLTLLQRDTNGLTAENGELKLRLQTMEQQVHLQDALNDALKEE
IQHLKVLTGQAIPNGGPMMNFASFGAGQQFYPNNHAMHTLLTTQQFQQLQIHSQKQQQQFQQHQLHQLQQQQLQQQQQEQ
QQQQTGDLKIRGSLSSPSQKENATDVDSAV
>XP_018840246.1 PREDICTED: transcription factor HY5-like isoform X1 [Juglans regia]
MSLPRAGDGKGANTSPLESSSEQMQEQQQVQTAEEDAVGSSTWRRLSENNSPITHSFLPQKKSKVEESDDDLFTVPDVEA
APPTNTAVISNVFGNSNRENNADIQHQTGLSMKRRRGRNPVDKEYRRLKRLLRNRVSAQQARERKKVYVNDLESRAQELQ
DKNSKLEEKISTLINENTMLRKVLINTRPKNDESIEPKQDQFSKS
>XP_018840247.1 PREDICTED: transcription factor HY5-like isoform X2 [Juglans regia]
MSLPRAGDGKGANTSPLESSSEQMQEQQQVQTAEEDAVGSSTWRRLSENNSPITHSFLPQKKSKVESDDDLFTVPDVEAA
PPTNTAVISNVFGNSNRENNADIQHQTGLSMKRRRGRNPVDKEYRRLKRLLRNRVSAQQARERKKVYVNDLESRAQELQD
KNSKLEEKISTLINENTMLRKVLINTRPKNDESIEPKQDQFSKS
>XP_018841111.1 PREDICTED: uncharacterized protein At4g06598-like isoform X1 [Juglans regia]
MENSNGLSNFRNLAYKERQLQLPPKSTMQCTLRSDAGSIGGSEVFPAANGGQVHHQRTSSDSLLLEEPPYWLEELLDAPE
TPMCRGHRRSSSDSIAFIDRAAKPFGEDGYKFKSSPAEPSMGSSNFDYQRDLSHFSYFANPNNSDAYQKRVWGSPFTSVS
CPNSHLSTSNASSLKKSVASSCISQDCDGGQFKAIIERDGVDLEGSSIRSDCSHPSPSASRADSKRAKQQFAQKSRIRKL
QYIAELERDVQALQAKGYGVSAELEFLDQQNLILGMENMTLKQRLESLSQEQFIKCMEQDMLRREISRLRYLYRQQQQQM
QKHSTGGQTKTRDLDSQFVTNSIKPKEAGSC
>XP_018841112.1 PREDICTED: uncharacterized protein At4g06598-like isoform X1 [Juglans regia]
MENSNGLSNFRNLAYKERQLQLPPKSTMQCTLRSDAGSIGGSEVFPAANGGQVHHQRTSSDSLLLEEPPYWLEELLDAPE
TPMCRGHRRSSSDSIAFIDRAAKPFGEDGYKFKSSPAEPSMGSSNFDYQRDLSHFSYFANPNNSDAYQKRVWGSPFTSVS
CPNSHLSTSNASSLKKSVASSCISQDCDGGQFKAIIERDGVDLEGSSIRSDCSHPSPSASRADSKRAKQQFAQKSRIRKL
QYIAELERDVQALQAKGYGVSAELEFLDQQNLILGMENMTLKQRLESLSQEQFIKCMEQDMLRREISRLRYLYRQQQQQM
QKHSTGGQTKTRDLDSQFVTNSIKPKEAGSC
>XP_018841113.1 PREDICTED: uncharacterized protein At4g06598-like isoform X2 [Juglans regia]
MENSNGLSNFRNLAYKERQLQLPPKSTMQCTLRSDAGSIGGSEVFPAANGGQVHHQRTSSDSLLLEEPPYWLEELLDAPE
TPMCRGHRRSSSDSIAFIDRAAKPFGEDGYKFKSSPAEPSMGSSNFDYQRDLSHFSYFANPNNSDAYQKRVWGSPFTSVS
CPNSHLSTSNASSLKKSVASSCISQDCDGGQFKAIIERDGVDLEGSSIRSDCSHPSPSASRADSKRAKQQFAQKSRIRKL
QYIAELERDVQALQAKGYGVSAELEFLDQQNLILGMENMTLKQRLESLSQEQFIKCSKFLFIS
>XP_018841405.1 PREDICTED: uncharacterized protein LOC109006545 [Juglans regia]
MGDTEETNSDTMQRLHSSFGTSSSSILKQHLSMDQLNIRQLSPSVNRARHFQPNFSGDSTKRIGIPPSHPHQIPPISPYS
QIPVSRPVNQQTGSQNFSPGPAHSRSLSQPSFFSLDSLPPLSPSVFRDSSSTSISDAVPGDVSMEDRNAGSRSLLPPSPY
SRGDASRVGDSLPPRKTHRRSNSDIPYGFSSIMQSSPPLVPLRVAGGLERSLSGREPAQPVKKESSWGKGGEINTEGMDE
RKSEGEVVDDLFSAYMNLDNLDALNSSGTDYKNGNENREDLDSRASGTKTNGGDSSDNEAESSVNESGGNMQRAGLNSSA
GRKEGIKRSAGGDIAPTTRHYRSLSMDSFVGKLHFGDESPKLPPSPGTRPGQLSPSNSVDGNSAAFSLEFGNGEFSGAEL
KKIMANEKLADIALMDPKRAKRILANRQSAARSKERKMRYISELEHKVQTLQTEATTLSAQLTLLQRDSVGLSNQNNELK
FRLQAMEQQAQLRDALNDALTTEVQRLKLATTELSGENPSKCMVPQLSVNAQMFQLQQPSSTQHNIHQLQQQQQPRNENS
NTTSKPESLQ
>XP_018841406.1 PREDICTED: uncharacterized protein LOC109006545 [Juglans regia]
MGDTEETNSDTMQRLHSSFGTSSSSILKQHLSMDQLNIRQLSPSVNRARHFQPNFSGDSTKRIGIPPSHPHQIPPISPYS
QIPVSRPVNQQTGSQNFSPGPAHSRSLSQPSFFSLDSLPPLSPSVFRDSSSTSISDAVPGDVSMEDRNAGSRSLLPPSPY
SRGDASRVGDSLPPRKTHRRSNSDIPYGFSSIMQSSPPLVPLRVAGGLERSLSGREPAQPVKKESSWGKGGEINTEGMDE
RKSEGEVVDDLFSAYMNLDNLDALNSSGTDYKNGNENREDLDSRASGTKTNGGDSSDNEAESSVNESGGNMQRAGLNSSA
GRKEGIKRSAGGDIAPTTRHYRSLSMDSFVGKLHFGDESPKLPPSPGTRPGQLSPSNSVDGNSAAFSLEFGNGEFSGAEL
KKIMANEKLADIALMDPKRAKRILANRQSAARSKERKMRYISELEHKVQTLQTEATTLSAQLTLLQRDSVGLSNQNNELK
FRLQAMEQQAQLRDALNDALTTEVQRLKLATTELSGENPSKCMVPQLSVNAQMFQLQQPSSTQHNIHQLQQQQQPRNENS
NTTSKPESLQ
>XP_018841485.1 PREDICTED: basic leucine zipper 23-like [Juglans regia]
MDDGELDFSNQEMFSSTNMGELPSSCSMESFFDELLKDTHACTHTHTCNPPGPDSSHTHTCVHVHTTIVPASSEEKVATD
DTAESTEKKGKKVKRPLGNREAVRKYREKKKARAASLEDEVERLRGLNQQLLKRLQGQAALEAEIARLKCLLVDIRGRIE
GEIGSFPYQKPVNPPNFPNPNMAGAYVMNPCNMQSGEQVYCLHPVADGKSGEDATLNGQGFSGCEFENLQCLANQNSVSK
ELPGCAVGNEASDVNSSGTNKRKGGARAAKAS
>XP_018842011.1 PREDICTED: uncharacterized protein At4g06598-like [Juglans regia]
MANSKGSSNIRNLMCSGKHALLPPKSPFPSVTPPYADYVPSPAVGSKSLQKHREGNVHHQRTSSENLLIEEQPSWLDDLL
NEPEAPIRRGGHRRSSSDSFAYIDVADVSNLDYAAQDEYKYKSLISVPSWGSQDFDHIKDVQLPSLYADINLAKQKNRAW
ESSLNAVANPSSRSVRDNTVHQSSGSSCSPQEADGFPSTTSEKQDQFEYSPQDPKASSERRDGSHAKAYASETDTKRAKQ
QFAQRSRVRKLQYIAELERNVQALQVEGSEVSAELEFLNQQNLILGMENKALKQRLESMTQEQLIKYLEQEVLEREIGRL
RALYQQQQQQHQQQQQPSSSHRRTNSRDLDSQLASLSLKHKDANSGHDPVTGPLRI
>XP_018842125.1 PREDICTED: ABSCISIC ACID-INSENSITIVE 5-like protein 5 [Juglans regia]
MASSKLVTTNPDLPRQSSLCSLSTILADLQQQQHQQNPSSSSKALVASMSMDDLLKNLYSDQTPNQLPLDGSSSISPQRS
FSQPKELGDKTVEDVWKEIVAGNDNQRQAGAEEAGNDAASGQLEEMTLEDFLTKAGAVREEDVRRGAVVPGPGGYGVDSS
ASVAMNGGQFALQGVEVGHAMVPFDGRVVVGGAVGGGRGKRRAVEEPVVDKATQQRQRRMIKNRESAARSRERKQAYTVE
LESLVTQLEEENARLLREEAYQSKERFKQLMQNLVPVVEKRRPPRTLRRVHSVHW
>XP_018842402.1 PREDICTED: ABSCISIC ACID-INSENSITIVE 5-like protein 2 [Juglans regia]
MGIETMGSQGVGNSNGKQSQLQPLARQNSMYSLTLDEVQNQLGDLGKPLSSMNLDELLKNVWTAEVHQSTGMDIEGTAQA
SQTALQRQASLSLTSALSKKTVDEVWRDIQQSKNSEEKKSRERQPTLGEMTLEDFLVKAGIVAETSTEKSSAGPVGVDQN
TALQFPQQGQWMQYQPQQYQQPQQSMMGVYMPGQPIPQPLHMGAGAVMDVPYPENQVALTSPLMGNLSDTQMPGRKRGVP
EDMIEKTVERRQKRMIKNRESAARSRARKQAYTNELENKVSRLEEENERLRKRKELEKMLPSAPPPEPKYRLRRTSSAPF
>XP_018842889.1 PREDICTED: basic leucine zipper 43-like [Juglans regia]
MLPTEVTGIHYLAQETQIPTPVSYDMMQSNTNTPDLYFNRFLTSLPNFHFPNPQGHEFTPQYSCISNNSSTSDEAEEHQL
GIIDERKQRRMISNRESARRSRMRKQKHLDELWSQVVRLRTENHHLIDRLHHVTESHDEVLQENTRLKEEASDLRQMLTH
LQIDSPYSTTLRDLEEVIPSNTADLGAESSDQSISNPEDLLYYD
>XP_018843068.1 PREDICTED: bZIP transcription factor 60-like [Juglans regia]
MEDPEFLVEDDIIGRINFDGLFDEFPDGTNLFSVELPVFTDSSSAEAFLKPSPDSGSSWIDEIETLLMKEDDGRIVAVEP
TKEFCDSFLADIIVDNSPGEGSSGADKDSSDCSDGGNGNCDKGKFSNDNHGDDQNDADDPLSKKRKRQLRNRDAAVKSRE
RKKMYVRDLEMKSRYLEGECLRLGRLLQCCYAENQALRLSLHSGSAFGASVTKQESAVLLLESLLLGSLLWFLGITCLFT
LPTMAQSILKRAPLEDVGKKNPGVALRGARSKMFGYLVVQSFVKSRRCKASRMKMKPNYLII
>XP_018843647.1 PREDICTED: bZIP transcription factor 17 [Juglans regia]
MADGPVAEPPPTDSNQHLNNFTTDFDSLPIPPLDSIFFSEEVNNSTNSMSSETFVSDLGMGLGFDENVDFDLNFDDLEDL
FLPSETEDFLTSDGHHELQLPCSGPDQPVQLLNSLSQESSASGVSSDRGSDVGEFLNFPTSESDSYGREYSPPVSSDNSG
NGDPIVAGVLNFPSPDSGRCDREFSGGGGSVSSQGSGYRPPSPDSSNVIVVDQKIKVEEGMGSKNCVSKRKKDQGEGTAT
DSRTTKYRRSSENANFNASADEDEEKRKARLMRNRESAQLSRQRKKHYVEELEDKLRTMHSTIAELNTKISYIMAENASL
RQQLSGGAAGGMCAPHPGMFPHPAMAPVGYPWVPCPPYVVKPQGSQVPLVPIPRLKHQQPVSAPKAKKSETKKSEGKTKK
VASVSFLGLLFFFLLFGGLVPFVNVRYGGVGDKVPGGLDYVNDKFYSQHLGRVLNVDRNCNGSGEGVSVGFSSGEYDTSH
RVNYERGRIRAKESDFEWKRQATQTLLGSDEFVNLGNASEPLVASLYVPRNDKLVKIDGNLIIHSVLASEKAMASQATPG
KEVNRETGLAIPGDLAPALAIPEVGGSRARHSHVFRNPTGGQKALASSSTDTLKDNLKSTAVDSKLQQWFREGLAGPMLS
SGMCTEVFQFDVSPASASGAIVPASSASNVPAEHQQNATRLNKGRNRRILNGLPASLAGSNYNITEEHIRKTSQKKGFQG
NTSSSPMIVSVLVDPREAGEIEVDGMITPKSLSRIFVVVLLDSVKYVTYSCVLPRSGPHLVMT
>XP_018845422.1 PREDICTED: basic leucine zipper 25 [Juglans regia]
MDMLLDVCIVFLSLDHTVSYFAFATFASPCSASIYFCTHAIIRSPSPSPSPSQSPVVEPFQLVELGLSLCSGTPSQIASI
FNSGDMKRSASELALEEFIRRTINGPELIDTGTRDNDDKYQINGEFQSHERDRTGFADEVDGYLTDVLSGDLANYALKSR
DIISLFSGCGGLTETLLGSPLLTFKKSSISATMDSQSSICVSSPMSANKPEGRDTQERRGTSGSSHEQSDDEDVELEAGP
CEQSTDPTDLKRVRRMVSNRESARRSRRRKQEQLQELELQVEQVRGENVSLCKQLTDANQQYNVADTNNRVLKSDVEALR
AKVKLAEDMVARGSLNCSLYQLLQSHLGTPQPLNTYNLRRVPNVSPTITVHGNDASFAGMTVSGQNSAIVQGDTNANNSN
NIKTGILSSNAVITEDANVLF
>XP_018846426.1 PREDICTED: transcription factor ILR3-like isoform X2 [Juglans regia]
MELHSSESSNWLFDYEIMGDISVTGGPLRAPASGSFSWGPQPFNCSSNSRLRPETNGATGSKACREKLRRDCLNERFLEL
GSIVEPGRPAKTDKTAILIDAIRMMTQLRSEAQKLKKSNEDLQLKIKELKSEKNELRDEKQRLKADKEKLEQQVSAMSGQ
SGFLPHSSSMVAAFAAEGQASRNKLIPFIGYPSIAMWQFMPPALVDTSQDHVLRPPVA
>XP_018847904.1 PREDICTED: protein FD-like [Juglans regia]
MEDVWKDISLASLHDPSYNTTLSSTVTNTTTTHKPAFCGMILQDFLARPLGKDRPTRFASSSGTGDGHSSALETTLLGSP
APPPATILSLKSGSDFAYLQSSCTPIGPNPRLQRHVSFTTPSFVSSFNSVFDVSGSSLVLPSCCKRRAQENDDNPGDRRN
KRMIKNRESAARSRARKQAYTSELQLEVARLQEENARLKRQQKELCVAANAHFQKKHRIYRTSTAPF
>XP_018848162.1 PREDICTED: G-box-binding factor 4 isoform X1 [Juglans regia]
MASSKVMTSTNSNSRKPDQPRRASSSSVTKAQSLSDHGRNTSAKANNLGSSSMTVDGLLRTVYDSNPSTTESTLLDAQIT
VMETPTPVPSDSHPNGSSHAPKTVDEVWNEIVSGDRKECKVEAPDEMMTLEDFLAKAGAVEEEDMKVVPSERLSGGVFAF
DSVTPSPFAALDSVDGAIVGFGNGVDVIAGAGAGAGAGRGKRGRAVLEPLDKAAQQRQRRMIKNRESAARSRERKQAYQV
ELESIATRLEEENEQLLKEKAERAKERFKQIMEKVIPVVEKRRPPRELRRVHSMQW
>XP_018848163.1 PREDICTED: G-box-binding factor 4 isoform X2 [Juglans regia]
MASSKVMTSTNSNSRKPDQPRRASSSSVTKAQSLSDHGRNTSAKANNLGSSSMTVDGLLRTVYDSNPSTTESTLLDAQIT
VMETPTPVPSDSHPNGSSHAPKTVDEVWNEIVSGDRKECKVEAPDEMMTLEDFLAKAGAVEEEDMKVVPSERLSGGVFAF
DSVTPSPFAALDSVDGAIVGFGNGVDVIAGAGAGAGAGRGKRGRAVLEPLDKAAQQRQRRMIKNRESAARSRERKQAYQV
ELESIATRLEEENEQLLKEKIMEKVIPVVEKRRPPRELRRVHSMQW
>XP_018848164.1 PREDICTED: G-box-binding factor 4 isoform X3 [Juglans regia]
MASSKVMTSTNSNSRKPDQPRRASSSSVTKAQSLSDHGRNTSAKANNLGSSSMTVDGLLRTVYDSNPSTTESTLLDAQIT
VMETPTPVPSDSHPNGSSHAPKTVDEVWNEIVSGDRKECKVEAPDEMMTLEDFLAKAGAVEEEDMKVVPSERLSGGVFAF
DSVTPSPFAALDSVDGAIVGFGNGVDVIAGAGAGAGAGRGKRGRAVLEPLDKAAQQRQRRMIKNRESAARSRERKQAERA
KERFKQIMEKVIPVVEKRRPPRELRRVHSMQW
>XP_018848165.1 PREDICTED: G-box-binding factor 4 isoform X4 [Juglans regia]
MASSKVMTSTNSNSRKPDQPRRASSSSVTKAQSLSDHGRNTSAKANNLGSSSMTVDGLLRTVYDSNPSTTESTLLDAQIT
VMETPTPVPSDSHPNGSSHAPKTVDEVWNEIVSGDRKECKVEAPDEMMTLEDFLAKAGAVEEEDMKVVPSERLSGGVFAF
DSVTPSPFAALDSVDGAIVGFGNGVDVIAGAGAGAGAGRGKRGRAVLEPLDKAAQQRQRRMIKNRESAARSRERKQIMEK
VIPVVEKRRPPRELRRVHSMQW
>XP_018848186.1 PREDICTED: transcription factor VIP1 [Juglans regia]
MNLQFTGKPPTVVDIEQMPETPLRGSHHRRAHSDTSFRFPNLDDLLLFDPTDLDLDLSSFPSPSPTATGAAMAIDSSDES
GNPNKSNSTAKPTVGQMGHHFRSLSVDSDFFDELGFGGGKEAVGEKRVHHHRHSNSMDGSSTASFDADSAMEIIDGEKKS
MGPDRLAELALIDPKRAKRILANRQSAARSKERKMRYTGELERKVQTLQSEATTLSAQVTLLQRDTTGLTAENKGLKLRL
QAMEQQAHLRDALNEALREEVQRLKIAAGQLSAVNGNPYNRGLSSQYSSQQPALHHFGSPQTQPHQQQQLHVMQSSSNNQ
TANGPPRPSFLDYNQEG
>XP_018848681.1 PREDICTED: transcription factor VIP1-like [Juglans regia]
MDGSFEADSAMVIMDGVKTAMGPDRLAELSLIDPKRAKRILANRQSAARSKERKIRYTSELERKVQTLQSEATTLSAQVT
LLQRDTTGLTAENKELKLRLQAMEEQSHLRDALNEALREEVQRLKIAAGQLSAASSNPFNRGLPPQYSSQQPALHHFGSP
PSQQQLHVMQSSTRDQTSNGQPRPSFMDFNQGS
>XP_018849403.1 PREDICTED: transcription factor TGA2-like isoform X1 [Juglans regia]
MPSFDSQLPISNALCTEGNAIHSFRVSDFGAFEQSIGFRLEDAVDLTGNTVHSSTKVSGQVVASNPLHIGTFDKLPSSVD
INSSAFRVERQRLPLEKGQASNLISISSGHIENWEESAMADASPRTDISTDVDTDDKNNRFDRVIANMASDSSDRSKDKT
DQKTLRRLAQNREAARKSRLRKKAYVQQLESSRLKLTQLEQELQRARQQGIFISSSGDQAHSMSGNGAMAFDVEYARWLE
EQNRQINELRSAVNSHASDAELRIIVDNILAHYDEIFRLKGIAAKADVFHLLSGMWKTPAERCFLWLGGFRSSELLKLLA
NHLEPLTEQQLVGINNLQQSSQQAEDALSQGMEALQQSLAETLSSGSLGSSGSSGNVANYMGQMAMAMGKLGTLEGFIRQ
ADNLRQQTLQQMHRILTTRQSARALLAIHDYFSRLRALSSLWLARPRE
>XP_018849404.1 PREDICTED: transcription factor TGA2-like isoform X1 [Juglans regia]
MPSFDSQLPISNALCTEGNAIHSFRVSDFGAFEQSIGFRLEDAVDLTGNTVHSSTKVSGQVVASNPLHIGTFDKLPSSVD
INSSAFRVERQRLPLEKGQASNLISISSGHIENWEESAMADASPRTDISTDVDTDDKNNRFDRVIANMASDSSDRSKDKT
DQKTLRRLAQNREAARKSRLRKKAYVQQLESSRLKLTQLEQELQRARQQGIFISSSGDQAHSMSGNGAMAFDVEYARWLE
EQNRQINELRSAVNSHASDAELRIIVDNILAHYDEIFRLKGIAAKADVFHLLSGMWKTPAERCFLWLGGFRSSELLKLLA
NHLEPLTEQQLVGINNLQQSSQQAEDALSQGMEALQQSLAETLSSGSLGSSGSSGNVANYMGQMAMAMGKLGTLEGFIRQ
ADNLRQQTLQQMHRILTTRQSARALLAIHDYFSRLRALSSLWLARPRE
>XP_018849405.1 PREDICTED: transcription factor TGA2-like isoform X1 [Juglans regia]
MPSFDSQLPISNALCTEGNAIHSFRVSDFGAFEQSIGFRLEDAVDLTGNTVHSSTKVSGQVVASNPLHIGTFDKLPSSVD
INSSAFRVERQRLPLEKGQASNLISISSGHIENWEESAMADASPRTDISTDVDTDDKNNRFDRVIANMASDSSDRSKDKT
DQKTLRRLAQNREAARKSRLRKKAYVQQLESSRLKLTQLEQELQRARQQGIFISSSGDQAHSMSGNGAMAFDVEYARWLE
EQNRQINELRSAVNSHASDAELRIIVDNILAHYDEIFRLKGIAAKADVFHLLSGMWKTPAERCFLWLGGFRSSELLKLLA
NHLEPLTEQQLVGINNLQQSSQQAEDALSQGMEALQQSLAETLSSGSLGSSGSSGNVANYMGQMAMAMGKLGTLEGFIRQ
ADNLRQQTLQQMHRILTTRQSARALLAIHDYFSRLRALSSLWLARPRE
>XP_018849406.1 PREDICTED: transcription factor TGA2-like isoform X1 [Juglans regia]
MPSFDSQLPISNALCTEGNAIHSFRVSDFGAFEQSIGFRLEDAVDLTGNTVHSSTKVSGQVVASNPLHIGTFDKLPSSVD
INSSAFRVERQRLPLEKGQASNLISISSGHIENWEESAMADASPRTDISTDVDTDDKNNRFDRVIANMASDSSDRSKDKT
DQKTLRRLAQNREAARKSRLRKKAYVQQLESSRLKLTQLEQELQRARQQGIFISSSGDQAHSMSGNGAMAFDVEYARWLE
EQNRQINELRSAVNSHASDAELRIIVDNILAHYDEIFRLKGIAAKADVFHLLSGMWKTPAERCFLWLGGFRSSELLKLLA
NHLEPLTEQQLVGINNLQQSSQQAEDALSQGMEALQQSLAETLSSGSLGSSGSSGNVANYMGQMAMAMGKLGTLEGFIRQ
ADNLRQQTLQQMHRILTTRQSARALLAIHDYFSRLRALSSLWLARPRE
>XP_018849407.1 PREDICTED: transcription factor TGA2-like isoform X1 [Juglans regia]
MPSFDSQLPISNALCTEGNAIHSFRVSDFGAFEQSIGFRLEDAVDLTGNTVHSSTKVSGQVVASNPLHIGTFDKLPSSVD
INSSAFRVERQRLPLEKGQASNLISISSGHIENWEESAMADASPRTDISTDVDTDDKNNRFDRVIANMASDSSDRSKDKT
DQKTLRRLAQNREAARKSRLRKKAYVQQLESSRLKLTQLEQELQRARQQGIFISSSGDQAHSMSGNGAMAFDVEYARWLE
EQNRQINELRSAVNSHASDAELRIIVDNILAHYDEIFRLKGIAAKADVFHLLSGMWKTPAERCFLWLGGFRSSELLKLLA
NHLEPLTEQQLVGINNLQQSSQQAEDALSQGMEALQQSLAETLSSGSLGSSGSSGNVANYMGQMAMAMGKLGTLEGFIRQ
ADNLRQQTLQQMHRILTTRQSARALLAIHDYFSRLRALSSLWLARPRE
>XP_018849408.1 PREDICTED: transcription factor TGA2-like isoform X2 [Juglans regia]
MLFSCTEGNAIHSFRVSDFGAFEQSIGFRLEDAVDLTGNTVHSSTKVSGQVVASNPLHIGTFDKLPSSVDINSSAFRVER
QRLPLEKGQASNLISISSGHIENWEESAMADASPRTDISTDVDTDDKNNRFDRVIANMASDSSDRSKDKTDQKTLRRLAQ
NREAARKSRLRKKAYVQQLESSRLKLTQLEQELQRARQQGIFISSSGDQAHSMSGNGAMAFDVEYARWLEEQNRQINELR
SAVNSHASDAELRIIVDNILAHYDEIFRLKGIAAKADVFHLLSGMWKTPAERCFLWLGGFRSSELLKLLANHLEPLTEQQ
LVGINNLQQSSQQAEDALSQGMEALQQSLAETLSSGSLGSSGSSGNVANYMGQMAMAMGKLGTLEGFIRQADNLRQQTLQ
QMHRILTTRQSARALLAIHDYFSRLRALSSLWLARPRE
>XP_018849409.1 PREDICTED: transcription factor TGA2-like isoform X2 [Juglans regia]
MLFSCTEGNAIHSFRVSDFGAFEQSIGFRLEDAVDLTGNTVHSSTKVSGQVVASNPLHIGTFDKLPSSVDINSSAFRVER
QRLPLEKGQASNLISISSGHIENWEESAMADASPRTDISTDVDTDDKNNRFDRVIANMASDSSDRSKDKTDQKTLRRLAQ
NREAARKSRLRKKAYVQQLESSRLKLTQLEQELQRARQQGIFISSSGDQAHSMSGNGAMAFDVEYARWLEEQNRQINELR
SAVNSHASDAELRIIVDNILAHYDEIFRLKGIAAKADVFHLLSGMWKTPAERCFLWLGGFRSSELLKLLANHLEPLTEQQ
LVGINNLQQSSQQAEDALSQGMEALQQSLAETLSSGSLGSSGSSGNVANYMGQMAMAMGKLGTLEGFIRQADNLRQQTLQ
QMHRILTTRQSARALLAIHDYFSRLRALSSLWLARPRE
>XP_018849635.1 PREDICTED: transcription factor TGA7-like [Juglans regia]
MVMSSASIQPFTSRRMGIYNPFQQVSLWGDTFKGDSSPNTGASTVLQVDAGMHNKSEIISQESMGPSRNDEGSNSADKVK
RRLAQNREAARKSRLRKKAYVQQLETSRLKLAQLEQELEKARKQGMYGQSALDTSHGGFSGNVNSGIAAFEMEYAHWVEE
QNRQICELRSALQAHITEIELRMLVESGLNHYHSLFRMKADAAKADVFYLMSGVWRTSTERFFLWIGGFRPSELLNIIRP
QLEPMTDQQVLNVCNLRQSSQQAEDALSQGMEKLQQSLAQSIGIESVIAGNYGSQMAAEMEKLEALEGFVNQADHLRHQT
LQQMSRILTTHQTARGLLALGEYFHRLRALSSLWAARPREPA
>XP_018850039.1 PREDICTED: basic leucine zipper 61-like [Juglans regia]
MAQLPPKIPSMAQNWHSSSHQRMPISTANFVPTSNINTSTSMATATAQQQQPSWVDEFLDFSSSRRGAHRRSMSDSIAFL
EAPFIEECRNINPTNGTSLMHGASGFDRLDDEQLMSMFSDDISVALPPTVSSSNASTPSDHNSIDDENKAIMPLDQKLKS
EPGEVESSCKPEQQAPLTSAIPTGDSVFDPKRVKRILANRQSAQRSRVRKLQYISELERSVTTLQTEVSALSPRVAFLDH
QRLILNVDNSALKQRIAALAQDKIFKDAHQEALKKEIERLRQIYHQQNLKKMSSPGNQNTAGAASQAQQPPSSDTLGCTA
N
>XP_018850160.1 PREDICTED: ABSCISIC ACID-INSENSITIVE 5-like protein 2 [Juglans regia]
MGIETMGSQGVGDSNGKQSEFQPLVRQNSMYGLTLDEVQNQLGDLGKPLSSMNLDELLKNVWTAEANQSTGMDIEGTAQA
NQTTLQHQASLSLTSALSKKTVDEVWRDIQQSKNNEEKKSRERQPTLGEMTLEDFLVRAGVVAETSSEKKGAGPVVVDQN
VAPQFPQQGQWMQYPPQQYQHPQQGMMGVYMPGQPIPQPLHIGAGAVMDVAYSENQVALSSPLMGTLSDTQMSGRKRGIP
EDMIERTVERRQKRMIKNRESAARSRARKQAYTNELENKVSRLEEENELLRKRKELEKMLPSVPPPEPRYQLRRTSSAPI
>XP_018850850.1 PREDICTED: transcription factor TGA1 [Juglans regia]
MNSPSAQFVTSRRIGVYDPIHQIGMWGENFKSNSNLNASASLIVEDVKLDSQSQDASHGTEGPSNQYDQEATKPTDKVQR
RLAQNREAARKSRLRKKAYVQQLETSRLKLIQLEQELERARQQGLYIGGGLDAGHLGFSGTVNSGITTFEMEYGHWMEEQ
NRQICDLRNALNAHITDIELRMLVESGMNHYFELFRMKATATKADVFYMMSGMWKTSAERFFLWIGGVRPSQLLKVLGPQ
LNPMTKQQSLDVLNLEHSCQQAEDALSQGMERLQQTLADTVAAGQLSEGSCNRQMTNAMEKLEALRTFVGQADHVRKETL
QQMLHILTIRQAARGLLALGEYFQRLRALSSLWATRPREPA
>XP_018850851.1 PREDICTED: transcription factor TGA1 [Juglans regia]
MNSPSAQFVTSRRIGVYDPIHQIGMWGENFKSNSNLNASASLIVEDVKLDSQSQDASHGTEGPSNQYDQEATKPTDKVQR
RLAQNREAARKSRLRKKAYVQQLETSRLKLIQLEQELERARQQGLYIGGGLDAGHLGFSGTVNSGITTFEMEYGHWMEEQ
NRQICDLRNALNAHITDIELRMLVESGMNHYFELFRMKATATKADVFYMMSGMWKTSAERFFLWIGGVRPSQLLKVLGPQ
LNPMTKQQSLDVLNLEHSCQQAEDALSQGMERLQQTLADTVAAGQLSEGSCNRQMTNAMEKLEALRTFVGQADHVRKETL
QQMLHILTIRQAARGLLALGEYFQRLRALSSLWATRPREPA
>XP_018850936.1 PREDICTED: transcription factor TGA2.3-like isoform X1 [Juglans regia]
MDAISLCDDCDGDFMGSRTVEIGAEDGNNVMTGMLSLVPAIPNSNSLGTEGNTIRSSRISDLGTFEQSLGFRIEDAADLI
PVYYQMKSNSQALGTDNQFATLNKTLQLQTEPQANLVSTFGGHRENWGESTMAEASPRTDTSTDDTDDKNHGHERGQLTA
VVVSDSSDKSKEKSGDQKTLRRLAQNREAARKSRLRKKAYVQQLESSRLKLTQLEQELQRARQQGIFISSSGDQSHSMSG
NGALAFDIEYARWLEEHNKQINELRAAVNSHAADAELRTIVDNVTAHFDDIFRLKGIAAKVDVFHILSGMWQTTAERCFM
WIGGFRSSELLKLLVNQLEPLTEQQLVGIYNLQQSSQQAEDALSQGMEALQQSLAETLANGSPNPSGSSGNVANYMGQMA
MAMGKLGTLEGFLRQADNLRQQTLQQMHRILTTRQSARALLAKNDYFSRLRALSSLWLARPRE
>XP_018850937.1 PREDICTED: transcription factor TGA2.3-like isoform X1 [Juglans regia]
MDAISLCDDCDGDFMGSRTVEIGAEDGNNVMTGMLSLVPAIPNSNSLGTEGNTIRSSRISDLGTFEQSLGFRIEDAADLI
PVYYQMKSNSQALGTDNQFATLNKTLQLQTEPQANLVSTFGGHRENWGESTMAEASPRTDTSTDDTDDKNHGHERGQLTA
VVVSDSSDKSKEKSGDQKTLRRLAQNREAARKSRLRKKAYVQQLESSRLKLTQLEQELQRARQQGIFISSSGDQSHSMSG
NGALAFDIEYARWLEEHNKQINELRAAVNSHAADAELRTIVDNVTAHFDDIFRLKGIAAKVDVFHILSGMWQTTAERCFM
WIGGFRSSELLKLLVNQLEPLTEQQLVGIYNLQQSSQQAEDALSQGMEALQQSLAETLANGSPNPSGSSGNVANYMGQMA
MAMGKLGTLEGFLRQADNLRQQTLQQMHRILTTRQSARALLAKNDYFSRLRALSSLWLARPRE
>XP_018850938.1 PREDICTED: transcription factor TGA2.3-like isoform X1 [Juglans regia]
MDAISLCDDCDGDFMGSRTVEIGAEDGNNVMTGMLSLVPAIPNSNSLGTEGNTIRSSRISDLGTFEQSLGFRIEDAADLI
PVYYQMKSNSQALGTDNQFATLNKTLQLQTEPQANLVSTFGGHRENWGESTMAEASPRTDTSTDDTDDKNHGHERGQLTA
VVVSDSSDKSKEKSGDQKTLRRLAQNREAARKSRLRKKAYVQQLESSRLKLTQLEQELQRARQQGIFISSSGDQSHSMSG
NGALAFDIEYARWLEEHNKQINELRAAVNSHAADAELRTIVDNVTAHFDDIFRLKGIAAKVDVFHILSGMWQTTAERCFM
WIGGFRSSELLKLLVNQLEPLTEQQLVGIYNLQQSSQQAEDALSQGMEALQQSLAETLANGSPNPSGSSGNVANYMGQMA
MAMGKLGTLEGFLRQADNLRQQTLQQMHRILTTRQSARALLAKNDYFSRLRALSSLWLARPRE
>XP_018850939.1 PREDICTED: transcription factor TGA2.3-like isoform X1 [Juglans regia]
MDAISLCDDCDGDFMGSRTVEIGAEDGNNVMTGMLSLVPAIPNSNSLGTEGNTIRSSRISDLGTFEQSLGFRIEDAADLI
PVYYQMKSNSQALGTDNQFATLNKTLQLQTEPQANLVSTFGGHRENWGESTMAEASPRTDTSTDDTDDKNHGHERGQLTA
VVVSDSSDKSKEKSGDQKTLRRLAQNREAARKSRLRKKAYVQQLESSRLKLTQLEQELQRARQQGIFISSSGDQSHSMSG
NGALAFDIEYARWLEEHNKQINELRAAVNSHAADAELRTIVDNVTAHFDDIFRLKGIAAKVDVFHILSGMWQTTAERCFM
WIGGFRSSELLKLLVNQLEPLTEQQLVGIYNLQQSSQQAEDALSQGMEALQQSLAETLANGSPNPSGSSGNVANYMGQMA
MAMGKLGTLEGFLRQADNLRQQTLQQMHRILTTRQSARALLAKNDYFSRLRALSSLWLARPRE
>XP_018850940.1 PREDICTED: transcription factor TGA2.3-like isoform X1 [Juglans regia]
MDAISLCDDCDGDFMGSRTVEIGAEDGNNVMTGMLSLVPAIPNSNSLGTEGNTIRSSRISDLGTFEQSLGFRIEDAADLI
PVYYQMKSNSQALGTDNQFATLNKTLQLQTEPQANLVSTFGGHRENWGESTMAEASPRTDTSTDDTDDKNHGHERGQLTA
VVVSDSSDKSKEKSGDQKTLRRLAQNREAARKSRLRKKAYVQQLESSRLKLTQLEQELQRARQQGIFISSSGDQSHSMSG
NGALAFDIEYARWLEEHNKQINELRAAVNSHAADAELRTIVDNVTAHFDDIFRLKGIAAKVDVFHILSGMWQTTAERCFM
WIGGFRSSELLKLLVNQLEPLTEQQLVGIYNLQQSSQQAEDALSQGMEALQQSLAETLANGSPNPSGSSGNVANYMGQMA
MAMGKLGTLEGFLRQADNLRQQTLQQMHRILTTRQSARALLAKNDYFSRLRALSSLWLARPRE
>XP_018850942.1 PREDICTED: transcription factor TGA2.3-like isoform X2 [Juglans regia]
MDAISFGTEGNTIRSSRISDLGTFEQSLGFRIEDAADLIPVYYQMKSNSQALGTDNQFATLNKTLQLQTEPQANLVSTFG
GHRENWGESTMAEASPRTDTSTDDTDDKNHGHERGQLTAVVVSDSSDKSKEKSGDQKTLRRLAQNREAARKSRLRKKAYV
QQLESSRLKLTQLEQELQRARQQGIFISSSGDQSHSMSGNGALAFDIEYARWLEEHNKQINELRAAVNSHAADAELRTIV
DNVTAHFDDIFRLKGIAAKVDVFHILSGMWQTTAERCFMWIGGFRSSELLKLLVNQLEPLTEQQLVGIYNLQQSSQQAED
ALSQGMEALQQSLAETLANGSPNPSGSSGNVANYMGQMAMAMGKLGTLEGFLRQADNLRQQTLQQMHRILTTRQSARALL
AKNDYFSRLRALSSLWLARPRE
>XP_018850960.1 PREDICTED: transcription factor TGA2.2-like [Juglans regia]
MASHRVGETGLSDSGPSNHHLPYAVFHGFNAPSTSFINQEGSAFDFGGLEEAIVLQGVKIRNDEAKAPLFTGRPAATLEM
FPSWPMRFQTTPRGSSKSGGESTDSGSAVNTLSSKAEAQFEPESPISRKASNSSDQQAFDQKHLQLQQQQQQQQQLHQEM
SNDISRTGPSQNQSAVKASLEKRNGDGSTSEKQLDAKTLRRLAQNREAARKSRLRKKAYVQQLESSRIKLTQIEQDLQRA
RAQGGLFLAGCGNLSSGAAIFDMEYARWIEDDHRLMAELRTGLHAHLPDGDLRIIVDGYVCHYDEIFELKGVAAKSDVFH
LITGQWMSPVERCFLWIGGFRPSELITMLIGQLDPLTEQQVMGISRLQHSTQQAEEALSQGQEQLQQSLIDTIAAGPVID
GMQQMAVALGKLANLEGFIRQADNLRQQTLHQLRHILTVRQAARCFLVIAEYYGRLRALSSLWASRPRESLMSEDMISCQ
TTTDLQIVHHPSQNHFANF
>XP_018852229.1 PREDICTED: bZIP transcription factor 16-like [Juglans regia]
MGSSEMDKQAKEKEPKTPPPAASTTTQEPSSNTGTSAVNPDWSGFQAYSPIPPHGFLASSPQAPPYMWGVQHIMPPYGTP
PHPYVAMYPHGGIYAHPSMPPGSYPFSPFAMPSPNGMAETSVNTPGNMEADVRPPSEVKEKLPIKRSKGSLGSLNMITGK
NNEHTKTSGASANGVYSKSAESGSEGTSEGSDENSQSDSQLKSGGGQDSFEAEASQNGNSVHGPQNGGPNTPHTIVNQAM
AMVPLSGAAAPPLAVAGPTTNLNIGMDYWGAPTSSAVPAMRGKVPPTPVAGGVVTGSRDSVQSQLWIQDERELKRQRRKQ
SNRESARRSRLRKQAECDELAQRAETLKEENASLRSEVNRIRSEYDQLLAENASLKEKLGEAPGHEDPRSGRKDQHSSGD
TQQTRQTE
>XP_018852414.1 PREDICTED: transcription factor ILR3-like [Juglans regia]
MVSPENTNWLYDYDLIDDIPVPDGNFSASNPGFSWPAQALNGSPNVSVEIDGSLGDSDGIKDCGPKKRGRSELCCASSSK
ASREKLRRDRLNDKFVELGSIMEPGRPPKTDKAAILIDAVRMVTQLRGEAQKLKDTNSSLQEKIKELKAEKNELRDEKQR
LKAEKEKLEQQLKGMNAQPGYLPAPPPIPAAFAAQGQAPGSKLVPFISYPGVAMWQFMPPAAVDTSQDHVLRPPVA
>XP_018853242.1 PREDICTED: basic leucine zipper 43-like [Juglans regia]
MLPAEITGIHYLAQETPIPIPTGFGLMQSNTPDHLYFNRFLSNLPNSLFPSQGYELNPQYSCISNNSSTSDEAEEHQLSI
IDERKQRRMISNRESARRSRMRKQKHLDELWSQVVRLRTENHNLVEKLNHVTECHDRVLQENARLKEETSDLRQMFTSLQ
IDSPYTATFRDLEEVPCNTAHLRAESSNQSISNSVDLLH
>XP_018853454.1 PREDICTED: ABSCISIC ACID-INSENSITIVE 5-like protein 6, partial [Juglans regia]
MADRAMMSPNNAQEPHFPPLLARQCSLYNLTFDEVQRQLGNIGKPLNRMNLDELLRNVILVEEGRLVQNNSSSSSSSASF
FLGNLNLNGTLSRKTVEEVWKEIVHRQHVNEVANQSVQQQLTLGETTLEEFLVRAGVINPPPIMAIDPMVMVSTQTDWLP
FQMAAVQQQELQMTVLDSNFNVSESVYENPVVNVGFLENQLAMPAPMPSISSTCSDSHLAAQRKLRCSDVMEKSIERRQK
RMIKNRESAARSRARKQAHTQQLLQDVSDLTETNNLLKRQKVLF
>XP_018854728.1 PREDICTED: transcription factor HY5-like, partial [Juglans regia]
HYTHFNISVFYILGLESDEEIRRVPEIGGESAGTSASRRDSGSGAGPDRLQVAGEGQRKRGRSPADKESKRLKRLLRNRV
SAQQARERKKAYLTDLETRVKELEKKNSELEERLSTLQNENQMLRHVCISPLHHTIVASFL
>XP_018855994.1 PREDICTED: bZIP transcription factor 44-like [Juglans regia]
MLELKKRKRMISNRESARRSRMKKQKHLDNLISQVTHLRKENKHIITSVNITTQHYLNIEAENSVLKAQVGELSHRLQSL
DEILTFSNASNGVFGAGDSSSFTEPYDSLLNPLNLQYLNQPIMAAAADMFQR
>XP_018856270.1 PREDICTED: bZIP transcription factor 44-like [Juglans regia]
MLELKKRKRMISNRESARRSRMKKQKHLDNLISQVTHLRKENKHIITSVNITTQHYLNIEAENSVLKAQVGELSHRLQSL
DEILTFSNASNGVFGAGDSSSFTEPYDSLLNPLNLQYLNQPIMAAAADMFQR
>XP_018856740.1 PREDICTED: protein FD-like isoform X1 [Juglans regia]
MGSSTGEINNNGRNGNTCSPSKSSSTCSCPFSASSPVLPTPPARKLMEEVWKDISLASLQDHSSNTLSSTTTTQNPAFCA
TILQDFLARPLNKEPPTRGASSSGATEPSLAVETTFLGSLAPTPATILSLNSGSDFPYPEIRTPVGVGSNPQLQRHAGFT
ASSFVSSFNSPFEFSCSSSAFPSCCKKRAQENVEDSIDRRHKRMIKNRESAARSRSRKQAYTNELELEVARLQKENARLR
RQQEELCLVAGRAQLPKKHRIYRTSTAPF
>XP_018856741.1 PREDICTED: protein FD-like isoform X1 [Juglans regia]
MGSSTGEINNNGRNGNTCSPSKSSSTCSCPFSASSPVLPTPPARKLMEEVWKDISLASLQDHSSNTLSSTTTTQNPAFCA
TILQDFLARPLNKEPPTRGASSSGATEPSLAVETTFLGSLAPTPATILSLNSGSDFPYPEIRTPVGVGSNPQLQRHAGFT
ASSFVSSFNSPFEFSCSSSAFPSCCKKRAQENVEDSIDRRHKRMIKNRESAARSRSRKQAYTNELELEVARLQKENARLR
RQQEELCLVAGRAQLPKKHRIYRTSTAPF
>XP_018856742.1 PREDICTED: protein FD-like isoform X2 [Juglans regia]
MGSSTGEINNNGRNGNTCSPSKSSSTCSCPFSASSPVLPTPPARKLMEEVWKDISLASLQDHSSNTLSSTTTTQNPAFCA
TILQDFLARPLNKEPPTRGASSSGATEPSLAVETTFLGSLAPTPATILSLNSGSDFPYPEIRTPVGVGSNPQLQRAQENV
EDSIDRRHKRMIKNRESAARSRSRKQAYTNELELEVARLQKENARLRRQQEELCLVAGRAQLPKKHRIYRTSTAPF
>XP_018856866.1 PREDICTED: basic leucine zipper 43-like [Juglans regia]
MESNESKGFHDLPHANVLLHFQSLSHTHKHNHILSLLNMQPDEAEHHSLSHASLSRNPESIPFFFTRFFPDSQTHAPLQK
LSPNASSDLSNDTTSDKAKDLQQSIINERRLKRMISNRDSARRSRLRKKKQIEGLQYQVQQVQIKNQQLSQKLIQLFECN
QQILQENAQLREKVSSLQLVLTDVLTPLGRNVEEDTCNANRSTTEI
>XP_018856962.1 PREDICTED: basic leucine zipper 9-like isoform X1 [Juglans regia]
MKRSASDQLSLEVEELMRMISYPELIDTGRNGDLDDQYETTGETNWSHVLDGAADEPNVFLGDLLISASSSLSSFDVNSR
GIRNLFSGCSGLTETLVGSPNLTFKQSSISATMESQSSICVSSPMSANKPEGRDAQARVATSTGSSHEPSDDDVDLEAGQ
CEQSTDVAKLKRLKRMNSNRESARRSREKKQLQLQDLELQVDKLKGENTSLCKQFTDANRQYHVADTNNRVLKSDVEALR
AKVKLAEDMVTRGSLTTSSLSLYQLLQSHLGTPPPLNTHNLRRVPNVSPTITVYGDETSFAGNGMAVSGQNSAFGLGHTN
ITNGNLKTGIMSDVHVINDQGHANVLF
>XP_018856963.1 PREDICTED: basic leucine zipper 9-like isoform X2 [Juglans regia]
MESQSSICVSSPMSANKPEGRDAQARVATSTGSSHEPSDDDVDLEAGQCEQSTDVAKLKRLKRMNSNRESARRSREKKQL
QLQDLELQVDKLKGENTSLCKQFTDANRQYHVADTNNRVLKSDVEALRAKVKLAEDMVTRGSLTTSSLSLYQLLQSHLGT
PPPLNTHNLRRVPNVSPTITVYGDETSFAGNGMAVSGQNSAFGLGHTNITNGNLKTGIMSDVHVINDQGHANVLF
>XP_018856964.1 PREDICTED: basic leucine zipper 9-like isoform X2 [Juglans regia]
MESQSSICVSSPMSANKPEGRDAQARVATSTGSSHEPSDDDVDLEAGQCEQSTDVAKLKRLKRMNSNRESARRSREKKQL
QLQDLELQVDKLKGENTSLCKQFTDANRQYHVADTNNRVLKSDVEALRAKVKLAEDMVTRGSLTTSSLSLYQLLQSHLGT
PPPLNTHNLRRVPNVSPTITVYGDETSFAGNGMAVSGQNSAFGLGHTNITNGNLKTGIMSDVHVINDQGHANVLF
>XP_018857669.1 PREDICTED: bZIP transcription factor 17-like [Juglans regia]
MADRDFQSLSSAFDSLPIPPLDSMFTSEENNNVMSSETYMSDLGMEFGLNENADFDFTFDDLEDLYLPYETEQILISDGV
DALQLPSSAPVQPVQLSNSSSQDSGASGISGDRGSEVARFLNSSASESDRCGLESSPRVFSDNFGAQYSSVDRLLNVQSL
DSGGCDHEFSGGSVSSQGSGYRPPSPDMIVVDQKIKVEDDRGSKNCSSKRKKQQNEGNAKDSRTTKYLRSLDNADSNGTT
NGEEEKKKTTRLMRNRESAQLSRQRKKHYVEDLEDKLRSMHSSVSELNCKLSFIMAENATLRQQLSGGAHVGMGAPQSGM
FLHPAMAPMGYPWVPYPPYVVKPAGSQVPLVPIPRLKPKQPVSALKTKKSETKKNEVKTKKVASISFLGLLFFILLFGGL
VPFLNVRYGEVGGKVPGGLGNVNYRFFGQHRGRVLSVNTGSNGSVESVAVGFSSGESDTYNRVTYERGRLQGNECELERK
GQRPQPLPGSDESIRLGNVSEPLVASLYVPRNDKLVKIDGNLIIYSVLASEKAMAFQDTFRKKNNRETGLAIPGDLAPAF
AIPEVGGNRGRQSHSYKNPTGGQKALASGSTDTLKDHLKPTAADGKLQQWFRDGLAGPMLSSGMCTEVFQFDVSPASTAG
AVVPASSVSNRWNATRVNRGRNRRILNNLPAPLAGSNSNFTEEHNGKQSQKEGFQGNKSTSPMIVSVLVDPRQAGDDEVD
GMIKPKSLSRIFVVVLLDRVKYVTYSCVLPRAVPHLMTT
>XP_018858039.1 PREDICTED: transcription factor ILR3-like isoform X1 [Juglans regia]
MSSQGSGNSRWVVFDDYAFMEDIPVPSLLDPTAFASPTWPPHLSFPASTSLRYLFERLCPVCESLVQCGVVNKRECCVEN
GGSFLNSDCLKEIGSRKRVRYESCSISSSKACREKMRRDRLNDRFLELSSILDPGRHPKMDKAVILGDAVRMVSQLRGEA
QKLKESKENLLEKINELKEEKNELRDEKQRLKTEKEKIEVQAKALSSQSGGLPHYSAIPATFSAPGQFIGNKPVPFIGYP
GVSMWQFMPPSSFDTSQDHVLRPPVA
>XP_018858040.1 PREDICTED: transcription factor ILR3-like isoform X2 [Juglans regia]
MSSQGSGNSRWVVFDDYAFMEDIPVPSLLDPTAFASPTWPPHLSFPASTSLSVENGGSFLNSDCLKEIGSRKRVRYESCS
ISSSKACREKMRRDRLNDRFLELSSILDPGRHPKMDKAVILGDAVRMVSQLRGEAQKLKESKENLLEKINELKEEKNELR
DEKQRLKTEKEKIEVQAKALSSQSGGLPHYSAIPATFSAPGQFIGNKPVPFIGYPGVSMWQFMPPSSFDTSQDHVLRPPV
A
>XP_018858535.1 PREDICTED: bZIP transcription factor 44-like [Juglans regia]
MASSSTGASLGSSTLQNSGSEGDLHDHVMDQRKRKRMLSNRESARRSRQRKQKHLDDLMTQVCQLAKENNQIRTSMNMTS
QVYLNIEAENSILRAQMAELNQRLESLNEIVNYVNSTTGLFGLGDSTQTTHDNSLLQPWSSPYMNHPIMASADIFMY
>XP_018858757.1 PREDICTED: ABSCISIC ACID-INSENSITIVE 5-like protein 6 isoform X1 [Juglans regia]
MADRAMMSPNNAQEPHFPPLLARQCSLYNLTFDEVQRQLGNIGKPLNRMNLDELLRNVILVEEGRLVQNNSSSSSSSASF
FLGNLNLNGTLSRKTVEEVWKEIVHRQHVNEVANQSVQQQLTLGETTLEEFLVRAGVINPPPIMAIDPMVMVSTQTDWLP
FQMAAVQQQELQMTVLDSNFNVSESVYENPVVNVGFLENQLAMPAPMPSISSTCSDSHLAAQRKLRCSDVMEKSIERRQK
RMIKNRESAARSRARKQAHTQQLLQDVSDLTETNNLLKRQKIHRRPLMTCVGTCVRLCLCLYRYVHTCVNDLGSRGTNAL
IR
>XP_018858758.1 PREDICTED: ABSCISIC ACID-INSENSITIVE 5-like protein 3 isoform X2 [Juglans regia]
MADRAMMSPNNAQEPHFPPLLARQCSLYNLTFDEVQRQLGNIGKPLNRMNLDELLRNVILVEEGRLVQNNSSSSSSSASF
FLGNLNLNGTLSRKTVEEVWKEIVHRQHVNEVANQSVQQQLTLGETTLEEFLVRAGVINPPPIMAIDPMVMVSTQTDWLP
FQMAAVQQQELQMTVLDSNFNVSESVYENPVVNVGFLENQLAMPAPMPSISSTCSDSHLAAQRKLRCSDVMEKSIERRQK
RMIKNRESAARSRARKQLLQDVSDLTETNNLLKRQKIHRRPLMTCVGTCVRLCLCLYRYVHTCVNDLGSRGTNALIR
>XP_018858759.1 PREDICTED: ABSCISIC ACID-INSENSITIVE 5-like protein 3 isoform X3 [Juglans regia]
MADRAMMSPNNAQEPHFPPLLARQCSLYNLTFDEVQRQLGNIGKPLNRMNLDELLRNVILVEEGRLVQNNSSSSSSSASF
FLGNLNLNGTLSRKTVEEVWKEIVHRQHVNEVANQSVQQQLTLGETTLEEFLVRAGVINPPPIMAIDPMVMVSTQTDWLP
FQMAAVQQQELQMTVLDSNFNVSESVYENPVVNVGFLENQLAMPAPMPSISSTCSDSHLAAQRKLRCSDVMEKSIERRQK
RMIKNRESAARSRARKQAHTQQLLQDVSDLTETNNLLKRQKKVDILLSSNPTSMPKYQLRRNSSASF
>XP_018858760.1 PREDICTED: ABSCISIC ACID-INSENSITIVE 5-like protein 3 isoform X4 [Juglans regia]
MADRAMMSPNNAQEPHFPPLLARQCSLYNLTFDEVQRQLGNIGKPLNRMNLDELLRNVILVEEGRLVQNNSSSSSSSASF
FLGNLNLNGTLSRKTVEEVWKEIVHRQHVNEVANQSVQQQLTLGETTLEEFLVRAGVINPPPIMAIDPMVMVSTQTDWLP
FQMAAVQQQELQMTVLDSNFNVSESVYENPVVNVGFLENQLAMPAPMPSISSTCSDSHLAAQRKLRCSDVMEKSIERRQK
RMIKNRESAARSRARKQAHTQQLLQDVSDLTETNNLLKRQKACGISLTTPHSILSLRNYALS
>XP_018858761.1 PREDICTED: ABSCISIC ACID-INSENSITIVE 5-like protein 6 isoform X5 [Juglans regia]
MADRAMMSPNNAQEPHFPPLLARQCSLYNLTFDEVQRQLGNIGKPLNRMNLDELLRNVILVEEGRLVQNNSSSSSSSASF
FLGNLNLNGTLSRKTVEEVWKEIVHRQHVNEVANQSVQQQLTLGETTLEEFLVRAGVINPPPIMAIDPMVMVSTQTDWLP
FQMAAVQQQELQMTVLDSNFNVSESVYENPVVNVGFLENQLAMPAPMPSISSTCSDSHLAAQRKLRCSDVMEKSIERRQK
RMIKNRESAARSRARKQAHTQQLLQDVSDLTETNNLLKRQKICAYMC
>XP_018858762.1 PREDICTED: ABSCISIC ACID-INSENSITIVE 5-like protein 3 isoform X6 [Juglans regia]
MADRAMMSPNNAQEPHFPPLLARQCSLYNLTFDEVQRQLGNIGKPLNRMNLDELLRNVILVEEGRLVQNNSSSSSSSASF
FLGNLNLNGTLSRKTVEEVWKEIVHRQHVNEVANQSVQQQLTLGETTLEEFLVRAGVINPPPIMAIDPMVMVSTQTDWLP
FQMAAVQQQELQMTVLDSNFNVSESVYENPVVNVGFLENQLAMPAPMPSISSTCSDSHLAAQRKLRCSDVMEKSIERRQK
RMIKNRESAARSRARKQLLQDVSDLTETNNLLKRQKICAYMC
>XP_018858946.1 PREDICTED: basic leucine zipper 43-like [Juglans regia]
MQPCEVSALHYLASSNPTPYPPHFSMSQSCTPAVLQLNQFPSPLYNFQFPQAQEFNPQSSSFSSNSTSDEADEQQLSLIN
ERKQRRMISNRESARRSRMRKQKHLDELWSQVVWLRTENHQLLDKLNHISECQDRVLQENARLKEETSGLRQMLTDMELK
TSFPTMRDLEDVPCNTTYLRAESSNQYISSSMDLLG
>XP_018859500.1 PREDICTED: ABSCISIC ACID-INSENSITIVE 5-like protein 3 isoform X1 [Juglans regia]
MADRAMMSPNNAQEPHFPPLLARQCSLYNLTFDEVQRQLGNIGKPLNRMNLDELLRNVILVEEGRLVQNNSSSSSSSASF
FLGNLNLNGTLSRKTVEEVWKEIVHRQHVNEVANQSVQQQLTLGETTLEEFLVRAGVINPPPIMAIDPMVMVSTQTDWLP
FQMAAVQQQELQMTVLDSNFNVSESVYENPVVNVGFLENQLAMPAPMPSISSTCSDSHLAAQRKLRCSDVMEKSIERRQK
RMIKNRESAARSRARKQAHTQQLLQDVSDLTETNNLLKRQKKVDILLSSNPTSKPKYQLRRNSSASF
>XP_018859502.1 PREDICTED: ABSCISIC ACID-INSENSITIVE 5-like protein 3 isoform X2 [Juglans regia]
MADRAMMSPNNAQEPHFPPLLARQCSLYNLTFDEVQRQLGNIGKPLNRMNLDELLRNVILVEEGRLVQNNSSSSSSSASF
FLGNLNLNGTLSRKTVEEVWKEIVHRQHVNEVANQSVQQQLTLGETTLEEFLVRAGVINPPPIMAIDPMVMVSTQTDWLP
FQMAAVQQQELQMTVLDSNFNVSESVYENPVVNVGFLENQLAMPAPMPSISSTCSDSHLAAQRKLRCSDVMEKSIERRQK
RMIKNRESAARSRARKQAHTQQLLQDVSDLTETNNLLKRQKACGISLTTPHSILSLRNYALS
>XP_018859503.1 PREDICTED: ABSCISIC ACID-INSENSITIVE 5-like protein 3 isoform X3 [Juglans regia]
MADRAMMSPNNAQEPHFPPLLARQCSLYNLTFDEVQRQLGNIGKPLNRMNLDELLRNVILVEEGRLVQNNSSSSSSSASF
FLGNLNLNGTLSRKTVEEVWKEIVHRQHVNEVANQSVQQQLTLGETTLEEFLVRAGVINPPPIMAIDPMVMVSTQTDWLP
FQMAAVQQQELQMTVLDSNFNVSESVYENPVVNVGFLENQLAMPAPMPSISSTCSDSHLAAQRKLRCSDVMEKSIERRQK
RMIKNRESAARSRARKQLLQDVSDLTETNNLLKRQKKVDILLSSNPTSKPKYQLRRNSSASF
>XP_018859504.1 PREDICTED: ABSCISIC ACID-INSENSITIVE 5-like protein 6 isoform X4 [Juglans regia]
MADRAMMSPNNAQEPHFPPLLARQCSLYNLTFDEVQRQLGNIGKPLNRMNLDELLRNVILVEEGRLVQNNSSSSSSSASF
FLGNLNLNGTLSRKTVEEVWKEIVHRQHVNEVANQSVQQQLTLGETTLEEFLVRAGVINPPPIMAIDPMVMVSTQTDWLP
FQMAAVQQQELQMTVLDSNFNVSESVYENPVVNVGFLENQLAMPAPMPSISSTCSDSHLAAQRKLRCSDVMEKSIERRQK
RMIKNRESAARSRARKQAHTQQLLQDVSDLTETNNLLKRQKICAYMC
>XP_018859505.1 PREDICTED: ABSCISIC ACID-INSENSITIVE 5-like protein 3 isoform X5 [Juglans regia]
MADRAMMSPNNAQEPHFPPLLARQCSLYNLTFDEVQRQLGNIGKPLNRMNLDELLRNVILVEEGRLVQNNSSSSSSSASF
FLGNLNLNGTLSRKTVEEVWKEIVHRQHVNEVANQSVQQQLTLGETTLEEFLVRAGVINPPPIMAIDPMVMVSTQTDWLP
FQMAAVQQQELQMTVLDSNFNVSESVYENPVVNVGFLENQLAMPAPMPSISSTCSDSHLAAQRKLRCSDVMEKSIERRQK
RMIKNRESAARSRARKQLLQDVSDLTETNNLLKRQKICAYMC
>XP_018859508.1 PREDICTED: transcription factor TGA3-like [Juglans regia]
MSSASTQLITSRKMGIYDPFQQVSMWEDPFKGDISPNTGASTILQVDAGLPNKSEFNSHELTGPSRNDEEGNNTADKVRR
RLAQNREAARKSRLRKKAYVQQLETSRLKLAQLELELEKARKQGVYVGSALDTSHLGFSGNVNSGIAAFEMEYAHWVEEQ
NRQIFELRNALQAHVTEIELRMLVESGLNHYHNLFRMKADAAKADVFYLMSGVWRTTTERFFLWIGGFRPSELLNVLRPQ
LEPLTDQQVLSVCNLRQSSQQAEDALSLGMEKLQQSLAHSIGAESVLAGNYGSQMAAAMEKLEALEGFVNQADHLRQQTL
QQMSRILTTHQAARGLLALGEYFHRLRALSSLWAARPREPE
>XP_018859509.1 PREDICTED: transcription factor TGA3-like [Juglans regia]
MSSASTQLITSRKMGIYDPFQQVSMWEDPFKGDISPNTGASTILQVDAGLPNKSEFNSHELTGPSRNDEEGNNTADKVRR
RLAQNREAARKSRLRKKAYVQQLETSRLKLAQLELELEKARKQGVYVGSALDTSHLGFSGNVNSGIAAFEMEYAHWVEEQ
NRQIFELRNALQAHVTEIELRMLVESGLNHYHNLFRMKADAAKADVFYLMSGVWRTTTERFFLWIGGFRPSELLNVLRPQ
LEPLTDQQVLSVCNLRQSSQQAEDALSLGMEKLQQSLAHSIGAESVLAGNYGSQMAAAMEKLEALEGFVNQADHLRQQTL
QQMSRILTTHQAARGLLALGEYFHRLRALSSLWAARPREPE
>XP_018859510.1 PREDICTED: transcription factor TGA3-like [Juglans regia]
MSSASTQLITSRKMGIYDPFQQVSMWEDPFKGDISPNTGASTILQVDAGLPNKSEFNSHELTGPSRNDEEGNNTADKVRR
RLAQNREAARKSRLRKKAYVQQLETSRLKLAQLELELEKARKQGVYVGSALDTSHLGFSGNVNSGIAAFEMEYAHWVEEQ
NRQIFELRNALQAHVTEIELRMLVESGLNHYHNLFRMKADAAKADVFYLMSGVWRTTTERFFLWIGGFRPSELLNVLRPQ
LEPLTDQQVLSVCNLRQSSQQAEDALSLGMEKLQQSLAHSIGAESVLAGNYGSQMAAAMEKLEALEGFVNQADHLRQQTL
QQMSRILTTHQAARGLLALGEYFHRLRALSSLWAARPREPE
>XP_018859511.1 PREDICTED: transcription factor TGA3-like [Juglans regia]
MSSASTQLITSRKMGIYDPFQQVSMWEDPFKGDISPNTGASTILQVDAGLPNKSEFNSHELTGPSRNDEEGNNTADKVRR
RLAQNREAARKSRLRKKAYVQQLETSRLKLAQLELELEKARKQGVYVGSALDTSHLGFSGNVNSGIAAFEMEYAHWVEEQ
NRQIFELRNALQAHVTEIELRMLVESGLNHYHNLFRMKADAAKADVFYLMSGVWRTTTERFFLWIGGFRPSELLNVLRPQ
LEPLTDQQVLSVCNLRQSSQQAEDALSLGMEKLQQSLAHSIGAESVLAGNYGSQMAAAMEKLEALEGFVNQADHLRQQTL
QQMSRILTTHQAARGLLALGEYFHRLRALSSLWAARPREPE
