# Supplementary material for: The role of walnut bZIP genes in explant browning
Source: BMC Genomics. 2023 Jul 5;24:377. doi: 10.1186/s12864-023-09492-1 (PMC10324250; doi:10.1186/s12864-023-09492-1)
Supplement: Supplementary file 3 — Additional file 3: bZIP CDS Sequence of Juglans regia. [file 12864_2023_9492_MOESM3_ESM.txt]

>JrbZIP2_XP_018850160.1
ATGGGGATCGAGACAATGGGGTCTCAAGGTGTGGGAGATAGTAATGGAAAACAGTCGGAATTCCAGCCATTGGTGCGACAAAACTCAATGTACGGTCTTACACTCGATGAGGTTCAAAATCAGTTAGGTGACTTGGGGAAGCCACTTAGCAGCATGAACCTTGACGAGCTTCTAAAAAATGTTTGGACTGCTGAGGCCAACCAGTCCACAGGTATGGACATTGAGGGCACAGCACAGGCCAATCAAACTACACTGCAGCATCAGGCTAGCCTGTCATTAACTAGTGCTCTGAGCAAGAAGACAGTGGATGAGGTTTGGAGAGATATTCAGCAAAGTAAAAATAACGAGGAAAAGAAATCTCGGGAGCGGCAGCCTACTTTGGGAGAGATGACATTGGAGGATTTCTTGGTGAGAGCAGGAGTTGTGGCTGAAACATCTTCAGAGAAAAAAGGTGCTGGTCCTGTCGTGGTTGATCAGAATGTAGCCCCACAGTTTCCACAGCAAGGTCAGTGGATGCAGTATCCACCACAACAATATCAACATCCACAACAAGGTATGATGGGGGTTTACATGCCCGGCCAGCCTATACCACAGCCACTGCACATTGGGGCTGGTGCTGTGATGGATGTTGCATATTCGGAGAATCAGGTAGCATTATCTTCACCTTTGATGGGAACCTTGTCGGACACACAGATGTCTGGTAGGAAAAGAGGCATCCCAGAGGACATGATCGAGAGGACTGTTGAGAGAAGGCAGAAGAGGATGATCAAGAACCGAGAATCTGCTGCCCGTTCACGAGCAAGGAAGCAGGCTTACACTAATGAACTGGAGAACAAAGTTTCACGTCTGGAAGAGGAAAATGAACTGCTCCGGAAACGGAAGGAGCTAGAGAAAATGTTGCCATCTGTACCTCCTCCCGAGCCAAGGTATCAGCTTCGCAGAACATCATCAGCCCCAATCTGA
>JrbZIP1_XP_018842402.1
ATGGGGATCGAGACAATGGGGTCTCAAGGTGTAGGCAATAGCAATGGAAAACAGTCGCAATTACAGCCATTGGCGCGGCAAAACTCAATGTACAGTCTTACACTTGATGAGGTTCAAAATCAGTTAGGTGACTTGGGGAAGCCACTTAGCAGTATGAACCTCGATGAGCTTCTAAAAAATGTTTGGACTGCCGAGGTGCACCAGTCCACAGGTATGGACATTGAGGGCACAGCACAGGCCAGTCAAACTGCCCTGCAGCGTCAGGCTAGCCTATCATTAACTAGTGCACTGAGCAAGAAGACGGTGGATGAGGTTTGGAGAGATATTCAGCAAAGCAAAAATAGTGAGGAAAAGAAGTCTCGGGAACGGCAGCCTACTTTGGGAGAGATGACTTTGGAGGATTTCTTGGTGAAGGCAGGAATTGTGGCTGAAACATCTACAGAGAAATCCAGTGCTGGTCCTGTTGGTGTTGATCAGAACACAGCCTTGCAGTTTCCACAGCAAGGTCAGTGGATGCAGTATCAACCACAACAATATCAGCAACCACAACAAAGCATGATGGGGGTTTATATGCCTGGCCAGCCTATACCACAGCCACTGCACATGGGGGCTGGTGCTGTGATGGATGTTCCATATCCGGAGAATCAGGTAGCATTAACTTCACCATTGATGGGAAACTTGTCAGACACACAAATGCCTGGGAGGAAAAGAGGTGTCCCAGAAGACATGATTGAGAAGACTGTTGAGAGGAGGCAAAAGAGGATGATCAAGAACCGTGAATCTGCTGCTCGTTCACGAGCAAGGAAGCAGGCTTACACTAATGAACTGGAGAACAAAGTTTCACGTCTGGAAGAGGAAAACGAAAGGCTCCGGAAACGGAAGGAGCTGGAGAAAATGTTGCCATCTGCACCACCTCCGGAGCCAAAGTACCGGCTTCGCAGAACATCTTCAGCCCCATTCTGA
>JrbZIP3_XP_018831015.1
ATGGGGATTCAAACAATGGGGTCTCAAGGCAATGGTCAACAGCCTCATTTACAACCATCCCCACTGACAAGGCAGAGCTCATGGTATAACCTCACCCTTAATGAAGTAAAAAACCAATTGGGGGACATGGGGAAACCAGTGGGTAGCATGAACCTTGATGAGCTTCTGCAGAAAGTGTGGGCCGCTGAAGCAAATCAATCCATGGAAATGGACAATGACAACTCCTCTTCAGCATCTTCCTTCCAACGTGAGGCTAGTGCAACATTGGCTCGGGCATTGAGTGGGAAGACGGTTGATCAAGTGTGGACAGAGATTCAACAAGGGCGGAACAAGAGGTATGGTGAAGGCCCAAAGGGTCAGGATAGCAATATGAAACTTGGGGAAACGACTTTAGAGGACTTCCTTGTACAAGCAGGGCTTTTTGCCCAAGCTTTTGTAGGTCCTACCATGGGGTTGGATATTGTTGAGGCAGTGACCCCTCAAAATTTTCCACAAAAGATGGGTTTGTCATCATCCCCTTCAACGTGCTCGTTATCCGATACAACAGCACCTGGATGGAAAAGGACTGCCTCAGATACATTTGAGAAGACTTTGGACAGGAGGCTTAAGAGAAAAATCAAGAACAGGGAATCGGCTGCACGCTCACGAGCTAGAAAACAGGCTTACCATAACGAGCTAGTGAGCAAAGTCTCACATCTAGAAGAGGAGAATATAAAGCTTAAGAAAGAGAAGATCCGAAGAGTTGGATGCTCAAGACTCAAGCTGGAACGTTTTGCAGATTGA
>JrbZIP5_XP_018858757.1
ATGGCTGATAGAGCAATGATGTCTCCCAATAATGCTCAGGAGCCACACTTTCCGCCTCTTCTAGCCAGACAATGCTCTCTGTATAATCTCACCTTCGATGAGGTTCAGAGACAACTGGGAAACATAGGAAAACCTTTGAATCGTATGAATTTGGATGAGTTATTAAGGAATGTGATATTGGTTGAAGAGGGCAGGCTCGTGCAAAACAATTCTTCTTCTTCCTCGTCATCTGCTTCATTCTTTCTTGGGAATCTTAATTTGAATGGAACTTTGAGTAGGAAGACTGTCGAAGAGGTATGGAAGGAAATTGTTCACCGGCAGCATGTGAATGAGGTGGCCAACCAGTCGGTACAGCAACAACTAACACTTGGAGAAACAACACTCGAGGAGTTTCTAGTTCGTGCTGGGGTCATTAATCCTCCCCCAATAATGGCAATTGATCCGATGGTAATGGTGTCTACGCAGACGGATTGGTTGCCATTTCAAATGGCGGCTGTCCAACAGCAGGAGCTGCAGATGACAGTGCTGGATTCAAATTTCAATGTTTCTGAATCGGTGTATGAGAACCCGGTTGTGAATGTGGGTTTCTTGGAGAACCAACTGGCCATGCCAGCACCAATGCCATCAATATCATCGACATGTTCAGATTCTCATCTAGCTGCCCAAAGAAAGCTCAGATGTTCAGATGTAATGGAGAAGAGTATTGAGAGGAGACAGAAGAGGATGATCAAGAACCGGGAGTCGGCTGCTAGGTCAAGGGCAAGGAAGCAGGCTCACACCCAACAGTTGCTGCAAGATGTGTCTGACCTGACCGAAACAAACAACTTGCTCAAAAGGCAAAAGAAAGTGGATATACTTTTATCTTCAAATCCAACTTCCATGCCCAAATACCAACTGCGACGGAACAGCTCTGCTTCCTTCTAA
>JrbZIP8_XP_018809979.2
ATGGGGTCTTATGTGGATTTGGATTTCAAGAAAATCGATGATGCATCACCTGGGGATGGAAGTAATGAGAAGCCACAAGGAGATTATGCGTTGACTCAGCAGCCTTCTATATACTCCTTGACATTTGATGAGTTCCAGAACACCTTGGGTGACCAAGGAAAGGATTTCGGATCCATGAATATGGATGAACTTTTGAAAAATATATGGACTGCTGAGGAGACTCAAGCCATGACATCTTTGGCTGGTGGAAGGGATGGAAATGTCCTGGGTGGGAATTTGCAGAGGCAAGGATCTTTGACATTGCCATGGACACTTGGTCAGAAAACTGTTGATGAAGTTTGGAGAGACTTGATTAGGGAAAGTAGTTGGTACGGTGCTCTAGATGGGAGCGTCACTGGGGGATCAAATTTGCCGCAGAGGCAACAAACTCTGGGAGAGATGACTTTAGAAGAGTTTTTGATGAGAGCGGGAGCGCTGGGAGAAGATATCGAACTAACTAGAAGGCTTACTGGATTCTATGGTGAACTATCTCAACCAAATGATAATACCAGTTTAGCTTTTGAGTTTCAACAGCCAAGTCGAAGTAATGGTGTCTTTGTCAATCAGATAACAGAGAACAATAATTCAATTCCTACTCAACCTGCTAGTTTAGCACTGAATGCAGGTCGAGTTAGGTCTCCTCGCCAACAAATTCAGCAGCAGCAGCAACAACCACTCTTCCCCAAACCTTCGACTGTGCCTTTTGCCTCTCCCATACATCTAGTAAACAATGCTCAGCTTGCTTGCCCGCAAAGTAGGAGTACAGTCGTTGGAGTTGCAAAGCCTACTGTGAATACTGGTTTAGTCCAGAATGGACGAATTAGCAAGGTTGGTTTGGGTCCTGGGGCTATCTCTAGTGTGGCTGGATCCGCTGCAAGTCAGATATTATCAAATGTGATTGCAAAGAATGGTGTACATACGGCTTCATTGCCACCAGTTTCATATGTATTTGGCCAGGAAAGGAGATGCGGGGTTAATGAGAAAGTAGTTGAGAGAAGGCAAAGGAGAATGATCAAGAACAGAGAGTCAGCTGCAAGATCACGGGCTCGTAAGCAGGCATATACCTTGGAACTGGAAGCAGAAGTTGCAAAACTCAAAGAAATGAACCAAGAATTACAGGAAAAACAGGAAGAAATTATGGAGATGCAGAATAACCAGGTAGATGTCCCCTTAGATATTTCTTATAAGGTTAAGAAATCTCAACTGTAG
>JrbZIP11_XP_018805795.1
ATGGCGAACAATTTCAACTTTAGGAACTTCGGGACAGACCCACCAGGTGAGCCTAACGAACACGGAAGGCCGCCGGAAAACTTTCCGTTAACGCGGCAGCAGTCGATCTACTCGTTGACCTTTGACGAGTTGCAGAACACCATGGGGGGCAGCGTAGGCAAGGACTTTGGTTCCATGAACATGGACGAGCTACTCAAGAACATTTGGAGCGCCGAGGAGACCCAAACCATGGCCAACTTCTCCGCAGCTACCGCACCAGAAGGTACCGGAGGCCCACCTGCTGGCGCTGGGCACTTACAGAGGCAGGGTTCGCTGACGCTGCCCCGGACGCTGAGCCAGAAGACTGTGGATGAGGTGTGGAGAGATATATCCAAGGATCATGTGACTGGAAATGGAAGCTCAAGTGTGCCCCAGAGGCAGCAGACTTTAGGGGAGATGACTTTGGAGGAGTTCCTGCTCAGAGCTGGGGTTGTGAGAGAGGACATCCAACTGGGTGCCAAGCCTAGTACCCCAGGGTTCTTTGGCAATAGTGGTTTAGGAATTGGGTTTCAGCAGACTGGTGGGGTTGCGGGATTGATTGGAAATCGGATTCCAGAGAGTAGTGATAATCAATTTTCTATTCACTCTTCGAATTTGCCACTGAATGTGAATGGTGTCCGATCGGATCAGATGCAGTTGTCGCGGCCTCAGCAGCAGCAGCAGCCCCAGATTTTTCCTAAGCCGGTTACGGTGGCCTATGCAACAAATCAGATGCCTCAGCTGGGCAGTCCAGGAATGAGAGCAGGAATTGTGGGGATAAGCGATCAAAGTTTGAGTAGTGGGTTGGTTCAGGGTGGAGGGATGGGAACTGTTGGGTTAGGAGCCGGAGCTCTTAGTGCTGCGACAGGGTCGCCGGCGAACCAGCTGTCATCAGATGGGATAGGGAAGAGTAACGGTGATACGTCGTCAGTGTCGCCGGTTCCTTATATGTTTAATGGTGGTTTAAGGGGGAGGAGGTCTAATGGGGCTGTGGAGAAGGTAGTTGAAAGGAGGCAGAGGAGAATGATTAAGAATAGGGAGTCAGCTGCGAGGTCTCGAGCTCGAAAGCAGGCTTATACCATGGAATTGGAAGCTGAAGTTGCAAAGTTAAAGGAGGAGAATGAAGAATTGCGGAAAAAACAGGAAGAAATTACGGAAATGCAAAAGAATCAGGTCGTGGAGATCATGAATCTACAACGAGGAGTTAAGAAACAATGCTTGAGACGAACACAGACTAGTCCTTGGTGA
>JrbZIP10_XP_018805791.1
ATGGCGAACAATTTCAACTTTAGGAACTTCGGGACAGACCCACCAGGTGAGCCTAACGAACACGGAAGGCCGCCGGAAAACTTTCCGTTAACGCGGCAGCAGTCGATCTACTCGTTGACCTTTGACGAGTTGCAGAACACCATGGGGGGCAGCGTAGGCAAGGACTTTGGTTCCATGAACATGGACGAGCTACTCAAGAACATTTGGAGCGCCGAGGAGACCCAAACCATGGCCAACTTCTCCGCAGCTACCGCACCAGAAGGTACCGGAGGCCCACCTGCTGGCGCTGGGCACTTACAGAGGCAGGGTTCGCTGACGCTGCCCCGGACGCTGAGCCAGAAGACTGTGGATGAGGTGTGGAGAGATATATCCAAGGATCATGTGACTGGAAATGGAAGCTCAAGTGTGCCCCAGAGGCAGCAGACTTTAGGGGAGATGACTTTGGAGGAGTTCCTGCTCAGAGCTGGGGTTGTGAGAGAGGACATCCAACTGGGTGCCAAGCCTAGTACCCCAGGGTTCTTTGGCAATAGTGGTTTAGGAATTGGGTTTCAGCAGACTGGTGGGGTTGCGGGATTGATTGGAAATCGGATTCCAGAGAGTAGTGATAATCAATTTTCTATTCACTCTTCGAATTTGCCACTGAATGTGAATGGTGTCCGATCGGATCAGATGCAGTTGTCGCGGCCTCAGCAGCAGCAGCAGCCCCAGATTTTTCCTAAGCCGGTTACGGTGGCCTATGCAACAAATCAGATGCCTCAGCTGGGCAGTCCAGGAATGAGAGCAGGAATTGTGGGGATAAGCGATCAAAGTTTGAGTAGTGGGTTGGTTCAGGGTGGAGGGATGGGAACTGTTGGGTTAGGAGCCGGAGCTCTTAGTGCTGCGACAGGGTCGCCGGCGAACCAGCTGTCATCAGATGGGATAGGGAAGAGTAACGGTGATACGTCGTCAGTGTCGCCGGTTCCTTATATGTTTAATGGTGGTTTAAGGGGGAGGAGGTCTAATGGGGCTGTGGAGAAGGTAGTTGAAAGGAGGCAGAGGAGAATGATTAAGAATAGGGAGTCAGCTGCGAGGTCTCGAGCTCGAAAGCAGGCCTATACCATGGAATTGGAAGCTGAAGTTGCAAAGTTAAAGGAGGAGAACGAAGAATTGCGGAAAAAACAGGAAGAAATTACGGAAATGCAAAAGAATCAGGTTGTGGAGATCATGAATCTCCAACGAGGAGTTAAGAAACAATGCTTGAGAAGAACACAGACTGGTCCATGGTAA
>JrbZIP15_XP_018813662.1
ATGACAAAGATGGTGACCACGGAGTCCGAGATGATCTCCGAAGGCCAGGTCGAGTCGTCACTATTAGCAGATCAACAGCCCAAGATCAATCCTTTCTCGTCGCTCGGAAGACAATCATCAATATACTCCCTCACTCTCGACGAGTTCCAGCACACGCTCTGCGAGAGCGGCAAGAATTTCGGGTCCATGAACATGGATGAGTTCCTCACCAGTATTTGGACTGCCGAAGAAAACCAAGCTGTCAACACCACCGCCACCACCATCACCAATGTTATCGCCGCTAATAATATGAGCAGCCACACCCAGCTGTCTCTAAGCGAAGCGCATACTGAGAGGGGAATAGCAAAGCAGCCAAGCTTGCCACGACAAGGTTCGCTCACGCTCCCGGCACCTCTCTGTAGGAAAACGGTGGACGAAGTCTGGTCTGAAATCCACAAAGGACAGCATCAGAGTAATAGTACTAGCCATAAAAATGGTGATAACATTCAGAATCCCGAGTGTGGCGCTCGCCAGCCGACTTTCGGAGAGATGACCTTGGAGGATTTTCTGATAAAAGCAGGGGTGGTGAGGGAACCGAGTGCAATGCCAGTATCACAACCCCAACCTCAGCAGCAGTACGGGGTATACCAGAATAAAAATTCCACAGCGGGTCCTAGTTTCGCAACTAGGCCTACAACAGGATTTGGTGGCGCTGGTGGTGCGAGTACTGTTCCAACTCACCAAACAATGCCACAGGGTGCTGGTGGGGCTATTGGAGAGTCGTTAGGGTATGCTGGAAATGGCAAGAGGAGTGGGGGATACCCACCCGGGCCACCGGCGCCTGTTTGTTATGGTGGAAGGGTAGTGAACGGTGCTGGTGGATATGGGGCGGCGCCAGCAATGGGAGTGGTGGCACCGGTTAGTCCTGTTTCTTCTGATGGGTTGTGCACAACTCAGGTTGATAACTCGGGCAATCAATTTGGACTGGACATGGGGGGACTAAGGGGAAGGAAGAGGATCATAGATGGTCCCGTGGAGAAGGTGGTGGAGAGGAGACAAAGGAGGATGATCAAGAATAGAGAGTCCGCGGCCAGATCTAGAGCCAGGAAACAGGCATACACAGTTGAACTAGAAGCAGAACTGAACCAATTAAGAGAAGAGAACATAGACCTTAAACAGGCTCTGGCAGAAATTGAGAGGAAAAGAAACCAACAGTATTCTGAAGAGATGAAAACGAAAGTTCAAACCAAGGCTCAAAAAGCTAAAGAGAAACTGAGGGTGTTGAAAAGGAACCAAAGTTGCCCCTTGTGA
>JrbZIP14_XP_018811173.2
ATGGTGATCACAGAGTCCGAAATGATCTCCCAAGGCGACGTCGAGTCGTCGTTACCGGCCTATCAACAACCCAAGAACAACCCCTTCTCATCGCTCGGAAGACAATCCTCCATCTACTCCCTCACTCTCGACGAGTTCCAGCACACGCTCTGCGAGAGCGGCAAGAATTTTGGGTCTATGAACATGGACGAGTTCCTTGCCAGCATTTGGACCGCGGAAGAGAACCAAGCCGTCAACTCCACCGCCACAACCGCTACCACCACCAACAATGCCGTCAATAGTATGAGCAGCCATGCCCAGTTGTCTCTGATCGATGCGCATACTGAGAAGGGAATATCAAAGCAGCCAAGCTTGCCACAACAAGGTTCGCTCACCCTTCCCGCACCGCTTTGTAGGAAAACAGTGGAAGAAGTTTGGTCTGAAATCCACAAAGGGCAGCAAGGAACGCATCAGAATAATAACAGCAGCAACGATAATGGTGATAACGTTCATAATCCCGAGTCCGCGCCGCGCCAGCCCACTTTCGGAGAGATGACCTTGGAGGATTTTCTGGTGAAGGCAGGGGTAGTAAGGGAACCATCATGTGCATTGCCTGTCTCTCAATCACAGCCGCTGCAGCAGTACGGGGTGTACCAAAATAACAATCCCACAGAGGCTCCCAGTTTTGTAAATAGGCCCATAGCTGGACTCGGTGGTGCTGCTGGTTGTGTTAGTGCCGGAGGTGGTGCTGGTGGTGTAAGTGCTGGTGCTAGTGTTCCTACTTACCAAACAATGCCACTGGGCGGCGGGGCTATTGGAGAATCGTCAGGGGATGCTGGAAATGGCAAGAGGAGTGGTGGGTACCCGCCGCCGCCTCAGCCGCCACCGGTTTATTATGGTGGGAGAGGAGTGAATGGTGGCGGCGGATACGGTGCACCGTCGGCTATGGTAGTGGCGCCGGTGAGTCCGGTTTCTTCTGATGGGTTGTGCAAAGCTCCGGTCGATAACTCGGGGAATCAATTTGGATTGGACATGGGAGGGTTAAGGGGAAGGAAGAGGATTATAGATGCAGGTCCGGTGGAAAAGGTGGCGGAGAGGAGACAGAGAAGGATGATCAAGAATAGGGAGTCGGCGGCGAGGTCGAGAGCTAGGAAACAGGCATACACAGTTGAGTTAGAAGCAGAATTGAACCAGTTAAGAGAAGAGAACGCCCACCTTAAACAGGCTCTGTACTGTGAAGAAATGAAAACCAAAGTTCAAACCAAGGCTCAAAAGGATAAAGAGAGACTGAGGGTGTTGAGGAGGAATCTAAGTTGCCCATTGTGA
>JrbZIP13_XP_018811172.2
ATGGTGATCACAGAGTCCGAAATGATCTCCCAAGGCGACGTCGAGTCGTCGTTACCGGCCTATCAACAACCCAAGAACAACCCCTTCTCATCGCTCGGAAGACAATCCTCCATCTACTCCCTCACTCTCGACGAGTTCCAGCACACGCTCTGCGAGAGCGGCAAGAATTTTGGGTCTATGAACATGGACGAGTTCCTTGCCAGCATTTGGACCGCGGAAGAGAACCAAGCCGTCAACTCCACCGCCACAACCGCTACCACCACCAACAATGCCGTCAATAGTATGAGCAGCCATGCCCAGTTGTCTCTGATCGATGCGCATACTGAGAAGGGAATATCAAAGCAGCCAAGCTTGCCACAACAAGGTTCGCTCACCCTTCCCGCACCGCTTTGTAGGAAAACAGTGGAAGAAGTTTGGTCTGAAATCCACAAAGGGCAGCAAGGAACGCATCAGAATAATAACAGCAGCAACGATAATGGTGATAACGTTCATAATCCCGAGTCCGCGCCGCGCCAGCCCACTTTCGGAGAGATGACCTTGGAGGATTTTCTGGTGAAGGCAGGGGTAGTAAGGGAACCATCATGTGCATTGCCTGTCTCTCAATCACAGCCGCTGCAGCAGTACGGGGTGTACCAAAATAACAATCCCACAGAGGCTCCCAGTTTTGTAAATAGGCCCATAGCTGGACTCGGTGGTGCTGCTGGTTGTGTTAGTGCCGGAGGTGGTGCTGGTGGTGTAAGTGCTGGTGCTAGTGTTCCTACTTACCAAACAATGCCACTGGGCGGCGGGGCTATTGGAGAATCGTCAGGGGATGCTGGAAATGGCAAGAGGAGTGGTGGGTACCCGCCGCCGCCTCAGCCGCCACCGGTTTATTATGGTGGGAGAGGAGTGAATGGTGGCGGCGGATACGGTGCACCGTCGGCTATGGTAGTGGCGCCGGTGAGTCCGGTTTCTTCTGATGGGTTGTGCAAAGCTCCGGTCGATAACTCGGGGAATCAATTTGGATTGGACATGGGAGGGTTAAGGGGAAGGAAGAGGATTATAGATGCAGGTCCGGTGGAAAAGGTGGCGGAGAGGAGACAGAGAAGGATGATCAAGAATAGGGAGTCGGCGGCGAGGTCGAGAGCTAGGAAACAGGCATACACAGTTGAGTTAGAAGCAGAATTGAACCAGTTAAGAGAAGAGAACGCCCACCTTAAACAGGCTCTGGTAGATATTGACTGGAAAAGAAAGCAACAGTACTGTGAAGAAATGAAAACCAAAGTTCAAACCAAGGCTCAAAAGGATAAAGAGAGACTGAGGGTGTTGAGGAGGAATCTAAGTTGCCCATTGTGA
>JrbZIP12_XP_018842125.1
ATGGCCTCGTCGAAGCTGGTAACCACCAATCCCGATCTGCCACGCCAGTCCTCTCTTTGTTCCCTCTCTACCATCCTCGCCGATCTTCAACAACAACAACATCAACAAAACCCCTCATCATCCTCCAAGGCCCTTGTCGCCTCCATGAGCATGGACGACCTCTTGAAGAACCTTTACTCCGACCAGACCCCAAACCAGCTCCCACTCGATGGCTCTTCTTCGATCTCTCCCCAGCGGAGCTTCTCCCAGCCCAAGGAGCTCGGAGACAAGACGGTGGAAGACGTCTGGAAAGAGATCGTGGCCGGCAACGATAATCAGAGGCAAGCGGGTGCAGAGGAAGCAGGGAACGACGCTGCTTCTGGTCAGCTGGAGGAGATGACTCTGGAGGACTTCTTGACCAAAGCCGGGGCGGTAAGGGAGGAGGACGTCAGAAGGGGAGCGGTGGTTCCGGGCCCTGGGGGTTATGGTGTCGACTCTTCCGCCTCAGTGGCCATGAACGGTGGTCAGTTCGCTCTGCAGGGGGTGGAGGTGGGGCATGCAATGGTGCCGTTTGACGGTAGAGTTGTTGTTGGAGGAGCAGTAGGAGGGGGAAGGGGAAAGAGAAGGGCAGTTGAAGAGCCGGTTGTCGATAAGGCCACGCAGCAGAGGCAGAGACGGATGATCAAGAACCGAGAGTCAGCTGCCAGGTCCAGGGAACGCAAGCAGGCTTACACAGTTGAGTTAGAATCTCTGGTGACCCAGCTGGAGGAGGAGAATGCACGGCTTTTAAGAGAAGAGGCTTACCAAAGCAAGGAGAGATTCAAGCAGCTCATGCAGAACCTCGTTCCAGTTGTGGAGAAGCGAAGACCGCCACGCACTCTTCGGAGAGTACATTCTGTGCACTGGTAG
>JrbZIP21_XP_018829596.1
ATGTTGTCTTCAACTCATGCCCGTACTTCCGAAGAAACTAGCTTGAACAAAACCATAAACCTTGATAGAGTCTCATCTTCAATATCCTCTAAATCACTTTCATCCACATCTTCTTCTTCATCGCCTTCGCCATTTTCACCCTCATCCTTCTACCAAACTGCAAGATTAAACTCCAAAACCATGGAAGAGGTCTGGAAGGACATCAATCTGGCTTCCCTTCAAGACCAAGAAACCACCCCAAGATTCCACCAACGTCCTCACTCAACCTCCAACTTCCGCAACGTTATCCTCCAAGACTTCCTTGCCCGACCTTTTAGCAAAGACCCACCTCCCAGCATGGTCTCTACAGCTACAGAGACCTCTCTCTACGGCTCTGCATCTTTGGTTCCGCCTCCGGCCACGGTTTTGAGCTTGAATTCGGGTTCTGAATTTCATTTTCTGGATAACACCGACCCACTAATGAGGCCCGACTCTCATTTACTGTCGCATCCCATCTCTAATGTCTCTTCTTTCAGTAACAGATTTGAGGCTTTGGCATCCTCTACTGGCGTGCCTTCTTTTGGGCAGAAGAGGGTTCAGGAATCTGATACTAGCTCGGGGGATCGTCGGCATAAGCGTATGATCAAGAACCGAGAGTCGGCCGCTCGATCGAGAGCTAGAAAACAGGCCTACACAAACGAGTTGGAACTTGAAGTTGCTCACTTGATGGAAGAGAATGCAAGACTCAAGAAACAGCAAGAACAGTTAAGATTAGCTGCAGCTACTCAACTTCGCAAAAAGCACTCGCTCCAGCGAACGTTAACGGCTCCATTTTGA
>JrbZIP20_XP_018829595.1
ATGTTGTCTTCAACTCATGCCCGTACTTCCGAAGAAACTAGCTTGAACAAAACCATAAACCTTGATAGAGTCTCATCTTCAATATCCTCTAAATCACTTTCATCCACATCTTCTTCTTCATCGCCTTCGCCATTTTCACCCTCATCCTTCTACCAAACTGCAAGATTAAACTCCAAAACCATGGAAGAGGTCTGGAAGGACATCAATCTGGCTTCCCTTCAAGACCAAGAAACCACCCCAAGATTCCACCAACGTCCTCACTCAACCTCCAACTTCCGCAACGTTATCCTCCAAGACTTCCTTGCCCGACCTTTTAGCAAAGACCCACCTCCCAGCATGGTCTCTACAGCTACAGAGACCTCTCTCTACGGCTCTGCATCTTTGGTTCCGCCTCCGGCCACGGTTTTGAGCTTGAATTCGGGTTCTGAATTTCATTTTCTGGATAACACCGACCCACTAATGAGGCCCGACTCTCATTTACTGTCGCATCCCATCTCTAATGTCTCTTCTTTCAGTAACAGATTTGAGGCTTTGGCATCCTCTACTGGCGTGCCTTCTTTTGGGCAGAAGAGGGTTCAGGAATCTGATACTAGCTCGGGGGATCGTCGGCATAAGCGTATGATCAAGAACCGAGAGTCGGCCGCTCGATCGAGAGCTAGAAAACAGGCCTACACAAACGAGTTGGAACTTGAAGTTGCTCACTTGATGGAAGAGAATGCAAGACTCAAGAAACAGCAAGAACAGATTAGCTGCAGCTACTCAACTTCGCAAAAAGCACTCGCTCCAGCGAACGTTAACGGCTCCATTTTGAGAACACTCGGTGCTTGCTTTCCTTTTAACAAGTCCCCTCTCTTTTGCATCAGCGCTGCTGACCCTTATTAG
>JrbZIP18_XP_018856740.2
ATGGGTTCATCAACAGGCGAAATCAACAATAATGGCAGAAATGGAAACACCTGCTCACCCTCCAAATCCTCCTCCACATGCTCTTGTCCCTTTTCAGCTTCTTCACCAGTCCTCCCAACCCCTCCTGCCAGAAAATTAATGGAAGAAGTTTGGAAAGACATCAGCTTAGCCTCTCTTCAAGATCACTCCAGCAACACCCTCTCCTCCACTACCACCACCCAAAACCCTGCCTTTTGTGCTACGATTCTCCAAGACTTCTTGGCTCGGCCTCTCAACAAAGAGCCACCAACAAGAGGCGCGTCATCATCTGGCGCCACCGAGCTTTCATTGGCCGTGGAGACCACTTTCTTGGGTTCTCTGGCGCCAACTCCAGCAACTATTCTGAGCTTGAATTCCGGTTCTGATTTTCCATACCCTGAAATCCGTACTCCCGTTGGTGTTGGGTCAAACCCACAATTGCAAAGGCATGCGGGTTTCACTGCATCTTCTTTTGTTTCTTCCTTTAACTCTCCTTTCGAATTCTCATGCTCTTCTTCGGCGTTCCCTTCTTGCTGCAAGAAAAGGGCTCAAGAAAATGTTGAGGATTCCATCGATCGGAGACATAAGCGCATGATCAAGAACAGAGAATCAGCCGCTCGTTCTAGATCACGGAAACAGGCTTACACGAACGAGTTGGAACTTGAAGTTGCCCGTTTACAGAAAGAGAATGCTAGGCTCAGAAGACAGCAAGAGGAGCTCTGCTTGGTGGCAGGCCGTGCTCAGCTTCCAAAAAAACACCGTATCTATAGAACCTCAACTGCTCCATTTTGA
>JrbZIP17_XP_018847904.1
ATGGAAGATGTTTGGAAAGATATCAGTTTGGCCTCTCTTCATGATCCCTCATACAACACCACCCTCTCCTCCACCGTCACCAACACCACCACCACCCACAAGCCTGCCTTTTGCGGTATGATCCTCCAAGACTTCTTGGCTCGACCTCTCGGCAAAGACCGACCCACGAGATTTGCATCATCATCAGGCACCGGCGATGGCCATTCATCCGCCTTGGAAACCACTTTATTGGGTTCTCCGGCGCCACCTCCAGCCACCATTCTGAGCTTGAAATCCGGCTCTGATTTTGCATACCTTCAAAGCTCATGTACTCCTATTGGGCCAAACCCACGATTGCAAAGGCATGTCAGTTTCACTACACCTTCTTTTGTTTCCTCCTTTAACTCTGTGTTCGATGTGTCCGGCTCTTCTTTGGTACTCCCTTCTTGTTGCAAAAGAAGGGCTCAAGAAAATGATGATAATCCCGGCGATCGGAGAAATAAGCGCATGATCAAGAACAGAGAATCAGCCGCTCGCTCTAGAGCAAGGAAACAGGCTTACACGAGTGAGTTGCAACTTGAAGTTGCCCGCTTACAGGAAGAGAATGCTAGGCTCAAAAGGCAGCAAAAGGAGCTTTGCGTTGCAGCCAATGCTCACTTTCAAAAAAAACATCGCATCTACAGAACCTCAACTGCTCCATTTTGA
>JrbZIP76_XP_018817386.1
ATGACAGAAACAATGGATGACGAGGAGGTAGAGCTTTCAGAAAATGTTAATTTTTTAAATTTCGATTCAT
CCATCAATTTTCAGGATTCTACATCCGCTGATTCATTTCTTGATGATTTCTTTACAAACACCCGAACATG
CACCCACACCCACACTTGCAACCCACCAGGCCCTGATGCGGCTCATACACATACATGTTATCACACTCAC
ACCCAAGTTCTTGCATCTGAAGAAGATGATCACCCAGACATTAAAAACAGTACCAGCTCAAGACCAAGAA
GACCTTCCGGAAACAGAGAAGCAGTTCGGAAGTATCGGGAGAAAAAGAAGGCTCGTACAGCTTATCTTGA
AGAGGAAGTCAGGAAATTGCACCTATTGAACCAACAACTGGTTAGAAAATTACAAGGGCAAGCAATTCTC
GAAGCAGAGGTTTTGAGATTGAGAGGTCTTTTGCTAGACCTTAGAGGAAAGATTGATAATGAGTTGGGTG
TATTACCCTATCAAAAGCAGTGTAACAGCAGTAGTTTGTTCAAAGAAGGCGATTGTGGGTTGCAGTCTGC
TGATGTGGAAATCGGCCTACAATGTCAGACTAATTTACCATGCTTTCATCCACATGCCGTGTCATCATCA
CAGGCAGGTGTTGGAAGAAGTGGGAAGATGCTGATAGCACGTGGAGAAAATTGTCAGCCTCCCTTTATAG
ATTGTCAAGCTAGCACAAATGAGATGGTGAGTGCTGAAGGACAAGCAATGGAGACAATGGAAACCTTGGT
GTCACCTGCACCACAGGCAAAACAAGTAGCAGGACATTTGTAA
>JrbZIP81_XP_018859508.1
ATGAGCTCTGCATCAACTCAACTTATCACTTCAAGAAAGATGGGCATATATGATCCATTCCAACAGGTCA
GCATGTGGGAAGATCCCTTCAAAGGCGATATTAGCCCAAATACAGGTGCCTCCACGATTTTACAGGTGGA
TGCTGGGCTGCCCAACAAGTCTGAATTTAATTCTCATGAATTGACGGGACCTTCCAGAAATGATGAAGAA
GGAAACAATACTGCTGATAAGGTACGGAGACGCCTGGCACAAAATCGTGAAGCTGCTCGTAAAAGTCGTT
TGCGGAAAAAGGCCTATGTTCAACAATTAGAAACAAGTCGTTTGAAGTTGGCACAACTGGAACTCGAACT
TGAGAAAGCTAGGAAGCAGGGTGTGTATGTAGGCAGTGCTCTGGACACCAGTCATCTGGGATTTTCTGGA
AATGTAAACTCAGGCATTGCTGCATTTGAGATGGAATATGCACACTGGGTTGAAGAGCAAAATAGACAGA
TTTTTGAACTTAGAAATGCATTGCAAGCTCATGTAACTGAAATAGAACTTCGTATGCTTGTAGAGAGTGG
CTTGAACCATTATCATAATTTGTTTCGCATGAAAGCAGATGCGGCAAAGGCTGATGTCTTTTATTTGATG
TCTGGTGTGTGGAGAACAACAACGGAACGCTTTTTCCTTTGGATTGGAGGATTCCGCCCATCAGAGCTTC
TAAATGTCCTCAGGCCACAGCTTGAGCCTTTGACTGATCAACAAGTTCTGAGTGTATGCAACCTCCGACA
GTCATCTCAGCAAGCAGAAGATGCCCTCTCACTTGGAATGGAAAAACTCCAGCAGAGTCTGGCCCATAGC
ATAGGAGCTGAATCAGTACTTGCCGGTAATTATGGGTCTCAGATGGCTGCTGCAATGGAGAAGTTGGAAG
CACTAGAGGGATTTGTGAACCAGGCAGATCATCTTCGTCAACAAACTCTGCAGCAAATGTCTCGCATCCT
AACAACCCACCAAGCAGCTCGAGGTTTGCTTGCCTTGGGGGAGTACTTTCATCGTCTCCGTGCTCTCAGT
TCGCTGTGGGCTGCTCGTCCTCGTGAACCTGAATAG
>JrbZIP80_XP_018849635.1
ATGGTTATGAGCTCTGCATCAATTCAACCTTTCACCTCGAGAAGGATGGGCATATATAATCCGTTCCAACAAGTTAGCTTGTGGGGAGACACCTTCAAAGGTGATAGTAGCCCAAATACAGGTGCTTCAACAGTTCTACAGGTGGATGCTGGAATGCACAACAAGTCTGAAATTATTTCTCAAGAATCAATGGGACCTTCCAGAAATGATGAAGGAAGCAATTCTGCTGATAAGGTAAAGAGACGCCTGGCACAAAATCGTGAAGCAGCTCGTAAAAGTCGTTTGCGGAAAAAGGCCTATGTGCAACAGTTAGAAACAAGTCGTTTGAAGCTGGCACAACTGGAGCAGGAACTTGAGAAAGCTAGGAAGCAGGGTATGTACGGACAAAGTGCACTAGATACCAGTCATGGAGGATTTTCTGGAAATGTAAACTCAGGCATTGCTGCATTTGAGATGGAATATGCACACTGGGTTGAAGAGCAAAATAGACAGATTTGTGAACTGAGAAGTGCATTGCAAGCTCATATAACTGAAATAGAACTTCGTATGCTTGTAGAGAGTGGCTTGAACCATTATCATAGTCTTTTTCGTATGAAAGCAGATGCTGCAAAGGCTGATGTATTTTATTTGATGTCCGGTGTGTGGAGAACATCTACAGAACGCTTTTTTCTTTGGATTGGAGGATTCCGCCCATCAGAGCTTCTCAACATTATCAGGCCACAACTTGAGCCTATGACTGATCAACAAGTTCTGAATGTATGCAACCTCCGACAGTCATCTCAGCAAGCAGAAGACGCCCTCTCACAAGGAATGGAAAAACTCCAGCAGAGTCTGGCCCAGAGCATAGGAATTGAATCAGTAATTGCAGGTAATTATGGATCACAGATGGCTGCCGAAATGGAGAAGTTGGAAGCACTAGAGGGATTTGTGAACCAGGCAGATCATCTTCGGCATCAAACTCTGCAGCAAATGTCTCGCATCCTAACAACCCACCAAACAGCTCGAGGCTTGCTCGCCTTGGGGGAGTACTTTCATCGTCTTCGTGCTCTCAGTTCACTTTGGGCTGCTCGTCCTCGTGAACCTGCATAG
>JrbZIP79_XP_018850850.1
ATGAACTCTCCATCAGCCCAGTTTGTCACCTCAAGAAGGATAGGAGTATATGACCCTATCCACCAGATTGGCATGTGGGGAGAAAACTTCAAAAGCAACAGTAATCTAAATGCGTCTGCATCCTTGATCGTGGAGGATGTGAAACTAGATAGTCAGTCACAGGATGCTTCTCATGGAACAGAGGGACCTTCTAACCAATATGACCAAGAAGCAACTAAACCCACAGATAAGGTACAAAGGCGTCTTGCACAAAACCGTGAGGCTGCTCGTAAAAGTCGTTTGCGGAAGAAGGCCTATGTTCAGCAGTTGGAAACAAGTCGTTTGAAACTTATTCAATTAGAGCAAGAGCTTGAGCGTGCCCGACAACAGGGCTTGTATATAGGTGGTGGGTTAGATGCCGGTCATCTGGGGTTCTCTGGAACCGTAAACTCAGGGATTACTACATTTGAGATGGAGTATGGACACTGGATGGAAGAACAAAATAGACAGATTTGTGACTTGAGGAATGCTTTGAATGCTCATATAACTGATATAGAGCTTCGAATGCTAGTAGAAAGTGGCATGAACCATTATTTTGAACTTTTCCGTATGAAAGCAACTGCCACAAAAGCTGATGTCTTCTATATGATGTCTGGCATGTGGAAAACATCAGCTGAGCGCTTCTTCTTGTGGATTGGAGGGGTTCGCCCTTCACAGCTTCTTAAGGTGCTTGGGCCTCAGCTTAACCCCATGACGAAACAACAATCTTTGGATGTTTTGAATCTTGAACATTCATGTCAGCAAGCGGAAGATGCTCTTTCGCAAGGTATGGAGAGACTCCAGCAAACTCTGGCTGATACTGTAGCAGCTGGTCAACTGAGTGAAGGAAGTTGCAACCGGCAGATGACTAATGCGATGGAGAAGTTGGAAGCTCTAAGGACCTTTGTGGGACAGGCTGACCATGTTCGGAAGGAAACCCTGCAGCAGATGTTACACATACTGACTATCCGCCAGGCAGCTCGAGGGCTGCTTGCCTTGGGTGAGTACTTCCAACGCCTTCGAGCTTTGAGCTCACTTTGGGCTACCCGCCCTCGTGAGCCTGCTTAG
>JrbZIP78_XP_018838122.1
ATGAACTCTCCATCAGCCCAATTTGTCACCTCAAGAAGGATGGGAGTATATGACCCTATCCACCAGATGAGCATGTGGGGTGAAAACTTCAAAAGCAACAGTAATCTAAATTCACCTGCATCCTTGATCGTGGAGGATGTGAAACTAGATAGTCAGTCAGAGGATGCTTCACATGGAATATCGGGACCTTCAAATCAATATGACCAAGAAGCTACTAAACCTGTTGATAAGGCACAAAGACGTCTTGCACAAAACCGGGAGGCTGCTCGTAAAAGTCGTTTACGGAAGAAGGCCTATGTTCAGCAGTTGGAAACAAGTCGTTTGAAGCTGATTCAATTAGAGCACGAGCTGGAGTGTGCCCGACATCAGGGCTCATATATAGGTGGTGGGCTGGATGCCATCCATCCGGGGTTTCCTGGAGCAGTGAACCCAGGGATTACTACATTTGAGATAGAGTATGGGAACTGGGTGGAAGAACAAAATAGACAGATTTGTGACTTGAGGAATGCTTTGAATGCTCATGTAACTGATATGGAGCTTCGAATGCTGGTAGAAAACTGCAGGAACCATTATTTTGAACTTTTCCGCATGAAAGAAACTGCTGCAAAAGCCGACGTCTTCTATGTGACGTCTGGCATGTGGAAAACTTCAGCTGAGCGCTTTTTCTCGTGGATTGGAGGGATTCGCCCTTCAGAGCTTCTTAAGGTGATGTGCGGACCATCACAAATTAACGTGCTTGGGCCTCAGCTTAACCCCATGACAGAACAACAATCTGCGAAAGTTGTCGTTCTTCGAGATGCATGTCTGCAAGCAGAAGATGCTCTTTGGCAAGGTATGGAGAGACTCCAGCAAACTCTGGCTGAGACTGTAGCAGCTAGTCAACTGATTGAAGGAAGTTACATCCCGCAGATGGCTCCTGCGATGAAGAAGTTGGAAGCTCTAGTGGAATTTGTGAATGAGGCTGACCATATTCGGGAGGAAGCCCTAGAACAGATGTTTCACATCCTGACTATCCGCCAGGCAGCTCGAGGCCTGCTTGCCTTGGGAGAGTACTTCCAACGCTTTCGAGCTTTGAGTAAACTTTGGGCTACTCGTTCTCATGAGCCAGCTTAG
>JrbZIP84_XP_018808536.1
ATGGCTTCCAATATTAAGGCCACCAGCCAGTCAACCCAAGTACAACAACAGCAGCTGCAGCAGCAACAAT
ATCAACAGCAGCACCAGCATCAGATACAAGATCATCACCATCATCAGATTCCTTATGGAATGATGCAATC
ATCTTCATCATCTTCCGTCCCTGGCAACCTCATCAGAAGCAAAGATACTGGAGCTTATGATTTGGGAGAA
TTAGATCAAGCCCTTTTTCTCTACCTTGATGGACAAGACCCTAATACTCTCCATGACCAAAGACGTTATT
TTTCTGCAGAGAGCCAAGGAATGAGGCCTCCGACTCTGAACATTTTCCCATCTCAGCCTATGCACGTAGA
GCCATCATCAACAAAAATTAGTACGGGATTGGTTTCTTCCTCAACAAGTGGTTCTAAGAGACCATCAGAG
CCATCGATGGAGTTGGCCAACGCACGCAATGATGCTTCCTCGGGGCCTGAACCTGCCAAATCGATCAAGC
GTGAAGGTAGCCGCAAAGGTCCCACGTCGAGTTCAGAGCAGGAAGGACCCAAAACGCCAGACCCTAAGAC
ACTGAGAAGACTTGCTCAAAATAGAGAGGCAGCTCGGAAAAGCAGGCTTAGAAAAAAGGCATATGTTCAA
CAGTTAGAATCAAGCAGGATAAAGCTTACGCAGCTGGAACAAGAGCTGCAAAGAGCTAGATCTCAAGGCA
TATTTCTAGGGGGAGGATCTCTTTTAGGAGGAGAACAAGGACTTCCAGTTGCTGTGAGCAACATTAGCTC
AGATGCTGCTGTCTTCGACATGGAGTATGCGAGGTGGCTGGAGGAACATCATAGGATCACGTGTGAGCTC
CGAGCAGCAGTACAGGAGCATTTGCCAGAGAACGAGCTTCGGCTCTTTGTTGAAAATTACTTAGTACACT
ATGACGAGGCGATGAACCTTAAAAGCATGGTGGCCAAAACCGACGTGTTCCATCTTGTTTCCGGCATGTG
GAAGACTCCAGCCGAGCGATGCTTTATGTGGATGGGTGGATTCAAGCCTTCTGAACTCATCAAGATTATA
TTGAATCAAATTGAGCCATTAACGGAGCAACAGATATTGGGTATATGTGGGTTACAACAATCTACACAGG
AGGCTGAAGAGGCTCTTTCTCAAGGTCTTGATGCTCTAAACCAGTCACTGGTAGATACCATAACCGCAGA
TTCATTGAGCTGCCCTCCCATCATGGCCAGCTATATGGGGCAGATGGCCATGGCCATGAACAAGCTCTCC
ACCCTTGAAGGCTTTGTTAGACAGGCAGATAATCTGAGGCACCAGACCATTCATCGGCTGCACCAAATTC
TGACGATCCGCCAAGCTGCAAGGTGTTTTCTGGCAATTGCAGAGTACTTCCATCGTCTCCGAGCTCTTAG
TTCTCTCTGGCTAGCACGACCTCGACAGGAATGA
>JrbZIP86_XP_018850960.1
ATGGCGAGCCATAGAGTTGGGGAGACTGGTTTATCGGACTCAGGACCTTCAAATCACCATCTCCCTTATGCAGTTTTTCATGGATTTAATGCTCCTTCCACAAGTTTCATCAATCAAGAAGGATCAGCTTTCGATTTTGGAGGGCTAGAAGAAGCAATTGTGCTGCAAGGAGTTAAGATAAGAAATGATGAAGCTAAAGCACCTTTATTTACAGGCAGGCCTGCAGCCACGCTGGAAATGTTCCCTTCATGGCCAATGAGATTCCAGACCACCCCAAGAGGAAGTTCAAAATCAGGCGGTGAGAGTACCGATTCAGGTTCAGCAGTGAACACTCTTTCAAGCAAAGCTGAGGCCCAGTTCGAACCAGAATCTCCCATCAGTAGAAAGGCATCTAATTCCTCAGATCAGCAGGCTTTTGATCAGAAGCATCTACAGCTTCAACAGCAACAGCAACAGCAACAACAACTACACCAAGAGATGTCAAATGATATATCAAGAACAGGACCATCGCAGAATCAATCAGCTGTCAAAGCATCCCTAGAAAAGAGGAATGGAGACGGTTCAACTTCTGAGAAACAACTTGATGCTAAGACATTGAGACGTTTAGCTCAAAACAGAGAAGCTGCAAGGAAAAGCCGCCTCAGGAAAAAGGCTTACGTGCAACAGCTAGAGTCAAGTAGAATAAAGCTTACTCAGATTGAACAAGACCTACAAAGAGCACGAGCACAGGGTGGGCTATTCTTGGCTGGTTGTGGAAATCTAAGCTCTGGAGCTGCAATATTTGACATGGAATATGCAAGATGGATAGAGGACGACCACCGGCTGATGGCAGAGCTTCGGACGGGGCTGCATGCACATTTGCCAGACGGTGATCTTAGAATAATAGTTGACGGATATGTTTGTCATTACGATGAGATTTTCGAGCTCAAGGGAGTGGCTGCCAAATCTGATGTATTTCACCTCATTACTGGCCAGTGGATGTCTCCAGTTGAGCGTTGCTTCCTCTGGATAGGCGGTTTCAGGCCCTCTGAACTCATCACGATGTTGATAGGTCAGTTAGACCCACTAACAGAACAGCAAGTGATGGGAATTTCCCGGCTGCAACATTCCACACAACAGGCTGAGGAGGCTCTCTCCCAGGGCCAGGAACAGCTCCAGCAGTCTCTGATCGACACCATTGCGGCCGGGCCAGTCATCGACGGCATGCAGCAGATGGCTGTTGCCTTGGGCAAGCTTGCCAATCTTGAAGGCTTTATCCGGCAGGCTGATAATTTGAGACAGCAAACCCTTCATCAATTGCGTCACATATTGACTGTCCGACAGGCAGCCCGGTGTTTTCTTGTAATTGCAGAGTATTATGGCCGACTTCGAGCCCTTAGTTCCCTTTGGGCATCTCGACCTCGAGAGAGCTTGATGAGTGAAGATATGATCTCGTGCCAAACAACCACGGATTTGCAAATTGTGCATCATCCTTCGCAGAATCATTTCGCAAACTTTTGA
>JrbZIP85_XP_018813854.1
ATGGCGAGCCATAGAGTTGGCCCAGTTGGGGAGACTGGTTTATCCGACTCAGGACCTTCGAATCCGCATG
TCCCTTATTCAGTTTTTCATGGAAGTAATGTTCCTACAAGTTTCATCAATCAAGAAGGATCTGCTTTCGA
TTTTCGAGAGCTAGAAGAAGCAATTGTGCTACAAGGAGTTAAGATAAGAAATGATGAAGCTAAAGCACCT
TTATTCACAGGCAGGCCTGCAGCTACTCTGGAAATGTTCCCTTCATGGCCAATGAGATTCCAGACCACTC
CAAGAGTAGTAGGAAGTTCAAAATCAGGGGGCGAGAGCACTGACTCAGGATCAGCAGTGAACACTTTCTC
AAGCAAAGCTGAGGTCCAGTTGGAATCAGAATCCCCTATTAGTAACAAGGCATCTTCCTCAGATCATCAG
GCTTTTGATCATCAGAAGCATCTGCAGCTTCAACAACAACAAATACAGCAAGAGATGGCAAATGATAGAT
CAAGAGCAGGACCATCACAGAATCAATCAGATGTCAAAGCACCCCAAGAAAAGAGGAAGGGATCAGGTGG
TTCAAGTTCAACGTCAGAGAAACAACTGGACGCTAAGACATTGAGACGTTTAGCTCAAAACAGAGAGGCT
GCAAGGAAAAGCCGCCTCAGGAAAAAGGCTTATGTGCAACAGCTAGAGTCAAGTAGAATGAAGCTTACTC
ATATTGAACAAGACCTGCAAAGAGCACGCGCACAGGGGCTATTCTTGGGTGGTTGTGGTGGTGCTGGTGG
AAATCTCAGCTCTGGAGCTGCAATATTTGACATGGAATACGCAAGATGGCTGGAAGATGACCACAGACTC
ATGGCGGAGCTCCGGACAGGATTGCACGCACATTTATCGGATGGCGATCTTAGATTGATCGTGGAAGGAT
ATATTTCTCATTATGATGAGATTTTCCGGCTGAAGGGAGTGGCCGCCAAATCTGATGTATTTCACGTCAT
TACTGGCCTGTGGATGACTCCGGCCGAGCGTTGTTTCCTCTGGATAGGTGGTTTCAGGCCCTCTGATCTC
ATCAAGATGTTAATAGGTCAATTAGAGCCATTAACAGAACAGCAATTGGTGGGAATTTACCGATTGCAAC
AGTCGACACAACAGGCTGAGGAGGCTCTATCTCAGGGTCAGGAGCAGCTCCAACAGTCTCTGATCGAAAC
CATTGCTGCTGCAGGGCCTGTCATTGATGGCATGCAGCAGATGGTTGTTGCCTTGGGCAAGCTTTCCAAC
CTTGAAGGCTTCGTTCGCCAGGCCGATAACTTGAGACAGCAAACCCTTCATCAACTTCGTCACGTATTGA
CTATCCGACAGGCAGCAAGATGTTTTCTTGTAATTGGAGAATACTACGGCCGACTTCGAGCCCTCAGCTC
CCTTTGGGCGTCTCGACCACGAGAGAGCTTGATGAGTGAAGATCATAATTCTTGCCAAACAACAGCCACC
GATCATTTGCAAATTGTTCATCAATCTGCACACAACCATTTCTCAACCTTTTGA
>JrbZIP88_XP_018814127.1
ATGGGTAGTAGAACAGTGAAGATTGGTGCAGAAGATGATAGTAGAGTTATGACCGGGATGCCGAGCTTCGTTCCTGCAATACCCAATTCCAATTCCCTTGGAACAGAAGGAAACACCATTCGTTCTTCTCAACTTACAGACTTTGGAACATTTGAGCAGTCCCTTGGATTTCGCATAGAGGATGCTGTTGGCCTAAATCCTGTATATAACCAGATGAAGTCAAGTAGCCAGGCGCTGGGTACAGATATTCAATTTGCCACTTTAAATAAGACATTACAACTACAAAAAGAACCACAAGCAAATCTGGTCTCTACATCCGGTGGCCATCGTGAAAATTGGGGAGAGTCCACTATGGCAGAAGCAAGCCCAAGGACTGATACTTCGACAGATGACACAGATGACAAGAATCAAAGGCATGAAATGGGTCAATTGATTGGTGTTGCAGCCTCTGATTCTAGTGACAAATCGAAGGAGAAATCAGGGGATCAAAAGACCTTGCGCCGGCTTGCTCAAAACCGTGAAGCTGCCAGAAAGAGCCGATTAAGGAAAAAAGCATATGTGCAACAGCTTGAGAGTAGCCGGCTAAAGCTAACCCAACTAGAGCAAGAGCTGCAGCGGGCCCGCCAGCAGGGCATATTCATTTCAAGCTCAGGAGACCAATCCCATTCAATGAGTGGAAATGGCGCCTTGGCATTTGATGTAGAGTATGCACGGTGGCTAGAAGAGCAGAACAAGCAGATAAATGAGCTGAGGGCCGCAGTCAATTCACATGCAGCCGATGCTGAGCTTCGCACCATTGTTGACAATGTTATCGCACACTTTGATGACATTTTTAGGCTGAAAGGCATTGCAGCCAAAGCTGATGTTTTCCACATATTGTCAGGAATGTGGAAGACACCAGCGGAACGGTGTTTTATGTGGATTGGTGGCTTCCGTTCATCTGAACTACTTAAGCTTCTTGTCAATCAATTGGAGCCTTTAACTGAGCAACAATTGGTGGGCATCTACAACTTGCAGCAATCATCCCAGCAGGCTGAAGATGCTCTATCACAGGGCATGGAGGCGTTGCAGCAATCTCTGGCTGAGACATTGGCCAATGGCTCACCTAGCCCATCAGGATCATCTGGGAATGTGGCAAACTATATGGGTCAAATGGCCATGGCCATGGGAAAGCTTGGAACACTTGAGGGGTTTCTTCGCCAGGCTGATAATCTGCGTCAACAAACACTCCAACAAATGCACCGTATATTAACGACCAGGCAATCAGCCCGTGCACTTCTTGCCATAAATGACTATTTCTCTCGTCTTCGAGCCCTCAGTTCTCTCTGGCTTGCCCGGCCACGGGAATGA
>JrbZIP91_XP_018849403.2
ATGCCGAGCTTCGATTCTCAATTACCTATTTCCAATGCGCTTTGTACCGAGGGAAATGCAATCCATTCTTTTCGCGTTTCTGATTTCGGGGCGTTTGAGCAATCGATTGGATTTCGCTTAGAGGATGCTGTTGACCTGACTGGAAATACTGTGCATAGTTCTACAAAAGTAAGTGGGCAAGTAGTGGCTTCCAATCCCCTTCATATTGGCACCTTCGATAAGTCGCCGAGTTCAGTTGATATAAATTCATCTGCCTTCCGCGTGGAGCGCCAGAGGTTGCCTTTAGAAAAGGGTCAAGCATCAAATCTTATTTCTATATCAAGTGGTCATATAGAGAACTGGGAAGAGTCTGCCATGGCTGATGCGAGCCCTAGGACTGATATATCAACAGATGTGGATACAGATGATAAGAATAACAGGTTTGATAGAGTCATTGCTAATATGGCATCTGATTCCAGTGACAGATCAAAGGATAAAACGGATCAGAAGACTCTCCGCAGGCTTGCTCAAAATCGGGAGGCTGCAAGAAAAAGCCGATTGAGGAAAAAAGCATATGTCCAACAGCTGGAGAGTAGCCGTTTGAAGCTGACCCAACTAGAGCAGGAGCTTCAACGAGCAAGACAGCAGGGAATCTTCATATCAAGCTCAGGAGACCAAGCCCATTCAATGAGTGGAAATGGGGCCATGGCATTCGATGTGGAATATGCACGATGGCTGGAAGAGCAAAATCGACAAATTAATGAACTGAGATCAGCAGTCAATTCTCATGCAAGTGATGCAGAGCTACGTATCATTGTTGATAATATCTTGGCACACTATGATGAGATTTTTAGGCTGAAGGGCATTGCAGCCAAGGCTGATGTTTTCCATTTGTTGTCTGGCATGTGGAAAACACCTGCAGAGAGGTGTTTCTTGTGGCTTGGTGGTTTCCGTTCATCTGAGCTCCTAAAGCTTCTTGCAAATCATTTGGAGCCTCTGACAGAGCAACAACTGGTGGGCATTAACAACTTGCAGCAGTCATCCCAACAAGCGGAAGATGCATTATCTCAAGGGATGGAGGCATTGCAACAATCCCTGGCTGAGACATTGTCAAGTGGATCTCTTGGTTCCTCAGGTTCATCTGGGAATGTGGCAAACTACATGGGTCAAATGGCCATGGCCATGGGTAAACTAGGGACCCTTGAGGGGTTCATTCGCCAGGCGGACAATCTTCGGCAACAAACATTGCAACAAATGCACCGTATATTGACAACACGCCAGTCTGCTCGTGCTCTTCTTGCGATACATGACTATTTTTCCCGGCTACGAGCTCTTAGTTCCCTCTGGCTTGCCCGCCCAAGAGAGTGA
>JrbZIP90_XP_018818230.1
ATGATATACAGACCCCAACCATCGTATCATCGTCAAAATCCCAGGTGGGTTTGGTTCAAACTTCGCTGTAATTCGAGTTGCACAAAGGGAAATTCAATACATTCTTCTCGCATTTCTGATTTTGGGGGGATTGATCAATCAGTTGGATTTCACTTGGAGGATGCTGCTGACCTGACTGGAAATACCGTGATTCGTTCGACAAGAGTAAGTGGGCAAGCAGTTGCATCCTATGCCCTTCATATTGGCACTTCCGATAAGTCACCAAGTTCACTTGATATAAATCCATTTGCTTTCCAAGTGGAGCATCAGAGGTTGCCATTAGAAAAGGGTCAACCATCAAATCAGGTTTCTATATCAAGCGGTCATCTAGAGAACAGGGAAGAGCCTGCAATGGCTGATGCAAGTCCCGGGACTGATATCTCAACAGATGTGGATACAGATGACAAGAATCAGAGGTTTGATGGCCAATCTCTTGGTAATGTAGCTTCTGATTCCAGTGACAGATCAAAGGATAAATCAGATCAGAAGACTCTCCGCAGGCTTGCTCAAAATCGGGAGGCTGCAAGAAAAAGCCGATTGAGGAAAAAAGCATATGTCCAACAGCTGGAGAGTAGTCGTTTGAAGCTGACCCAACTAGAGCAGGAGCTTCAACGAGCAAGACAGCAGGGAATTTTCATATCAAGCTCGGGAGACCAAGCCCATTCAATGAGTGGAAATGGGGCAATGGCATTTGATGTAGAATATGGGCGGTGGCTGGAAGAGCAAAATCGGCAAATTAATGAACTGAGATCAGCAGTCAATTCTCATGCAAGTGATACGGAGCTACGAATTATTGTTGATAATATCTTGGCACACTACGATGAGATTTTTAGGCAGAAGGGCATCGCAGCTAAGGCTGATGTTTTCCATTTGTTGTCTGGCATGTGGAAAACACCTGCTGAGAGGTGTTTCTTGTGGCTTGGGGGGGTCCGATCTTCTGAGCTCTTGAAGCTTCTTCTGAATCAATTGGAGCCTCTAACAGAGCAGCAACTAGTAGGCATTACCAACTTGCAGCAGTCTTCGCAACAGGCGGAAGATGCATTATCTCAAGGGATGGAGGCATTGCAACAATCCCTTTCTGAGACACTATCCAGTGGGTCTCTTGGTTCCTCAGGTTCATCTGGGAACGTTGCAAACTACATGGGACAAATGGCAATGGCCATGGGGAAGCTAGGGACCCTTGAGGGGTTCATTCGCCAGGCTGACAATCTCCGGCAACAAACGCTGCAACAAATGCACCGGATATTGACAACACGCCAATCAGCCCGTGCTCTCCTTGCAATACATGACTATTTCTCCCGGCTACGTGCTCTTAGTTCCCTCTGGCTTGCCCGCCCAAGAGAGTGA
>JrbZIP59_XP_018833784.1
ATGGTTTTGTCCCAAAAACCGGTCGAATTCCGATATCCAATTTCCAAAGAAATTGGGTTCACGACAGATGAACTCCAACAACTCTTATCCTTCTTTCACTCAGGACATTCGGTCGGTCAAAACTCCAGTACTACTTCTGAAGACTCGTTCCGAGCTATCTATTCTAATGATGAGAAGATGCTTCGGCGCATGAAATCTAATCGGGAATCAGCCCGACGGTCACGCTGGCGAAAGAAGAGGCATCTTGCCGACCTTAAAGACAAAGCGAACCAATTGAAAATGGAGAATCAAGAATTGAAGAACCAGTTGGGCCTAGCTTTACGTCAGAGTCACGCGATAGGGGAGAATAATCAAGAGTTAATACTTGAGTCCATGACTCTTCGTGCCAAACTTTCGAATCTATACAGGATTTTATTTACCATGCAAACACCATATAAAAGCATGAAATCCTGA
>JrbZIP58_XP_018816024.1
ATGTTTTTCTCCCAAGAGCCAGTCGTATCCCAATGTCCGGGTTCTCAAGAAATTGAGTTCGGCACAGATGAATTCCAAGAAATCCTGTCCTCCTTTCAATCACCGACCCAGTATTGTAATGAATCTCTAGATGATCAACTCTTGTCCCAGCTCTTTCAATCAAGAGACTCGGTCGATCCAAACTCCGGTTCCGAGGGCTCGAACCGGGCGGTTTATACGTACGAGGAGAGGCAGCTCAGACGCAAGGAATCGAACCGCAAGTCAGCCCGGCTTTGCCGCTGGCGAAAGAAAAGGCATCTACAGAACCTCACGTACGAAGCGAACCGGTTGAAAATGGAGAACCAGGAATTAAAGAACGGTTTGGGCTTAGTTTTACATCAAAGTCATGTAATATGGGCGGATAATCAGCGGTTAAGATCAGAATCCATAGATCTCAGTGCCAGGCTTTCGGATCTATACCAAATCTTATGTACCATGCAATCACCGTAA
>JrbZIP40_XP_018852229.1
ATGGGTAGCAGCGAGATGGATAAACAGGCAAAAGAGAAGGAACCGAAGACGCCTCCTCCTGCTGCTAGTACCACTACGCAGGAGCCTTCGTCGAATACTGGTACTAGTGCAGTTAATCCTGACTGGTCGGGATTTCAGGCATATTCTCCTATACCTCCACATGGGTTCTTGGCTTCAAGTCCCCAAGCTCCTCCATATATGTGGGGGGTTCAGCATATTATGCCTCCCTATGGCACCCCTCCACATCCATACGTGGCGATGTATCCCCATGGTGGCATATATGCTCACCCATCTATGCCTCCGGGATCTTATCCTTTTAGTCCCTTTGCTATGCCTTCTCCAAATGGCATGGCTGAAACTTCTGTAAATACACCTGGCAACATGGAAGCAGATGTTAGACCACCATCTGAGGTGAAGGAAAAATTGCCCATCAAAAGATCAAAAGGAAGTTTAGGCAGTTTGAATATGATAACGGGGAAGAATAATGAGCACACTAAAACATCAGGTGCATCTGCTAATGGAGTTTATTCTAAAAGTGCTGAGAGTGGTAGTGAAGGTACAAGTGAAGGAAGTGATGAAAATTCTCAGAGTGACTCACAACTGAAGTCAGGGGGCGGGCAAGATTCTTTTGAAGCTGAAGCATCTCAGAATGGCAATTCTGTGCATGGTCCTCAAAATGGAGGACCAAATACACCTCACACAATTGTGAATCAAGCAATGGCCATGGTGCCGTTGTCAGGTGCTGCTGCTCCTCCCTTAGCTGTTGCTGGTCCCACCACAAATCTAAATATTGGAATGGATTATTGGGGTGCTCCAACTTCCTCAGCCGTACCTGCAATGCGTGGGAAGGTTCCTCCTACTCCTGTTGCAGGAGGAGTTGTTACTGGATCACGGGACAGTGTTCAGTCACAGCTTTGGATACAGGATGAAAGAGAGCTTAAGAGACAGAGAAGGAAGCAATCAAATAGAGAATCAGCCCGTCGATCCAGGTTACGCAAGCAGGCGGAATGTGATGAGCTTGCACAGCGTGCTGAAACCTTGAAAGAAGAAAATGCCAGTCTCAGATCAGAAGTGAACCGGATCAGGAGCGAGTATGACCAGCTTCTTGCAGAGAATGCCTCACTCAAGGAGAAACTTGGGGAAGCTCCTGGGCATGAAGATCCAAGGTCTGGTAGGAAGGACCAACATTCGAGTGGCGACACTCAACAGACTAGGCAAACAGAGTAG
>JrbZIP39_XP_018835293.2
ATGGGTAGCAGCGACACGGATAAACAGGCAAAAGAGAAGGAGCCAAAGACACCTCCTGCTACAAATTCTACTACTACGCAGGACCAGTCTTCGACTACTGGCACTGGTGCGGTTAATCCTGACTGGTCGGGATTTCAGGCATATTCTCCTATACCTCCACATGGGTTCTTGGCTTCAAGTCCCCAAGCACCTCCCTATATGTGGGGCGTCCAGCATATAATGCCTCCCTATGGTACCCCTCCACATCCATATGTTGCAATGTATCCCCATGGTGGCATATATGCTCACCCATCTATTCCTCCGGGACCTTATCCTTTTAGTCCTTTTGCTATGCCTCCTCCAAACGGCATGCTTGAGGCTACTGGAAACACAACTGGCAACATGGAAGCAGATGGTAAACCATCTGAGGTGAAGGAAAAGTTGCCCATCAAAAGATCAAAAGGAAGTTTGGGCAGTTTGAATATGATAACAGGGAAGAATAATGAGCATGCTAAAACCTCAGGTGCATCTGCTAATGGGGTTCATTCTAAAAGTGCTGAAAGTGCAAGTGAAGGTTCGAGTGAAGGAAGTGATGCAAATTCTCAAAGTGACTCACAACTGAAGTCAGGGGGTGGTCAAGATTCTTTTGAAGCTGAAGCATCTCAGAATGGCAATTCCGTGCACGGTCCTCAAAATGGAGGACCAAATACACCTCATACAATTATGAATCAAGCAATGGCTATGGTGCCGATGTCGGGTGCAGGTGCTGCTCCCTTATCTGTTGCTGGTCCCACGACAAATCTAAATATCGGAATGGATTATTGGGGTGCTCCAACTTCATCAGCCATACCTGCAATGCGTGGGAAGGCTCCTTCTACTCCTGTTGCAGGAGGAATTGTTACTGGATCACGGGACAATGTTCAGCCACAGATTTGGCTACAGGATGAAAGAGAGCTTAAGAGACAAAGGAGGAAGCAATCAAACAGGGAATCTGCTCGTCGATCCAGATTGCGTAAGCAGGCGGAATGTGATGAGCTGGCCCAGCGTGCTGAATTGATGACAGAAGAAAATGCCAATCTCAGATCAGAAGTGAGCCGGATCAGGAGTGATTATGAGCAGATTCTTGCGGAGAATGCCTTGCTTAAGGAGAGACTTGGGAAGGTTCCTGGGCACGAAGATCCAAGGTCTGGCAGGAAGGACCAACACTTGAGTAGTGACACTCAACAGACTAGGCAAACAGAAGTTGTGCAGGGTAGCCACTAG
>JrbZIP38_XP_018829472.1
ATGGGGACAGGGGAAGAGGGCACACCCACTAAGCCTTCCAAACCAGCTTCTTCAACTCAGGAAATACCAACAACACATTCTTATCCTGATTGGTCGAGCTCAATGCAGGCTTATTATGGTCCTGGAGCCACTCCACCTCCGTTTTTTGCCTCAACTGTTGCTTCCCCAACACCCCATCCCTATATGTGGGGAGGCCAGCACCCTCTGATCCCACCCTATGGAACCCCAATTCCATACCCAGCTCTATATCCTCCAGGGGGAGTTTATGCTCATCCTAATATGACCATGACCCCAAACTATGTACAGACGAATGCAGAGTTGGAAGGGAAGGGCCCTGATGGGAAGGACAGAGCTTCAGCTAAAAAATCCAAAGTAACTTCTGGAAATTCTAGCAAGGCTGGAGAGAGTGCAAAGGCAGCTTCAGGTTCAGGAAATGATGGTGCTTCACAAAGTGCTGAAAGTTGTACTGAGGGTTCATCAGATGGAAGCGATGAGAATAATGACCAACAGGATTTTGCTGCAAGTAAGAAGGGAAGCTTTCATCAGATGCTGGCAGATGGAGCCAATGCACAAAATACCACTGTTGGGGGCATTGTCCAAGGTTCAGTTCCGGGGAAGCCTGTGGCCTCTATGCCTGCAACTAACTTGAATATTGGAATGGACTTATGGAATGCATCCCCTGGTGGGGCCGGAGCTGCAAAAGTGAGACCAAATCCATCTGGCACCTCATCAACACTTGAAGGCGTAATGCCTGAGCAGTGGAGACAGGATGAACGTGAACTTAAAAGACAGAAGAGGAAGCAATCTAATAGGGAGTCAGCTCGGAGGTCAAGATTACGCAAACAGGTAGAGTGCGAAGAACTACAGGCAAGGGTGGAAAACTTGAACAATGAGAATCGCACTCTCAGAGATGAGATGCAGAGGATTTCCAAGGAGTGTGAAAAGCTTAAATCCGAAAATGGTTCCATCATGGAAGAATTGACAAGTATATGTGGACCAGATGCAATCGCTAAACTCGAACAGAACATCCCCACATCAGTTCTTCAGTCTCATGGTGGTGATGGCAACAGTTAG
>JrbZIP46_XP_018858535.1
ATGGCTTCTTCTAGTACTGGAGCTTCCTTAGGATCCAGCACGCTCCAGAACTCAGGGTCTGAGGGCGATCTTCATGATCATGTCATGGATCAAAGAAAGCGGAAAAGGATGCTTTCCAACCGTGAATCGGCGCGTCGATCACGGCAGCGGAAACAGAAGCACCTGGACGATCTGATGACCCAAGTTTGCCAGCTCGCGAAGGAGAACAACCAAATCCGCACAAGCATGAACATGACCTCTCAGGTCTACTTGAACATTGAGGCTGAGAACTCCATTCTGAGGGCTCAGATGGCTGAGCTTAACCAGAGATTAGAGTCTCTGAATGAGATCGTCAATTACGTGAACTCAACAACTGGTCTTTTTGGGCTTGGGGACAGTACTCAGACGACCCATGATAATAGCCTCCTGCAGCCATGGAGCTCTCCCTATATGAACCATCCCATAATGGCTTCTGCTGATATATTTATGTACTGA
>JrbZIP45_XP_018824006.1
ATGGATTCTTCTAGTACTGGAGCTGCTTCTTCAGGGTCCAGCGCACTTCACAACTCAGGGTCTGAGGGCGACGATCTGCAGCATGTTATGGATCAAAGAAAGCGGAAAAGGATGCTGTCAAATCGTGAATCGGCGCGCCGATCAAGACAGCGCAAACAGAAGCACCTGGATGATTTGATGGCTCAGGTGTGCCAGCTCACGAAGGAGAATCATCAAATCCTCACGAGCATGAACATGACCTCTCAGGTGTACCTGAATATTGAGGCTGAGAACTCAATTCTGAAAGCTCAGATGGCTGAGCTCAGCCAGAGGCTAGAATCTCTTAACGAGATCGTCAATTATCTGAACTCCAGCACAAATGGTCTTTTTGAGACACAACAAGATCATGACATTCAGACCCATGATGATAATAGCTTCATGCACCCATGGAGTTCTATCTATCTGAACCATCCGGCCATTATGGCATCTGCAGATGTATTTATGTACTGA
>JrbZIP44_XP_018836880.1
ATGGCTTCCACCAGTGGAAACTCCTCAGCGTCTGCGCCAACCCAGAACTCTGGATCTGAAGGGGACGTGCAGCTTTTGATGGACCAGAGAAAAAGGAAAAGAATGCAATCGAATCGGGAATCTGCGAGGCGGTCTCGGATGAGAAAACAGAAGCAGTTGAATGATCTGACGGGCCAAGTGGCACAGCTCAGTAAAGACAACAACCAAATCCTCGCGAGCATCACCATCACCACCCAGCTCTACCTAAATATCGAGGCCCAGAATTCAATCCTGAGGGCTCAGGTGGTGGAGCTGAGCCAAAGACTAGATTCTCTGAATGAGATCCTTAATTTCATCAACACCAGCGGCAGCGTGTACGAGCCAGATCAGACCCTTCACGCAAGCCTTGATAACAGCTTCATGAACCCCATGAACTTGCTCTATCTCAACCAATCCATCAGGGCTGCTTCTGCAGACATTTTTCAATACGAATATTAA
>JrbZIP43_XP_018821148.1
ATGGCTTCCACCAGTGGAAATTCCTCGGGGTCCTCGCAAACTCAGAACTCTGGGTCAGAGGGAGACTTGCAGCTCTTGATGGATCAAAGAAAGAGGAAAAGAATGCAATCGAATCGGGAATCCGCGAGGCGGTCCCGGATGCGAAAACAGAAGCACTTGGAGGATCTGATGGCTCAGTCGGCACAGCTCAGTAAGGACAACAACCAAATCCTCACAAAAATAAACATCACCTCCCAGTATTACATAAATGTCGAGGCCCAGAATTCAATCCTGAGGGCTCAGGTGGTGGAGCTGAGCCAGAGACTAGACTCCCTCAATGAGATCCTTAATTTCATCAACACCAGCGGCACCGGGGTTTACGACTCCGATCAGACCCTTCAAACAAGCGCCGATAGCTTCATGAACCTCACGAATTTGCTCTATCTTAACCAACCCATCCCGGCTTCTGCAGACATGTTTCCCTACTAA
>JrbZIP48_XP_018808746.1
ATGGCATCCTCGAGTGGGACATGTTCAGGGTCAACTTTGATGCATAACTCTGGCTCTGAGGAGGATTTGAAAGCTATGCTGGAACTGAAGAAGAGGAAGAGAATGATATCCAATCGGGAATCAGCAAGAAGGTCTCGGATGAAGAAACAGAAGCATTTGGACAATCTGATTTCGCAGGTGACTCACCTCAGGAAGGAGAACAAGCACATCATCACCAGCGTGAACATCACCACCCAGCATTACTTGAATATCGAGGCTGAAAATTCAGTACTCAAAGCTCAAGTGGGTGAGCTTAGCCACAGATTGCAGTCCCTGGATGAGATTCTCACTTTCTCGAATGCCAGCAATGGCGTTTTTGGAGCTGGGGACTCGAGTTCCTTCACTGAGCCATATGATAGCCTTTTGAACCCGTTGAATTTGCAGTATTTGAACCAGCCTATTATGGCTGCTGCTGCAGACATGTTTCAGCGCTAG
>JrbZIP47_XP_018815338.1
ATGGCTTCCTCTAGTGGGACATCTTCAGGGTCAACTTTGATCCACAACTCGGGCTCTGAGGAGGATTTGCAAGCTTTGATGGATCTGCGGAAGAGGAAGAGAATGATATCGAATCGAGAATCGGCAAGACGGTCTCGGATGAGGAAACAGCAGCATTTGGACGAACTGACGGCCCAGGTAGCTCAGCTCAGGACGGAGAACCACCAGATCATAACAAGCGTGAACATCACCACCCAGCAGTACTTGAGTATCGAGGCTGAAAACTCAATACTCAGAGCTCAAGTGGGCGAGCTTAGCCACAGATTGCAGTCCCTGGACGAGATCATCACTTTCTTGAATGCTAGCAATGGTGTCTTTGGAGCTGGGGTCTCAAATACCTTCACTGAGCCAAACGATAGCCTTTTGAATCCACTGAATCTGTCATATTTGAGCCAGCCTCTTATGGCAACTGCAGACATATTTCAGTATTAG
>JrbZIP50_XP_018808498.1
ATGGCTTCGGTTCAACGATCTGCGAGTTCCGGATCCGATGGTGGTGACCCTCGTTTTGCGGTCGACGAGAGGAAGAGGAAGAGGATGCTGTCGAACCGCGAATCGGCTAGGCGGTCACGGATGAAGAAGCAGAAGCAGATGCAGGATCTGACGAACGAGATCAGCCGGTTGCAGATGGCGAACAGCCAGCTGGTGCAGAGCATCAACGCTAAGGAGCAAGCCTACGTGGCGATCGAGTCCGCGAACAATATCCTCCGGGCCCAAGCCATGGAGCTTACCGATCGCTTGCGGTCCTTGAACTCAGTGCTTCAGATTATAGACGAAGTCAGCGGGTTCTCATTGGATATTCCGGAGATACCAGATCCGCTGATGAACCCGTGGCAGCTCCACCATCAGATGCAGCCGATCGTGGCGTCCGCCGACGTGTTTCTGAGTTGA
>JrbZIP51_XP_018821766.1
ATGCCGTCCACACAATCTGCGAGCTCGGGGTTTGAAGCTGATGCAATTACATACGGATTAATGGATGAGAAGAAAAGGAAGAGGATGCAGTCGAACAGAGAATCTGCAAAGCGCTCGCGAATGAAGCAACAGAAAAAGATGGAGGATTTAGTCGATGAAAAGGCAAGGCTGTTGAGAGAGCTTAAGAAGAATAGCGCAAGGTACTCTGGCCGGGAGAGAGGATGGTATTCCCTGGAGTCAGAGAACAATCTTTTGATAGCTGAAAAGATGTGCTTGGCCAAGCGTTTAGACAACTTGAACTCACTTATCGTCAATCTTGGGCTTGTAAAAAATAACACACCCAAAAGTCCGGAGCTAATAATGTTGAATCCATCGCTGCTTCCACAATGCAGCTTGTCGCGGCCTCTGCCGGAAGGTTTTGGCTTGAATTCAGTAAGTGGCCGCGGATTTTGA
>JrbZIP64_XP_018856962.1
ATGAAGCGTAGCGCATCAGATCAGTTGAGTCTCGAAGTCGAGGAGTTGATGAGGATGATAAGTTATCCCGAGTTGATCGATACCGGCCGGAACGGAGACCTAGACGATCAGTATGAAACAACCGGAGAGACTAATTGGAGTCATGTGCTTGACGGAGCTGCCGATGAACCCAATGTCTTTCTCGGTGATCTTCTGATCTCCGCCTCCAGTAGTCTTTCCAGCTTCGATGTCAATAGTCGGGGCATAAGGAATTTATTTTCAGGTTGCAGTGGACTGACTGAAACCCTTGTTGGTTCTCCAAATCTCACTTTTAAGCAATCCAGCATTTCAGCAACCATGGAATCTCAGTCATCAATATGCGTTAGCAGTCCAATGTCAGCTAACAAACCAGAAGGCAGGGATGCTCAAGCAAGAGTAGCTACCAGTACTGGTTCCTCGCATGAACCTTCGGATGATGATGTCGACTTAGAAGCTGGTCAGTGTGAGCAGAGCACAGATGTGGCTAAATTAAAACGCCTGAAAAGGATGAATTCCAATCGGGAGTCTGCCAGGCGATCAAGAGAAAAAAAACAATTGCAGCTCCAAGATCTCGAGCTTCAGGTTGATAAACTGAAAGGAGAAAATACTTCTTTATGCAAGCAGTTCACAGATGCTAATCGACAGTATCATGTTGCTGATACAAATAATCGAGTCCTGAAATCAGATGTAGAAGCTTTGAGAGCCAAGGTGAAATTAGCTGAAGATATGGTCACTCGTGGCTCGTTAACAACCAGCAGTTTGAGTTTGTATCAGCTTCTTCAAAGTCATTTAGGTACACCACCGCCACTTAATACCCACAATCTGCGCCGCGTTCCGAATGTCTCCCCAACCATCACTGTTTATGGAGATGAAACCTCATTTGCTGGAAATGGAATGGCTGTTTCCGGGCAGAATTCAGCCTTTGGACTTGGACACACCAATATTACTAATGGCAACCTGAAGACTGGAATCATGAGTGATGTTCATGTAATCAATGATCAAGGTCATGCAAACGTGCTATTTTAA
>JrbZIP63_XP_018845422.1
ATGGATATGTTGCTAGATGTTTGTATAGTTTTTCTCTCTCTCGATCACACTGTGTCGTATTTCGCTTTCGCAACTTTCGCTTCTCCATGTTCCGCTTCTATTTATTTCTGCACCCATGCCATAATTCGCTCCCCCTCCCCCTCCCCCTCCCCCTCCCAGTCCCCGGTAGTGGAACCGTTTCAACTTGTAGAACTCGGGTTATCGTTGTGCTCTGGGACTCCGTCTCAAATCGCGTCGATTTTCAATAGCGGTGACATGAAGCGCAGCGCATCGGAGTTGGCTCTCGAGGAGTTCATAAGGAGGACGATAAACGGTCCCGAGTTGATCGATACCGGAACCCGTGATAACGATGACAAGTATCAGATAAACGGAGAGTTTCAGAGTCATGAGCGAGACAGAACTGGTTTCGCCGATGAAGTCGATGGCTATCTCACCGATGTGCTCTCCGGTGATCTTGCCAACTACGCTCTCAAAAGCCGGGACATAATAAGTTTATTTTCAGGTTGCGGTGGATTGACAGAAACCCTTCTCGGTTCTCCCCTCCTCACTTTCAAGAAATCCAGCATTTCAGCAACCATGGATTCCCAATCATCAATATGTGTTAGCAGTCCAATGTCAGCCAACAAACCAGAAGGTAGGGATACTCAAGAAAGGAGAGGTACCAGTGGTTCCTCGCATGAGCAATCTGATGATGAAGATGTTGAGTTAGAAGCTGGTCCATGTGAGCAGAGCACGGACCCCACCGATTTAAAACGTGTAAGAAGGATGGTTTCCAATCGGGAGTCTGCTAGGCGATCAAGAAGAAGAAAACAAGAACAGCTGCAAGAACTTGAGTTGCAGGTTGAACAAGTGAGAGGAGAAAATGTGTCTTTATGCAAGCAGCTCACAGATGCAAATCAACAGTATAATGTTGCGGATACAAATAATCGAGTCTTGAAATCGGATGTGGAAGCTTTGAGAGCTAAGGTAAAATTAGCTGAAGATATGGTTGCTCGAGGCTCCTTAAACTGCAGTTTGTATCAGCTTCTTCAAAGTCATTTAGGTACACCACAACCACTTAATACCTATAATCTGCGCCGGGTTCCAAATGTGTCACCAACCATCACTGTCCATGGAAATGATGCCTCGTTTGCTGGAATGACAGTTTCTGGGCAGAATTCTGCCATTGTCCAAGGAGACACCAATGCTAATAATAGTAACAACATTAAGACTGGAATCTTGAGTAGTAATGCTGTAATCACTGAAGATGCAAACGTACTGTTTTAA
>JrbZIP62_XP_018830240.1
ATGGATAGGGTGTTTTCAGTGGATGAAATTTCGGACCAATTCTGGTCGCCGCCACTCCGACCACCGCAGCCAAACTTGCCGACGGCCGTAACCGGGTCATCGGAAGAATCGTCCAGAATGAACAGGAGCCCATCTGAGTGGGCCTTCCAGCGTTTCCTCCAGCTGGAAGCTTCCCCCAAGACCGACACCTCTTCCGCCGACCAACACAAAAACGACACCGTTTTCGAGATCAAGGAAGATGACGAACGCAACGCACCTCTCGGCAATCATGTCCAGAATGCTATTAATGATCAGAATGATGTTATTCAGACCAAGACTACCACCAATATCAGTTCCACGACGTCGTTCGGCGACAGTTGCACGGCGTCGTTTAACGCTCCTCCTCCGAATATCCATGCCGATTCCGAGGAATACCAGGCTTTCCTTAAAAGCAAGCTCGATCTTGCTTGCGCTGCTGTGGCTTTAACTCGGGGATCTCTAGTAAAGCCTCAAGAGTCCGCTGCTTTAGCTGAAAATGGATTACAGGCTTCCAATACTTCACAATTGGGATCCCAAGCCTCTTCTAAAGGAGCTGGGTCTGATTCATCCAGGTCACGAGATAAGGACTCTAATGGACCACTAGGAATTCCTTCCTTACCTGCCGTGCAAAAGAAACCTGGGATCCCAGCAAAGGCAACAACAAGTGGATCATCACGAGAACAGTCAGATGATGAAGAAGTTGAAGGAGAGAATGAACTGTCTGAGAATATGGATCCTGCTGATGCAAAAAGAGTTAGGAGGATGCTTTCCAATAGAGAGTCAGCTAGACGCTCAAGAAGAAGAAAGCAGGCCCATTTGACTGAGCTTGAGACTCAGGTTTCTCAACTAAGGGTGGAAAATTCTTCCCTGTTGAAGCGTCTTACTGAAATCAGCCAGAATTACAATGAAGCAGCTGTCGACAATAGAGTTCTAAAAGCAGATGTTGAAACATTGAGAGCAAAGGTTAAGATGGCAGAGGAGATGGTCAAAAGAATTACTGGATTAAACCCAATGTTCAATGCCATGTCTGATATATCCTCAGTAGGAATGCCATCATATGGTGGGAGCCCTTCTGACACATCAACAGATGCTGCCGTGCCTGTTCAAGACAACTCAAATCATCACTACTATCAACCCAGTACCAACAATAACATATCTACTCATGGTCTGGGAGTCAGCAATGGCTTGGCAGACATTTCTTCTGTAGAAAATGTGCAGAAAAATTCTGCAGTGGCTGTAGTAGCTGTAAACAAGATGGAAAGAACAGCTTCCATGCAGCGAGTGGCCAGCTTGGAGCATCTTCAGAAACGAATCCGTGGGGGTGCAAGTCCTTGTGGACCCCAGTCCAATGGGGAGCATTAG
>JrbZIP61_XP_018826989.1
ATGGATAGGGTGTTTTCAGTGGAGGAAATTTCCGACCAATTCTGGTCGGCCCCTCTCAGGCCGCCGCCTCCGACGCCACACTCCCAGTCCCGGCCACTATCTGCCGGAAGTGTATCATTGGACGAATCTTCAAGAATGAACCGAAGCGAGTCCGAGTGGGCCTTTCAACGTTTTCTCCAGCTCGAGGCCTCCTCCAACGCTGAGACCCAGACCGAAACCAAGACCGAGACCGAGACATCATCTGCCGTCCACCCGAACAAAGACGTTGTCGTCGAGATCGGGGACGACGAGGACAACACCAAGAATGCTAATAATATTAGTAATCATAATAATATTATTCGGAACAAGTCTCCCACCAGTACCGCTTCCACGTCGTCTTTCGGCGAGAGCTGCACAGCGCCCTTTAATGCACCTCCTCCCAATATCCCCATCGATTCCGACGAGTACCAGGATTTCCTCAAAAGCAAGCTAAATCTTGCTTGTGCTGCTGTGGCTTTAACTCGGGGACCTCTAGTGAAACCCCAAGATTCTGCTGCTTTATCTGATAATGGATTGCAGGCTTCCAATACTTCACAACTGGGATCCCAAGCCCCTTCTAAAGGAGCTGGGGGTGATTCATCCTGGTCACGAGAAAAGGACTCTAATGGATCACTTGGAATTCCGTCCTTACCTGTGCAAAAGAAATCTGGGGTCCCAGCTAGGCCAACAACAAGTGGATCATCGAGAGAACAGTCAGATGATGAAGAAGTTGAAGGAGAAAATGAACTAACTGAGAATATGCATCCTACTGATGCAAAACGTGTAAGGAGGATGCTTTCCAATAGAGAGTCGGCTAGACGCTCAAGAAGAAGAAAGCAGGCTCATTTGACCGAGCTTGAGACGCAGGTTGCTCAACTAAGAGTTGAAAATTCTTCCCTTTTAAAGCGTCTTACTGAGATCACCCAGAAGTACAATGAAGCAGCTGTTGACAATAGAGTTTTAAAAGCAGATGTCGAAACATTGAGAGCAAAGGTTAAGATGGCAGAGGAGACTGTCAAAAGAATTACTGGACTGAACCCTTTGTTCCATGCCATGTCTGATATATCCTCAATGGGAATGCCATCAATTAATGGAAGCCCTTCTGACACATCAACGGATGCTGCTGTGCCTGTGCAAGATAACTCAAATCATCACTTCTTTCAACCTAGTATGAACAATAATATGTCCACTCATGATATGGGAGTCAACAATGGTTTGGCAGACGTTACTTCTGTTGAAAATGTGCAGCGGAATTCTACAGTAGCTGCAGTAGTAGGAAGCAGGATGGAAAGAACAGCTTCCATGCAGCGAGTGGCTAGTTTGGAGCATCTTGAGAAGCGGATCCGTGGGGGCACAAGTCCTTGTGGAACCCAGTCCAATGGGGAGTAG
>JrbZIP60_XP_018837265.1
ATGTTGTCCGCTTATAGGCCCGGCTTTCCGTCCGATACCATGTTTGGAAACCCTTTTCCGGCTTTTGATCCCGGCTTTATGCCCTTGGACTGCCCGGAATACTTTCCTCCCGTCCAATCCCCTAAACCTTTTTTTTCAAATTCCGGCCCCGATGCTTTAATCCAAACATCCAAAGGGGAGCCAGATGCGTTTCAGTTCCCCAAACCGGTTATTTCTTGTTCCGTTTCTTACGAACCGGACCGAGACCAAAACCCGAGTCATGTCAATTCAAATTCCGGTTCTGACGAGCCGAAACGGAAGAGAGAGGAATCCGAATCCCCGTTGGACGAGCGGAGAAAGAGGAGGATGATATCGAACCGGGAATCGGCCAGGAGGTCACGCATGCGTAAACAGAAGCACTTAGAAAACCTAAGGAATCAGGTGAACAAGTTTAGGATCGAAAACCGAGGCCTTTCGAACCGGTTGCGCTGCGTTTTGTACCACTGTCACCGACTGCAAACAGAGAACAATCAGCTCCAATCTGAATATGACATGCTCCGACACAAACTCTCAGAGATAGGTGAAATTTTGGCGTACCGGCGACTGCAACAATTCACTGCTGCATGGCAATGCAATACCGTTACGCCCGAACAAACCCCGCCATTGGTTACATAA
>JrbZIP57_XP_018856866.1
ATGGAATCAAATGAAAGCAAGGGATTCCATGATCTACCTCATGCAAATGTCCTTTTACATTTCCAGAGTCTTTCTCACACCCACAAACACAATCACATCTTGAGCCTCCTGAACATGCAGCCAGATGAAGCTGAACACCATAGCCTATCCCATGCAAGCCTATCTCGAAATCCAGAGTCCATACCATTTTTCTTCACTAGATTCTTCCCTGACTCTCAAACTCATGCCCCACTACAAAAATTATCCCCAAATGCATCATCTGATCTCAGTAATGACACCACTTCTGACAAAGCAAAAGACCTCCAACAAAGCATCATCAACGAGAGGAGGCTCAAAAGAATGATATCTAACAGAGATTCTGCTCGGAGATCGCGCCTGCGGAAAAAAAAGCAAATTGAAGGGCTCCAATATCAGGTTCAACAGGTCCAAATTAAGAATCAACAGCTCTCCCAAAAGCTTATCCAACTCTTCGAGTGCAACCAACAAATCCTCCAAGAGAATGCTCAGCTCAGGGAAAAAGTCTCTTCCCTTCAACTAGTCCTCACCGACGTGCTAACGCCTCTAGGCCGAAATGTGGAAGAGGACACTTGCAATGCAAATCGATCCACCACTGAAATTTGA
>JrbZIP56_XP_018858946.1
ATGCAGCCTTGTGAGGTTTCAGCCCTCCATTATCTAGCCTCTTCAAACCCAACTCCATACCCACCTCACTTCAGCATGTCTCAGAGTTGCACGCCTGCAGTACTTCAACTTAACCAATTCCCTAGCCCATTATACAATTTCCAGTTCCCTCAAGCTCAAGAATTCAATCCACAATCATCTTCTTTCAGCAGTAATTCAACTTCTGATGAAGCTGATGAGCAACAACTGAGTCTTATCAACGAGAGGAAACAGAGAAGGATGATATCTAATAGAGAGTCAGCGCGCCGTTCACGCATGCGCAAGCAGAAGCACCTAGACGAGCTCTGGTCGCAGGTGGTTTGGCTCCGGACTGAAAACCATCAGCTCCTAGACAAGCTGAATCATATCTCCGAGTGCCAGGACCGGGTGCTTCAAGAAAATGCTCGGCTCAAAGAGGAAACTTCAGGACTTAGACAAATGCTCACTGACATGGAACTCAAAACCTCTTTCCCTACTATGAGAGACCTGGAAGATGTTCCCTGCAACACAACTTACCTCAGAGCTGAGTCCTCGAACCAGTACATCTCAAGTTCTATGGATCTGCTTGGTTAA
>JrbZIP55_XP_018816676.1
ATGCAGCCTAGTGAGGTTACAGCTCTTCATTATCTAGTCCCTCCAAACCCATCTCCATACCCTTCTCATCACTTTAGCATGTCTCAGAGTTGCACACCCGGAATTCAATTGAACCAATTTTCTAGCCCAATATACAATTTCCAGTTCCCTCAAGCTCAAGAATTCAACCCACAATCATCATCTTTCAGCAGCAATTCAACTTCTGATGAAGCTGATGAGCAACAACTGAGTCTTATCAACGAGAGGAAACAAAGACGGATGATATCTAATAGAGAGTCTGCGCGTCGTTCACGTATGCGCAAGCAGAAGCACCTAGATGAGCTCTGGTCACAGGTGCTTTGGCTCCGTAATGAAAATCACCAGCTCATAGATAAGCTGAACCATGCCTCGGAGAGCCATGACCGGGTGGTTCAAGAAAATGCTCAGCTCAAAGAGGAAGCTTCAGAACTTCGCCAAATGCTTAATAACATGCAAATCAATAGCCCCTTCCCTTCCTTGAGAGACCTGGAAGATGTTCCCTGCAACACAGCTTACCTTAGAGCTGAGTCATCAAACCAGTCTATCAGTACAAGTTCCATGGATCTGCTTGGCTAA
>JrbZIP54_XP_018842889.1
ATGCTTCCAACTGAGGTTACTGGAATCCACTATCTAGCACAAGAAACCCAGATTCCAACTCCCGTTAGCTATGACATGATGCAGAGCAACACAAACACACCAGACCTTTATTTCAATAGATTCTTAACCAGCTTACCCAACTTTCACTTCCCTAATCCTCAAGGCCATGAGTTTACTCCACAATACTCCTGCATAAGCAATAACTCCAGCACTTCTGATGAAGCTGAGGAGCATCAACTCGGCATCATCGATGAAAGGAAGCAGAGAAGAATGATTTCTAACAGAGAATCTGCACGCAGATCACGGATGAGGAAACAAAAGCACCTAGATGAACTCTGGTCACAGGTGGTAAGGCTTCGAACAGAGAACCACCATCTGATAGACAGGTTGCATCATGTTACTGAGAGCCATGACGAGGTTCTTCAGGAGAATACAAGACTCAAGGAAGAGGCTTCTGATCTTCGCCAAATGCTCACACACCTGCAAATTGACAGTCCTTACTCTACTACGTTAAGAGATTTGGAAGAGGTTATTCCTTCCAACACTGCTGATCTCGGAGCTGAATCCTCCGACCAATCCATCTCCAATCCCGAAGACTTGCTTTATTATGATTAG
>JrbZIP53_XP_018853242.2
ATGCTTCCAGCTGAGATCACTGGAATTCATTATCTAGCCCAAGAAACCCCTATCCCAATTCCCACTGGCTTTGGCATGATGCAGAGCAATACACCTGATCACCTTTATTTCAATAGATTCTTAAGCAACTTACCCAACTCTCTCTTCCCGTCTCAAGGCTATGAGCTTAACCCACAATACTCCTGTATCAGCAATAACTCCAGTACTTCTGATGAAGCTGAGGAGCATCAACTCAGCATCATCGATGAAAGGAAGCAGCGGAGAATGATTTCTAACAGAGAATCTGCTCGCAGATCACGGATGAGGAAACAAAAGCACCTAGATGAACTCTGGTCACAGGTGGTAAGGCTTCGAACAGAGAACCACAACCTGATAGAAAAGTTGAATCATGTAACCGAGTGCCATGACCGGGTTCTTCAGGAGAATGCAAGGCTCAAGGAAGAAACTTCTGATCTTCGCCAAATGTTCACAAGCCTGCAAATTGACAGCCCTTACACTGCCACGTTCAGAGACTTAGAAGAGGTTCCTTGCAACACGGCTCATCTCAGAGCTGAATCCTCCAACCAATCCATCTCTAATTCTGTAGACTTGCTTCATTAA
>JrbZIP73_XP_018843068.1
ATGGAAGATCCGGAATTTCTTGTGGAAGACGACATAATCGGAAGAATCAATTTTGATGGTCTCTTCGATGAGTTTCCGGATGGGACGAATCTTTTCTCGGTCGAACTCCCGGTTTTCACCGACTCTTCATCGGCTGAGGCCTTTTTGAAACCATCCCCGGATTCGGGTTCTTCGTGGATTGACGAAATCGAGACCTTGTTGATGAAAGAAGATGACGGTAGAATTGTCGCGGTGGAGCCGACTAAGGAGTTCTGCGATAGCTTTTTGGCAGATATAATTGTGGACAATTCGCCTGGGGAGGGATCCAGTGGGGCCGACAAGGATTCGTCGGATTGTTCCGATGGCGGGAATGGTAATTGCGACAAGGGGAAGTTCAGCAACGATAACCACGGAGACGATCAAAATGATGCTGATGATCCCCTCTCTAAGAAGCGGAAAAGGCAGTTGAGGAATAGGGATGCGGCGGTGAAATCAAGGGAGAGGAAAAAGATGTACGTGAGGGATCTTGAGATGAAGAGTAGGTATCTTGAAGGTGAATGCTTGAGACTGGGGCGTTTGCTTCAGTGCTGTTATGCTGAGAATCAAGCTTTGCGCCTTAGTTTGCACTCGGGCAGCGCATTTGGTGCTTCCGTAACCAAGCAGGAGTCTGCTGTGCTCTTGTTGGAATCCCTGCTGTTGGGTTCCCTGCTTTGGTTCCTGGGCATCACTTGCCTATTCACTCTGCCCACAATGGCCCAGTCAATTCTGAAAAGAGCTCCACTGGAAGACGTAGGAAAGAAAAATCCAGGAGTGGCTCTAAGAGGGGCAAGAAGTAAGATGTTTGGATACTTGGTGGTCCAATCTTTTGTAAAGAGTAGGAGATGCAAAGCTTCCAGGATGAAGATGAAACCGAATTACCTTATTATTTGA
>JrbZIP72_XP_018832980.1
ATGGAAGAACAGAAATTTCTTGAAGACGACGACGACATAGTCGGAAGAATCAATTTTGATGGTCTTTTCGATGAATTACCGGAGGGCGCGAATCTTTTCTCCATCGAGCCCCCGGTTTTCGACGAATCCTCTTCGGCCGAGGCCTTTTCGGACCCGTCCCGGGATTCGTTTTCTTCGTGGATCGACGAGATCGAGACCATGTTGATGAAAGACGATGACGGTGAATGTGACGCCGTGGAGCCGAATAAGGAGTTCTGCGATAACTTTTTGGCCGATATAATTGTGGACAAATCGCCTCGGGAGGGATCTAGTGAGGCCGACAAAGACTCTCCATGTGTTTCCGATGACGGAAGTGGTAATTGGGACAAGGAGAAGACCAACGAAGATAACCACGGTGACGGTCAAGTTGATGCTGATAACCCCCTCTCCAAGAAACGGAGAAGGCAGCTGAGCAATAGGGACGCGGCGGTGAGATCAAGGGAGCGGAAAAAGATGTATGTGAGGGATCTCGAGATAAAGAGTAGGTATCTGGAAGGGGAATGTTTGAGACTGGGGCGTTTGCTTCAGTGTTGTTATGCAGAGAATCAAGCTTTACGCCTTGGTTTGCAGTCGGGCAGCGCATTTGGTGCTTCCATAACCAAGCAGGAGTCTGCTGTGCTCTTGTTGGAATCCCTGCTGTTGGGTTCCCTGCTTTGGTTCGTGGGCATCATGTGCCTATTCACTCTGCCCACCATGCCCCAGACAATTCTGAAAAGGGTTCCACTGGAAAACGTAGGAAAGAAAAATCCAGGAGTGGCTCTAGGAGGGGCAAAAAGTAAGATGTTTGGATTTTTGATGGTCCAATCATTTGTAAAGAGTAGGAGATGCAAAGCTTCAAGGATGAAGATGAAACCGAATTACCTTGTTCTTTGA
>JrbZIP71_XP_018857669.1
ATGGCTGACCGTGACTTTCAGAGTTTATCGTCTGCATTCGATTCCCTTCCAATTCCACCTCTTGATTCTATGTTCACATCCGAGGAAAACAACAACGTCATGAGCTCCGAGACATACATGTCGGATCTGGGGATGGAGTTTGGGTTGAATGAGAATGCAGATTTCGATTTCACTTTTGACGATCTGGAAGATCTCTACCTCCCCTATGAAACCGAACAAATCCTCATCTCCGACGGTGTTGATGCGCTTCAACTGCCCAGTTCTGCCCCTGTTCAACCAGTTCAGCTCTCGAATTCTTCGTCGCAGGACTCGGGCGCTTCCGGAATTTCCGGAGATCGGGGCTCCGAAGTTGCTAGATTCCTGAATTCCTCAGCGTCCGAGTCTGACCGCTGCGGCCTCGAGTCTTCTCCTCGTGTTTTTTCTGATAATTTCGGTGCTCAGTACTCCAGTGTCGATAGGCTTTTGAATGTTCAGTCTCTAGACTCTGGCGGTTGCGACCACGAGTTCTCGGGTGGCTCGGTATCTTCGCAGGGTTCAGGGTACCGCCCTCCTTCGCCCGACATGATTGTCGTCGATCAGAAGATTAAGGTGGAGGACGATAGGGGGTCGAAAAATTGCTCGTCGAAGAGGAAGAAACAGCAGAACGAAGGGAACGCCAAGGATTCGAGGACCACAAAGTACCTGAGGTCGTTGGATAATGCGGATTCCAATGGGACGACGAATGGCGAGGAAGAGAAGAAGAAGACGACGAGGCTGATGAGGAACCGCGAGAGTGCACAGCTGTCGAGGCAGAGGAAGAAGCACTACGTCGAGGATCTGGAGGATAAGTTGAGGTCTATGCATTCCAGTGTTTCCGAATTGAATTGTAAGTTATCTTTTATTATGGCTGAGAATGCCACTTTGCGCCAGCAATTGAGTGGTGGCGCCCATGTTGGAATGGGTGCACCGCAATCGGGAATGTTCCTCCATCCCGCGATGGCGCCTATGGGTTATCCGTGGGTGCCATATCCGCCCTATGTGGTGAAACCGGCAGGGTCTCAGGTTCCGTTGGTTCCGATACCGAGACTGAAACCAAAGCAGCCCGTATCGGCGCTAAAGACGAAGAAGTCGGAGACTAAGAAGAATGAGGTGAAAACTAAGAAGGTTGCGAGTATTAGTTTTCTGGGTTTATTGTTTTTTATCTTGCTCTTTGGTGGGCTGGTTCCTTTTTTGAATGTTAGATATGGAGAAGTGGGGGGCAAAGTTCCTGGAGGATTGGGCAATGTTAATTATAGGTTCTTTGGTCAACACCGTGGTAGGGTTTTGAGTGTTAACACAGGTTCGAATGGATCTGTGGAAAGCGTGGCAGTTGGATTTTCTAGTGGGGAATCTGATACTTATAACAGAGTAACTTATGAGAGAGGTCGCCTACAAGGGAATGAGTGCGAACTTGAACGGAAAGGACAGCGACCACAGCCTTTACCAGGTTCTGATGAATCTATTCGTCTCGGAAACGTTAGCGAGCCTCTTGTTGCTTCTTTATATGTGCCGAGGAACGATAAGCTTGTGAAGATTGATGGCAACTTGATAATTTATTCTGTTCTGGCTAGCGAGAAAGCTATGGCATTTCAAGATACATTTAGAAAGAAGAATAATAGAGAAACGGGTTTAGCAATTCCTGGAGATTTGGCTCCTGCATTTGCAATTCCTGAAGTCGGAGGGAATAGAGGGAGACAATCTCATTCGTATAAAAATCCCACTGGAGGACAGAAGGCCCTTGCCTCCGGTTCTACTGATACTTTGAAAGACCATTTGAAGCCGACTGCAGCAGATGGCAAACTGCAACAATGGTTCCGTGATGGCCTTGCAGGGCCAATGTTGAGCTCCGGCATGTGCACCGAGGTGTTCCAGTTTGATGTCTCGCCAGCTTCCACTGCAGGGGCTGTAGTTCCAGCATCCTCAGTTTCCAATCGGTGGAATGCTACTCGTGTTAACAGGGGGCGGAATAGAAGGATCCTTAACAATCTTCCAGCACCCTTGGCAGGATCCAATTCTAACTTTACTGAAGAGCACAATGGAAAACAATCACAGAAGGAAGGCTTTCAAGGCAATAAATCTACTTCACCTATGATAGTTTCTGTGCTTGTTGATCCCAGACAGGCCGGTGACGATGAAGTTGATGGCATGATCAAACCCAAGTCTCTTTCTCGGATTTTTGTCGTTGTGCTTTTGGACAGAGTAAAGTATGTCACTTACTCGTGTGTGCTTCCACGAGCTGTTCCTCATCTTATGACAACTTGA
>JrbZIP70_XP_018843647.1
ATGGCTGACGGACCGGTCGCCGAGCCACCACCAACGGACTCTAACCAACACCTTAACAATTTCACGACGGATTTCGATTCGCTCCCAATTCCTCCTCTCGATTCTATATTCTTCTCCGAGGAGGTCAACAACAGTACCAACAGTATGAGCTCCGAAACATTCGTGTCGGATCTTGGCATGGGGTTAGGGTTCGACGAGAACGTTGATTTCGACCTCAATTTTGACGATCTCGAAGATCTATTCCTTCCCTCCGAAACTGAAGACTTTCTCACCTCCGACGGGCACCACGAGCTTCAACTGCCCTGTTCGGGCCCGGATCAACCTGTTCAGCTCTTGAATTCCTTGTCTCAGGAATCGAGTGCTTCCGGCGTCTCCAGCGATCGGGGCTCGGACGTTGGTGAATTTCTTAATTTCCCAACGTCCGAGTCTGATAGCTACGGCCGCGAGTATTCTCCACCGGTTTCTTCTGATAATTCCGGTAATGGGGACCCGATTGTCGCTGGAGTTTTGAATTTTCCGTCACCGGACTCTGGCCGTTGCGACCGCGAGTTCTCGGGCGGGGGCGGGTCTGTGTCATCGCAGGGTTCAGGTTACCGTCCTCCTTCACCGGATTCGTCAAATGTGATAGTCGTCGATCAGAAGATTAAGGTGGAGGAGGGGATGGGGTCCAAAAATTGCGTGTCGAAGAGGAAGAAAGACCAGGGGGAAGGGACCGCTACGGATTCGAGGACCACCAAGTACAGGAGGTCGTCAGAGAATGCGAATTTCAATGCCTCGGCAGACGAAGATGAAGAGAAGAGGAAGGCGAGGCTGATGAGGAACCGCGAGAGTGCTCAGTTGTCTAGGCAGAGGAAGAAACACTACGTGGAGGAGCTGGAGGATAAACTGAGGACCATGCATTCCACTATTGCGGAATTGAACACTAAGATATCTTATATTATGGCCGAGAATGCCAGTTTACGTCAGCAACTGAGTGGTGGCGCCGCTGGTGGCATGTGTGCACCGCATCCGGGAATGTTCCCCCATCCTGCGATGGCGCCCGTGGGTTATCCGTGGGTGCCATGTCCGCCGTATGTGGTGAAACCGCAAGGGTCTCAGGTACCTTTGGTGCCGATACCGAGATTGAAACATCAGCAGCCTGTATCAGCGCCAAAGGCGAAGAAGTCGGAGACTAAGAAGAGTGAGGGGAAAACTAAGAAGGTTGCGAGTGTTAGTTTTCTGGGTTTATTGTTTTTCTTCTTGCTATTTGGTGGGTTAGTTCCTTTTGTGAATGTTAGATATGGAGGAGTAGGGGACAAAGTTCCTGGAGGATTGGATTATGTCAATGATAAGTTCTACAGTCAACACCTTGGTAGGGTTTTGAACGTTGATAGAAATTGTAATGGATCTGGAGAAGGTGTGAGTGTTGGATTTTCTAGCGGTGAATATGATACTTCTCACAGAGTAAATTATGAGAGAGGTCGCATTAGAGCGAAAGAGTCGGATTTTGAATGGAAAAGACAAGCAACACAGACTTTACTGGGTTCAGATGAATTTGTTAATCTAGGAAATGCTAGCGAGCCTCTTGTTGCTTCTTTGTATGTGCCAAGGAATGATAAGCTTGTGAAGATTGATGGTAACTTGATTATTCATTCTGTCCTGGCCAGTGAGAAAGCTATGGCATCTCAAGCTACTCCTGGAAAGGAGGTTAATAGAGAAACTGGTTTGGCAATTCCTGGAGATTTAGCTCCAGCACTGGCAATTCCTGAAGTTGGAGGCAGTAGAGCAAGACATTCTCACGTGTTTAGAAATCCTACTGGAGGACAGAAGGCTCTTGCCTCTAGTTCTACCGATACTTTGAAAGACAATTTGAAGTCGACTGCGGTAGATAGTAAACTACAACAATGGTTCCGCGAAGGCCTTGCTGGGCCAATGTTGAGTTCTGGCATGTGCACCGAGGTGTTCCAGTTTGATGTCTCTCCAGCTTCTGCTTCTGGAGCTATAGTTCCAGCATCCTCAGCTTCCAATGTTCCTGCAGAACATCAACAGAATGCTACTCGTCTTAACAAGGGGAGAAATAGAAGGATCCTCAATGGTCTTCCAGCTTCACTGGCTGGATCCAATTATAACATCACTGAAGAACACATTAGAAAAACATCGCAGAAGAAAGGCTTTCAAGGTAATACATCTTCTTCACCAATGATTGTTTCCGTGCTTGTTGATCCCAGGGAGGCTGGAGAGATTGAAGTTGATGGCATGATCACACCAAAGTCCCTTTCTCGGATTTTTGTAGTCGTGCTTTTGGACAGCGTGAAGTATGTGACTTACTCATGTGTGCTTCCACGATCTGGTCCTCATCTGGTGATGACTTGA
>JrbZIP69_XP_018840246.1
ATGTCTCTTCCGAGAGCCGGAGATGGAAAAGGGGCCAACACTTCCCCGCTGGAATCCTCTAGTGAGCAGATGCAGGAACAGCAGCAGGTTCAGACGGCCGAGGAAGATGCAGTTGGATCTTCTACTTGGAGGAGGCTCAGTGAAAACAATAGCCCTATAACCCATTCCTTCCTTCCACAAAAGAAGAGCAAAGTAGAGAGCGATGACGATTTGTTCACGGTTCCAGACGTGGAAGCTGCACCACCAACCAACACTGCTGTCATATCCAATGTCTTTGGTAATAGTAACCGGGAAAATAATGCAGACATTCAGCACCAGACTGGGTTGTCCATGAAACGCCGCAGGGGACGAAACCCTGTTGATAAAGAGTACAGACGCCTCAAGAGGTTGCTCAGGAACAGGGTGTCTGCACAACAGGCCCGAGAAAGGAAGAAGGTATATGTCAATGATCTTGAATCAAGAGCCCAGGAATTGCAGGACAAGAACTCCAAGTTGGAAGAGAAGATCTCAACTTTGATCAATGAGAATACCATGCTTAGGAAGGTTCTTATCAACACGAGGCCAAAGAATGATGAAAGTATTGAGCCGAAGCAGGATCAATTTAGCAAGAGCTGA
>JrbZIP68_XP_018834809.1
ATGCAAGAGCAAGCAACGAGTTCCATTGCGGCGAGTTCTCTGCCTTCGAGCAGCGAAAGATCTTCGAGCTCTGCTCTTCAGCCTGAAGTCAAAGAAGGTTTGGAGAGTGATGAAGAGATCAGGAGGGTACCAGAGATTGGTGGTGAGTCTGCTGGAACCTCAGCCTCGGGGCGGGACACGGGTTCGGTGGCCGGCCCAGACCGGGCTCAAGTTAACGGGGAAGGTCGGAGGAAGAGAGGCAGAAGTCCAGCTGATAAAGAAAGCAGGCGGCTGAAGAGGTTGCTGAGGAACAGAGTTTCAGCACAGCAAGCAAGGGAAAGGAAGAAAGCATACTTGACTGAACTGGAAACGAGGGTGAAAGAATTAGAGGAGAAGAACTCTGAGCTCGAAGAGAGGTTGTCCACCTTGCAGAATGAGAATCAGATGCTTAGACAGATATTGAAAAACACAACAGCAAGCAAGAAAGGAGGAAGTAGTGGTGCTAATGGCAATGATGGGTCTTTATGA
>JrbZIP26_XP_018824209.2
ATGGCACAATTGCCTCCAAAAATCCCAAACATGTCATTAAATTGGCACGAGTTTCCACACCAAAAAGTGCCTTCAATGGGGAGTTTAACACCAGATCTTTCTACGACTAATATTAATACGACGCGCACCACCACCTTTTCCTCCCATAACCCTTCTTGGGTTGATGAGTTTCTCGACTTCTCGGCAGCTAGACGGGGTTCCCACCGAAGATCCATAAGCGACTCCATAACCTTCCTCGAGGCGCCAACCCTAGAGGAATGTCGTCAGTCGGGTGCTCCACCGGAGCATGGGACTACTAACAATGAGTTTGATAGGTTTGATGATGAACAATTCATGTCCATGTTCACTGAAGAAACATCTACAGCCCTAGCCCCTACTATGTCATCCTCGAACCCCTCCTCGCCGTCCGATCATAACAGCATTAACGATGAAAAAGAAATACATGAACAAGAACTGAAGCAGCAGCAGCAGCAGCTAAAGAATATTGAATCTGAGGAGGAAGATAGCCAATGCAATTCAGGGATACAAACTCCCCCTAACGCCATTGCCGGCGGGTCCAATGATAAGATAACTGACCCCAAGAGGGTCAAGAGAATCCTAGCAAACAGACAATCTGCTCAAAGATCAAGGGTGAGGAAGCTACAATACATATCAGAGCTTGAACGTAGTGTCAACTCATTACAAGCCGAGGTTTCAGTGCTGTCACCACGGGTTGCTTTTTTAGACCATCAGCGTTTGCTTCTAAATGTTGATAACAGTGCTCTTAAGCAAAGAATCGCCGCCCTCGCGCAAGATAAGATTTTCAAAGATGCTCATCAAGAAGCACTGAAGAGGGAAATTGAGAGACTGAGGCAAGTGTATCACCAGCAAAACCTCAAGAAGATGGAAAATGTTGCATCATCATCTCAACCTCAATCTGATGCCAAGCCTTCGATCGAGAAAGAGCATCTCCTCAATGTTTAA
>JrbZIP24_XP_018850039.1
ATGGCACAATTACCGCCCAAGATACCAAGCATGGCTCAAAATTGGCATTCTTCTTCTCACCAAAGAATGCCCATTTCCACCGCAAATTTCGTTCCCACCAGCAATATTAATACTTCCACTTCCATGGCCACCGCCACCGCCCAACAACAACAACCCTCTTGGGTGGATGAGTTCCTCGACTTCTCATCCTCCCGGCGCGGTGCCCACCGCCGCTCCATGAGCGACTCTATAGCCTTCCTCGAGGCTCCATTCATCGAGGAATGCCGGAATATTAATCCTACCAACGGCACCTCGCTGATGCATGGCGCCAGCGGCTTTGACCGCTTGGACGACGAGCAGCTCATGTCAATGTTCTCCGACGACATCTCCGTCGCGCTGCCGCCCACTGTATCTTCCTCCAACGCCTCCACGCCGTCCGACCACAACAGCATTGACGACGAGAATAAGGCAATAATGCCGCTGGACCAAAAGCTCAAAAGTGAACCGGGCGAGGTAGAAAGCTCATGTAAACCCGAGCAACAAGCGCCACTAACCTCCGCCATCCCCACCGGAGACTCCGTCTTCGATCCTAAGAGGGTCAAAAGAATCTTGGCAAACCGGCAATCAGCGCAGAGGTCAAGAGTGAGGAAACTACAGTATATTTCGGAGCTTGAACGGAGCGTGACAACATTACAGACGGAAGTATCAGCATTGTCACCAAGGGTTGCATTCTTGGACCACCAAAGGTTGATACTTAATGTTGATAATAGCGCTCTCAAGCAAAGGATTGCTGCTTTGGCTCAAGATAAGATTTTCAAAGATGCTCATCAAGAGGCATTAAAGAAGGAAATAGAGAGATTAAGGCAAATCTATCACCAACAGAACCTAAAGAAGATGAGCAGCCCAGGCAATCAAAATACAGCAGGAGCAGCATCACAAGCACAGCAGCCCCCAAGTTCTGATACCTTGGGATGTACGGCCAACTAG
>JrbZIP33_XP_018841405.1
ATGGGTGACACGGAAGAAACTAATAGTGATACGATGCAAAGACTTCATTCTTCATTTGGAACTTCTTCTTCTTCCATTTTAAAGCAACATTTATCAATGGATCAACTCAATATACGCCAATTGAGCCCTTCAGTTAACCGTGCCCGCCATTTTCAGCCAAATTTTAGTGGAGATAGTACCAAAAGAATTGGTATACCGCCTTCGCACCCCCATCAGATCCCACCCATCTCGCCGTATTCTCAGATCCCGGTGTCCCGGCCGGTAAACCAGCAGACGGGTTCTCAGAATTTTAGCCCGGGGCCCGCTCATTCGCGGTCCTTGTCACAGCCGTCGTTCTTTTCGCTTGATTCATTGCCCCCCCTGAGCCCGTCTGTGTTTCGTGACTCCTCATCCACGTCGATTTCTGATGCGGTGCCGGGTGATGTGTCCATGGAGGATCGGAATGCGGGATCGCGTTCTTTGTTGCCTCCCTCACCTTATTCGAGGGGAGATGCTTCCCGGGTTGGGGATAGTTTACCCCCTCGGAAAACGCATAGAAGGTCTAATAGTGATATTCCATATGGGTTCTCTAGTATAATGCAATCTTCACCGCCCCTCGTTCCTTTGAGAGTAGCTGGTGGTTTAGAGAGGTCGTTGTCTGGAAGAGAGCCTGCTCAACCGGTTAAAAAGGAATCGAGTTGGGGGAAAGGTGGTGAAATCAATACCGAAGGTATGGATGAGAGGAAATCAGAAGGGGAAGTTGTGGATGATCTGTTTTCTGCATATATGAATTTGGATAACCTTGATGCATTGAACTCTTCGGGAACAGATTACAAGAATGGAAATGAGAATCGCGAGGACTTGGATAGTAGAGCAAGTGGGACAAAGACTAATGGAGGTGATAGCAGTGATAACGAAGCAGAAAGCAGTGTGAATGAAAGTGGGGGCAACATGCAGAGGGCAGGACTAAATTCTTCAGCTGGGAGGAAGGAAGGGATAAAAAGGAGTGCAGGGGGAGATATTGCCCCAACTACCAGACACTACAGAAGTCTTTCTATGGACAGCTTCGTAGGGAAGTTGCACTTCGGTGATGAGTCACCGAAACTGCCACCTTCACCTGGAACTCGTCCTGGACAATTGTCACCCAGCAATTCAGTTGATGGTAATTCGGCTGCCTTTAGTTTGGAGTTTGGAAATGGCGAGTTTAGCGGGGCAGAACTGAAGAAAATTATGGCAAATGAAAAACTTGCTGATATTGCGTTGATGGACCCAAAGCGCGCGAAAAGGATTTTGGCAAATCGTCAATCAGCTGCTCGTTCCAAAGAACGGAAGATGCGGTACATTTCAGAGTTGGAACATAAGGTTCAGACTCTACAGACAGAAGCTACCACATTGTCTGCACAGCTTACCTTATTACAGAGAGATTCTGTTGGTCTATCGAACCAGAATAACGAATTGAAGTTCCGTCTCCAAGCAATGGAACAACAGGCACAACTCCGAGATGCTTTAAACGATGCCTTAACAACCGAGGTCCAACGGTTGAAGCTAGCTACGACAGAGTTGAGTGGGGAGAACCCTTCAAAGTGCATGGTTCCACAGCTTTCTGTTAATGCTCAAATGTTCCAGTTGCAGCAGCCTTCTTCTACCCAGCACAACATTCATCAGTTGCAACAGCAGCAGCAGCCACGGAACGAGAATAGTAACACAACCTCGAAACCCGAATCCCTCCAATAG
>JrbZIP32_XP_018815342.1
ATGGGTGACACTGAAGAAGCCAATAGTGATATGATGCAAAGGCTTCAGTCTTCATTTGGAACTTCTTCATCTTCCATTCTAAAGCAACCTTTATCCATGGAGCAGCTCAATATATCCCAGTTAAGCCCTTCACTAAACCGTGCCCGCCATTTTCAGCAAAATTTTAGTGGAGATAGTACCAAAAGAGTTGGTATACCGCCTTCTCACCCCCATCAGATCCCACCCATTTCTCCGTATTCTCAGATCCCGGTGTCCCGTCCGGTGAACCAGCAGATGGGTTCTCAGAATTTTAGCCCGGGACCCACTCATTCGCGATCCTTATCTCAGCCGTCGTTCTTTTCGCTGGATGCATTGCCCCCCTTGAGCCCGTCTATGTTCCGTGACTCCTCATCCACGTCGATATCTGATGCGGTGTCGGGTGATGTGTCGATGGAGGATCGGAATACGGGTTCGCATTCTTGGTTGCCTCCCTCTCCCTATACGAGGGGTGATGCTGCGCGGGTTGGGGATAGTTTACCCCCGCGAAAAGCGCATAGAAGGTCTAATAGTGATATTCCGTTTGGGTTTTCTAATGTGATGCAATCTTCACCGCCCCTTGTTCCATTGAGGGGTTCGGGTGGTTTAGAGAGGTCGATGTCTAGTCGAGAAAATTTGGGTGTGGCAAAGCCGGCTCAGCTGGTTAAAAAGGAATTGACTTGGGAGAGAGGTGGTGATAACAATGCAGAAGGTATGGGTGAGAGGAAATCAGAAGGGGAAGTTGTGGATGATCTGTTTTCTGCATATATGAATTTGGATAACATCGATGCATTGAATTCTTCGGGCACAGATGAGAAGACTGGTAATGAGAATCGTGAGGACTTGGATAGTAGAGCTAGTGGGACAAAGACTAATGGAGGTGACAGCAGTGATAATGAAGCAGAAAGCAGTGTGAATGAAAGTGGAGCCAGCATGCAGAGGGCGGGACTGGGTTCTTCCGCTGAGAAGAAGGAAGGGATCAAAAGGAGTGCTGGTGGAGATATTGCCCCAACCACCAGACACTACAGAAGTGTTTCTATGGATAGCTTCATGGGGAAGTTGCACTTCGGTGATGAGTCACCTAAACCGCCACCTTCACCTGGAACTCGTCCCGGACAAATGTCACCCAGCAATTCAATTGATGGAAATTCAAATGCCTTTAGTATGGAGTTTGGAAATGGCGAGTTTAGCGGGGCAGAGCTGAAGAAAATTATGGCAAACGAAAAACTTGCTGAGATTGCTTTGACCGATCCAAAGCGAGCAAAAAGGATTTTGGCAAATCGTCAATCAGCTGCTCGTTCCAAAGAACGGAAGATGCGGTACATTTCAGAGTTGGAGCATAAGGTTCAGACGCTACAGACTGAAGCTACCACATTGTCTGCACAGCTTACCTTGTTACAGAGAGACTCTGTTGGTCTAACTAACCAGAATGGTGAATTGAAGTTCCGTCTGCAAGCAATGGAACAACAGGCACAACTCCGAGATGCTTTAAATGAAGCCTTGACTGCGGAGGTCCAACGGTTGAAGCTAGCTACTGCAGAGATGAGTGGGGAAAACCCATCTAAGTGCATGGTTCCACAGCTTTCTGTTAACCCTCAAATGTACCAGTTGCAGCAGCAGCAGCAGTCCCCTACCCAGTTCAACATTCATCAGTTGCAACAGCAGCCACCTCAGTCACAGCAGCAGAATGGTAGCACAACCTCGAAACATGAGTCCCTTCAATAG
>JrbZIP28_XP_018821136.1
ATGGGTGGCGTTGATGAAAGTGGAAGTGCTATGCAAGTGGGGCATCAATCTGCATTTGGATTGAAACCAAAGAATCAATTGGATATGCAAAATTTAAATGCGTCTCAAATGGGTTTTCCAGTGCGTCATCTACCGCAAAATTCGAGTCCTGGAGGTAGTGAGAATGGTAATAAGAGATCTGGTATACCACCCTCGCATCCGAATAACACCGCTTCTTCGCCTCAGTTTCCCCAGTTTATGGGGTCCCGCCCGGCTTCACGACAACAACCGAGTTCTCAGAGTTTAAGCCCGGGGCCTTCCCATTCTAGATCTTTGTCTCAACCCACATTTTTTGCGCTTGATAACTTGCTGCCCCCTTTGAGTCCTTTGCCTTATCGTGAGCCCTCGATGAGCTCGCTCTCTGATCCAATCTCGACTGATTTGTCTATGGAAGAAAGTGCTGTTAATTCTCATTCCCTGCCACTTCCTTTGCCTGTAAACGGACATAATGCATTTCGGGTAGGTGAGGGCCTTCCTCCTCGTAGAGGGCACCGGCGCTCCAACAGTGATAGTATTCCATTAGGATTTTCAGCCATGATTCAGTCTTCACCTCAATTGATTCCCATTGGAAGTCGGGGAGTTTTGGACCGGTCGGTTTCTGTAAGAGAGAATTCTGGGGTGGACAAGCCAATCCAGTTGGTGATGAAGGGTGAGTTGAAGAGGGATAGGGATGGCAATAACATTGCTGATGGAACAGCTGAAGGGAAATCTGAAGGAGAAACCGTTGATGACTTGTTTAATGAAATCATGAATCTGGACAATATTGATAAAATGAACTCATCTGGTACAGAGGAAAAGGATATGGATAGCAGAGTCAGTGGCTCGAAGACAAATGGATGTGATAGCAGTGATAATGAAGTGGAAAGTCGTGTAAATGGCTACCCAAACAGTTATAGTGTTGCTAATGAGAATAGGGAAGGAAAGAGAATTGCTGGTGGAGACACGAAGCCCACTGTTCGACACAATAGAAGTGTTTCAATGGATAGTTATATGGGAAATTTGCATTTTGACGATGAGTCACCAAAGCTCCCGCCCATAGGAACTAGAATGGACCAACACTTACCTATCGGTACCATTGATGGGAACGCAAATAAGTTCTGCGTGGAGTTTGGAAATGGTCACTTCAGTGAGGCTGAACTGGAAAAGATCAGGGAAAATGCGAAACTGTCTGAGATTGCATTATCAGACCCGAAGCGTGCCAAGAGGGTTTTGGCTAATCGTCTGTCAGCTGCTCGTTCCAAGGAGCGAAAGATGCGTTACACTGCAGACTTAGAACAGAAGGCACAAACCCTACAGACAGAGAACACTACACTGTCTAATGAGCTTACAAAGTTACAGAGGGAGTCTACCGTGCTTAAGAGTGAGAACAATGAGTTGAAATTCCGCCTTCAGGCCATGGAACAGGAGTCAAAGCTAAAAAACGCTTTAAACGAGGCCTTGACCACAGAAGTTCAGCATTTGAGGCTTACTGCAGCAGAATGCGGCGGGGAGGGCTACCTTGCAGACTTAATGGCTCAGCAGCTTTCCATTAATCAACAGGTGTTCCAGCTGCAGCATCCCCAGCAAACACAGCTTTACCATTTGCTGCGGCAGCAGCAGCATGTACTGCAACATCAGGCACAACTACAGCCTCATCACAATGGAGTACAGCCCCAGCTGCAGAATGATGATGCTGCTGAGCAAGAGCCAAACCCATAG
>JrbZIP31_XP_018839959.1
ATGGATAAGGAGAAAACCCCTGGCCACGGTGGAGGTTTACCACCTCCATCAGGCCGTTACTCTGGGTTTTCGCCCACCGGAAGTAGTTTCAATGTAAAACCTGAGCCGTCTTCGGCGTCACCATCCTACCCGCCATTGGCCCCAGGTTCTAGTTCAGACTCGGCTCATTTTGGGCATGGCATGAGTGCTGATTCCAGTCGCTTTAGCCATGATATTAGCCGAATGCCTGATACCCCACGGAGGAGTTTGGGTCATAGACGTGCCCATTCGGAAATTCTCACCCTTCCTGACGATATTAGCTTCGATAGTGACCTTGGGGTTGTGGGTGGCGCGGATGGGCCTTCCTTTTCTGATGAGACTGAGGAGGACTTATTGTCTATGTATCTTGATATGGACAAATTCAATTCATCATCTGCTACCTCATCATTCCAAGTGGGGGAGCCATCTTCTGCTGCGGCAGCACCAAGTCCAGCACTGGCAGCCATGCCAACACCAGCATCAGGAGCTGTGACTTCGTCTGAGAATTTTGCCATTGGTTCTAATGAAAGGCCCAGAGTTAGGCACCAACATAGCCAGTCCATGGATGGGTCAACTACGATCAAACCGGAGATGCTTGTGTCAGGTTCTGAAGATATGTCTGCTGCTGATTCGAAGAAAGCCATGTCAGCTGCTAAGCTTGCGGAGCTCGCTTTAATTGATCCCAAGCGTGCAAAGAGGATCTGGGCAAACAGGCAGTCAGCCGCTAGATCAAAGGAAAGAAAGATGCGATACATTTCTGAGCTGGAAAGGAAAGTGCAGACACTGCAAACAGAAGCGACTTCATTGTCTGCTCAGCTGACCCTCTTGCAGAGAGATACAAATGGCCTGACTGCTGAGAATGGTGAACTAAAGCTGCGCTTGCAAACAATGGAACAACAGGTTCACTTGCAAGATGCACTAAATGATGCACTCAAAGAGGAGATTCAGCATTTGAAAGTATTGACTGGCCAAGCTATTCCAAATGGTGGTCCTATGATGAATTTTGCTTCTTTTGGAGCTGGCCAACAATTCTATCCCAACAATCATGCAATGCACACACTTTTAACAACACAGCAGTTTCAACAGCTCCAGATTCACTCGCAGAAGCAGCAGCAGCAGTTTCAGCAGCATCAACTGCATCAGCTGCAGCAGCAACAACTGCAGCAGCAGCAGCAGGAACAGCAGCAGCAACAAACTGGGGACTTGAAAATCAGAGGATCATTGTCTTCTCCCAGTCAAAAGGAAAATGCTACCGATGTTGACTCTGCTGTTTGA
>JrbZIP29_XP_018848186.1
ATGAACCTGCAGTTCACCGGAAAGCCACCGACGGTAGTGGACATCGAGCAGATGCCAGAGACACCCCTTCGAGGTTCCCACCACCGACGGGCCCACTCCGACACCTCTTTCCGTTTCCCCAACTTGGACGACCTCCTCCTCTTCGACCCCACCGACCTTGACCTCGACCTCTCCTCTTTCCCTTCCCCTTCCCCCACGGCAACTGGCGCTGCTATGGCCATAGATTCATCCGACGAGTCTGGCAACCCCAACAAGTCCAACTCCACCGCCAAGCCCACCGTCGGACAGATGGGTCACCACTTCCGTAGCCTGTCCGTTGACTCCGACTTCTTCGATGAACTGGGCTTCGGCGGTGGAAAGGAGGCTGTGGGGGAGAAGAGGGTGCACCATCATAGGCACAGCAACTCTATGGACGGCTCGTCGACGGCGTCGTTCGACGCTGACTCTGCCATGGAGATTATCGACGGTGAAAAGAAGTCCATGGGTCCTGATAGACTTGCGGAGCTTGCTTTGATTGATCCCAAAAGAGCTAAAAGGATCCTAGCTAATAGGCAATCTGCCGCACGTTCAAAGGAAAGGAAGATGCGCTATACTGGTGAGCTGGAGAGGAAGGTGCAGACGCTTCAGTCGGAAGCAACCACCCTTTCAGCTCAGGTCACTTTGCTACAGAGAGACACTACTGGCTTGACTGCTGAGAATAAAGGGCTCAAATTGCGATTACAAGCTATGGAGCAACAAGCACATCTAAGAGATGCTCTGAATGAAGCACTGAGGGAAGAAGTGCAGCGGCTGAAGATAGCAGCAGGCCAACTTTCGGCTGTCAACGGGAACCCGTACAACAGAGGATTATCCTCTCAATATTCGTCCCAGCAGCCAGCCTTACATCACTTTGGTAGCCCTCAGACCCAGCCACACCAACAGCAACAGCTTCACGTGATGCAGTCATCTTCCAACAACCAGACTGCAAATGGACCGCCTCGCCCTAGCTTCTTGGACTATAACCAGGAGGGGTAG
>JrbZIP34_XP_018821860.1
ATGGCTCCAATCCAAGATCTTTCTAATCCAAACCCCAATACCATGCTAAATCCTAGTTCTCGGCTCCCAACGGAACTGGCCTCCTCCTTCCCTATCCCTAACCCTCTTACTAGCTCCCTCCCTTTACGCGGGCCCCATCACCGGCGAGCCCACTCCGAGGTTCACTTCAGGATACCCGACGAGCTTGATCCGGTCTCCGATTCTTTATTGGACGAGTTTGGATCCGAGGACGACCTCTTCTGTTCTTACATGGACATCGAACAGCTCGGATCCCGACCCGGAATTTCCGGCCAATCCTTCCCCAAACCCGAAAATGCTGCACAGGTGGAGAGGCCGAGGCACCGGCATAGCAATTCGGTGGACGGGGGGGCTTCGATGTTGGAGGGCATAGAGGCCAAGAAGGCCATTGCACCTGAAAAGCTCGCTGAATTGTGGACCGTTGATCCCAAGCGCGCCAAGAGGATTTTGGCAAATCGGCAGTCTGCTGCGCGCTCAAAAGAGAGAAAAGCACGTTACATATCCGAACTTGAGAGAAAAGTTCAAACCCTTCAAACAGAAGCAACAACACTTTCTGCACAACTAACTCTTTTTCAGAGAGATACAACAGGCCTGACTACTGAAAACTCAGAGCTTCAGCTTCGGTTACAAGCTATGGAACAACAAGCTCAGTTGCGTGATGCTTTAAACGAAGCACTGAAGAAGGAAGTTGAGAGGCTCAAGGCTGCGACTGGAGAAATAATGACACACACTGACGCATACAATATGGAAATGCACCACATTTCGTATCCACCATCTTCCTTCTTTTCACATCAGCCACAACCTCAGCCTGGTGACGTGCAGAATATTCAAATGCCGCAATTTCATCAATTCCAGTCCAACATGTCAAGACCCCACCAGCCTGTGCTCGCTGCGGCCCAAGCACATGCCTACACAGATACGTTGCAGCAGGATCCTATTGGCCGGTTGCAGGGGCTTGATATCAGTGGCAGAAGCTCCCATATGGTGAAGCCTGAAGGCATGACTTCCATTTCTGTCAGTGAAAGCAGCAACAGATTTTGA
>JrbZIP36_XP_018835707.2
ATGTCTTCGACACCCTCAAATGGTTTAGACGAAGGCATCACACCAATGTCAATGTCCGCACAAACGCAAGATCCACCCTCAAAACCTATTCCCAGTTCCAATCCCATTCCTACCCACAACAATGCCGCTCCTCCTCCTCCTCCTCCTCCTCCTCCCCAGACAGCGTCGGAGACGTTTGGGAACATGAGGGCTGGGACCCACCACAGGAGGGCACATTCGGAGGTCAGCTTCAGGCTGCCCGAAGATATGGCGGATCTCTCGCCTTCCGATCCGGTCAACGGCGGCGGAGGAGGCGGAGGTGGGTCGTCCACGGCCAGCCTTGAGGAAATGGGATCGGAGGACGACCTTTTCTCCACCTACATTGACGTCGACAAACTTGGTACGGATCAGAGTGGCGGTGAGGGCAATGGAGGAGAGAGGAGTGGGAATCGGACGAGGCATAGGCATAGCAGCTCCGTCGATGGGTCCTCCACTACGACTTCGTCCGCCGGTGTTTTTGGGGAGATTATGGAGGCCAAGAAGGCCATGCCTCCTGATAAGCTTGCGGAGCTCTGGAGCCTCGATCCTAAGCGTGCCAAAAGGATATTAGCAAATCGCCAGTCTGCTGCCCGCTCAAAAGAGAGAAAGGCCCGTTATATACTAGAACTTGAGCGCAAGGTTCAGACCCTTCAGACAGAGGCCACCACTCTTTCTGCCCAACTCACACTATTCCAGAGGGACACAACTGGTTTGAGTACCGAAAACACAGAGCTTAAGCTTCGCTTACAAGCTATGGAGCAACAGGCTCAGTTGCGTGACGCTCTGAATGAAGCACTGAAGAAGGAAGTTGAGAGGCTCAAGGTTGTCACTGGGGAATTAATGAGCCCTTCAGAGTCATTTAACTTGGGAATGCACCAAATGCCATACACCCCATCAACATTTTTCCCAATTCCACAACAACCAGGAGCTGCTGGCCACCAGAACATGCAATTTCCATTCAATCACCCCCAATCTAGCATGTCAACTCACCAATTGCATCAATCAAATTCCCATCCACTCTCAGAAATGATGCAGAATGACCCCCTTGGCCGATTGCAGGGGCTTGACATTAGTGGCAAAGGACCATCTCTTGTGAAGTCTGAAGGCCCCTCGCTTTCTGTGAGTGGAAGTAACTCCACATTTTGA
>JrbZIP35_XP_018828447.1
ATGGCTATGGCTATAGAGAAATTCTCAATGTCAATGTCCACACAAATGCAAGATCAACCCTCAAACCCTACCACGAATCCCATTTCCAATTCCACTTTCATTCCCAATCCCATGACTCCCCACAACAATGCCGCTCCTCCTCATCCGCAGACGACGTCTTCCATGTTTGAGAACATGAGGAGCGGGACCCACCACAGGAGAGCCCATTCGGATGTTAGCTTCCGGCTGCCTGAAGACATGGCGGATCTCTCGCCGTCCGATCCGTTCAACGGAGTCGGAGTCGGAGTCGGAGGCGGAGGAGGTGGGTCTTCCGCGGCTAGCCTGGAGGAGATGGGATCGGAGGATGACCTGTTCTCGACCTACATTGACGTCGAAAAACTCGGTACGGATCAGAGTGGCGGAGAAGGAAATGCGGGAGGAGGAGGAGGAGGAGAGAGGGGTGTCAATCGGGCTAGGCATAGGCATAGCAGCTCCGTCGATGGGTCCTCCACTACGACGTCGTCCACCAGCGTTTTTGGGGAGATTATGGATGCCAAAAAGGCCATGCCTCCGGATAAGCTCGCTGAGCTATGGACCCTCGATCCCAAGCGTGCCAAAAGGATATTGGCGAATCGCCAGTCTGCTGCCCGCTCAAAAGAGAGGAAAGCCCGCTATATACAAGAACTTGAGCGCAAGGTTCAGACCCTACAGACAGAAGCCACCACTCTTTCTGCCCAACTAACCCTATTTCAGAGGGACACAACTGGTTTGAGTTCCGAAAACACGGAGCTTAAGCTTCGGTTACAAGCTATGGAGCAACAGGCTCAGTTGCGTGACACTCTGAATGATGCACTGAAGAAGGAAGTTGACAGGCTCAGAATTGCCACCGGCGAAATAATGAGCCCTTCTGAATCATTTAACTTGGGAATGCACCAGATGGCATACACCTTATCACAATTTTTTCCTCTTCCACAACACCCAGGACCTGCTGGCCACCAGAACATGCAGTTGCCATTCAATCATTCCCAATCTAGCATGTCAGCTCAACAACTGCACCAATCAAATTCTCATCCGCTCTCAGAAATGAGGCAGAATGACCCTCTTGGCCGAATGCAGGGGCTTGACATTAGTGGCAAAGGATCATCTCTTGTGAAGTCTGAAGGCCCCTCGCTTTCTGCCAGTGAAAGTAGCTCCACATTTTGA
