# Supplementary material for: The role of walnut bZIP genes in explant browning
Source: BMC Genomics. 2023 Jul 5;24:377. doi: 10.1186/s12864-023-09492-1 (PMC10324250; doi:10.1186/s12864-023-09492-1)
Supplement: Supplementary file 4 — Additional file 4: bZIP gene sequence of Juglans regia. [file 12864_2023_9492_MOESM4_ESM.txt]

>JrbZIP2_XP_018850160.1
AGTACTATATATTCAATTTGGGCGTTTTGGTTTTTCTTCACTCTATCTCTCTCTCTCTCTCTCTCTCTCTCTGTGAGACACCCACCTGGGATGTTCCCTCTGCAAGCGTAGACATTGTACAAACTTGTACATGGATGCATGCTGGTGATGATTTCCTTTCCTCCTCAAAGAAAAAGTGAGGACCAAAGTCTTGGAACCAAGAGTCTATTTCCTATTTCTCAAAGACTCAATCCTCCTTACATAGTTCAGATTCAGATCAAGTAAGTCTCACTCTGATTTTTCTTTCATTTTATTGACCTTCAATGTCTGTTCCTCCTTATATGTCTTGCTTTTACGTTTGGGGACCACTTGAGGGGGTTCATGATAAGAACATTGAGTTTCTTTTTTGAAGATTTTCATTCTTAATTTATGAGGTTTTTTGGGCTTCGATAAGAACACTGAGTTTCTTGCATGCAGACCCTTTCCTTTGTTTTTCTTGTTTTTCTAATTTTTATCACCTTCTCGGGTTCTGGTGTTGTAATGCGATGATCTTGTATGGTATTATTAGTTATTTGATTTTATGGTAATTAAAAGTATTATTTTTTCCATCCATAATATTCCAGTACACTGGTTTCTTTGTTTCTTGAATACAAAGCAAATTAATCTGGGCATTTAAGGGGAGCAATTTGTGGGTCAATCTTTTTGGGCTTGAGTTGCGAGTTTTGGGTTTCCGAGGGGAAAAAAAAGAGAGTAGTGGGTTTAGGGTTTCGAAGGAATTGGTCCTTGAAGGCTAGAGCTATGCCCTTTCTTTTTGCATGCAACGGATTCATCACCTTTTCTTCTGAGAATGAGTATGGGTAAGGGGATTCACTGTCTATGGATCGTCTGAATATGTTTTGGCTCTTAATACTACGAAATTTTTGGAAGGTTCATGGTTTCTGGGGTGATTTTCAAGGGATTTTGAATTCTGAATGTAATGATTTTCTATTTTTTTTTTATTCCTTTTAATAGGTTCAGGGTTATATAAATTATCTGGTGAAATGGATGCTATAGCTCTGCTCCATGCATGCCTACATATGCTTTTGCACGAAATATATCGTGGATTTATACTTATAAGAAAAATCCAGTAAAGATTTCTATCCATTATTCTCTTGTCTTTGAAGTATTTTGAAATATATGTAGAGTGTATTTTGCATGTGATCTAATTATTTGAAGGTTTTTAGATAATCTGAGCTCTGATGAAATGCTGGGTGGTTTGAACTTTCGATTGGGATTTTCAGGTTTCTGATTATTTGGGCAGTATTGAAGATTGGTTCAGCAGCTTACGGAGATAAGTTTGAGAGTCTTCATAGTTGTTGCTATAGGCATTTGAGTTTGGGATTGGAATGATTATATTAACTGAGAGTTAGCGGATGGGGATCGAGACAATGGGGTCTCAAGGTGTGGGAGATAGTAATGGAAAACAGTCGGAATTCCAGCCATTGGTGCGACAAAACTCAATGTACGGTCTTACACTCGATGAGGTTCAAAATCAGTTAGGTGACTTGGGGAAGCCACTTAGCAGCATGAACCTTGACGAGCTTCTAAAAAATGTTTGGACTGCTGAGGCCAACCAGTCCACAGGTATGGACATTGAGGGCACAGCACAGGCCAATCAAACTACACTGCAGCATCAGGCTAGCCTGTCATTAACTAGTGCTCTGAGCAAGAAGACAGTGGATGAGGTTTGGAGAGATATTCAGCAAAGTAAAAATAACGAGGAAAAGAAATCTCGGGAGCGGCAGCCTACTTTGGGAGAGATGACATTGGAGGATTTCTTGGTGAGAGCAGGAGTTGTGGCTGAAACATCTTCAGAGAAAAAAGGTGCTGGTCCTGTCGTGGTTGATCAGAATGTAGCCCCACAGTTTCCACAGCAAGGTCAGTGGATGCAGTATCCACCACAACAATATCAACATCCACAACAAGGTATGATGGGGGTTTACATGCCCGGCCAGCCTATACCACAGCCACTGCACATTGGGGCTGGTGCTGTGATGGATGTTGCATATTCGGAGAATCAGGTAGCATTATCTTCACCTTTGATGGGAACCTTGTCGGACACACAGATGTCTGGTAGGAAAAGAGGCATCCCAGAGGACATGATCGAGAGGACTGTTGAGAGAAGGCAGAAGAGGATGATCAAGAACCGAGAATCTGCTGCCCGTTCACGAGCAAGGAAGCAGGTTGGCTCTCAAAAGTGTTGGTTATTTCTGATTCCTTGAATTGTTTCTTTGCCTTTTCCAGTTTTTTATTGTGTTGATTTTCCAATGACCCGAAAGATAACAATGTAAACAGGCTTACACTAATGAACTGGAGAACAAAGTTTCACGTCTGGAAGAGGAAAATGAACTGCTCCGGAAACGGAAGGTTAGGTTCTTCATTTGAGATATTGAGCTGTTGTTTGTTTTTATTTTCTTTAATACCTTACTGTGTCAAAAGCGTGTCTTCTCTACTGATGATTGAAAGAAAATTAGAGTTTTTCGAAGCATTGATATGTGGTACAGGTTGTGGGTATGTCTGATGCATGTTAAGATTACAACTTTAAATGAGTACTACACATTATGGTGGAGAGATGATAGCAATTAAAAATAGAATATTTCATATATAATAACATTCTGTTATACCGTTAAACATGATATAGTTATTTTGTATTAGTTTAATCACTCGAGCATTTTTCTTATTTATATGTTAACAAAAATATAATAAATCCTTCATGCGACCCTGTTATAATTGTAAATTTGTAGGCTAATTTATGCTGAAAAAGGGGTCATATCCAAACATTGAAGGTCTATCTGATACTCATTCAAGAATACCTCCCTCTTGATCTCTTCTCGGGATCTCACTGTCGACCTAGCAGTGTTGGATATGCTATTGAAATTCGAAGTGGAAGATTCTTATTTTCTATCTTTGGATTCATTGATGGTGTACCCTAAACATACTGGAAAGTTTTATATCATATTCGGATTTACGTACTGCTTAGTCATAGATCATCTTACAAGCAGTTCCTATTTGATTTCTTGTCTTGAAGATGAGAAACACTATTTATTTTTTTTACACAAATCTTTTTACTTAAAAAAAAAACAATTGTTTTTAGACAAGGCTCAGTAAGCAACAGACAAGGGCATTTTTTCCTTTAGCAGATTAAACAGTTTCATCTACATGGCTGTTTAACACCCACTCAGGCGCACTATCTATGAGTGTTGGAGACCTAATTTACTACTCCATTTTGGAACTGGGTGGATTATTTTTTAAACACCAATAGCTTGGTGGAGATGAGAAATTTTAATATGAGCGTTGGAGGATCAATTGGCTAGTTAGAAATGACTGAAATTTTTAGTCATGGTTCTTTGGACCAAACCTGGACTCCTGCTCTCTTAAACAAGTGTAGGGTGGGCCATAGACTCAATCTTGTAGGAGTGCACGGTTTAGCAACTGAGTTTTGTAAGATTTATAATTTTATACCATACATGTGTCTTAACATTTTGTAAGATCAATGGGCTAGATTTTCATATTTTCTTGTATACTTCCTGTATAGCTTGGACTATGCCTATTCCTAATGACAATTTCATGTCTCTAAAATTACTTTTTTTCTTGTTTTGCCTAGGGAAGAAATTAGGAGCCTGGGGAAAAAAAAACTGGAAGAAGGATGTTTAAACCCCCCCCCCCCCCCGCGAGAGTGATGCTTTTTTTCTCCCTTCTTAACTTTGGGGGGAGGGATGGTAATTTTTTTTTTATAAGTAGGGGAGGGATGGTAATTAGGAGGCCGACTTTTCTTCTCTATCCTCTTTGCTTCCACCTCCTCTCAAAATTCATTGTCCATATATGCAGGGGCACAGAGGGGCCTTGGCACTCCTATCACTCCAAAATTTTGAAAAAAAAAAAGTTTATAGGAGGTTTTAATTAATTTCCTCACATTGCTCCCCCTAAAATCAGTTCCACCCAACAAAAGAAAAATAAAATCCCTAAAAAAACTGCTTCCTGGCTTCGTGCATATATGTATATGGTATCATGTCACAGGTGGATTTTTTTATCACTCAATTTTCAGTTGGAAATTTGATGATGTATTCTTACCTGTCAAAAAAAAAAAAAAAAGGAATTGATGATGTATTCCTGAGTTTTTGGCATCATAACTCCACAAGTTTTGGGAGACTGTCAACTTATTGTTGTTTTTAACTCTAAACCTGTTAGGTAATTTTGTTACATTGGCATTATCATTTAGCTATTACAATGGGAAGTAGAGGTCTTGTTGTTTGGCTCACGGTTTACTTGACAAGAACCTGTGGGAGACAACATCCTCCTTTTAATTCTTCTGAAGGGCAACCTTAATTTCTTTTTCAAAATATAATTTAAAGAATCTGTCATACTCGTGAATAAAGGAAAAAGGGCTGTGTGGTGGTTTTATTTATTTTATTCTTTTTCTGGCAGTGTGGTAAGTTTATGAGGCTGGTTTTGTTTAACAAAATTCAGAACCAAGCTGATATTATGTTTAACTTTGAACTCATGTAAGCATATTTCAATGAGCTGAAATGGTGTAAACATTTATCGAATTATAGTAGATATATATATATATATACATATAATTACTCTAGAAGGTTTATCAAATTTAGATTTGCAAACACCAGATATCCTAAATTTTTGAGAAGCGAAGAAAATGTTCATGTGTATGACTTTGTAGCTCTAGTCCAGGATTTTGGACACAAGGGCTTTTTTTGGTGGATAGGTATACTTATGTTTCTCCTTTTTAATGAGTAAACCAACTATATAGAAATTAAAGTAAAGGGACTACGAAACTGCAATGCTATGAAGTTATAAGCATTGTAATAAAGGTACTTAAAATTACAGTAAATTTGAAATCCAAAAGATCTAGGACAAAGAATGGGAGTACAATCATCAACAGATCCAGTCAAAAGGTGATTGCAGGGAAAAAAAGGTTGGACTTAAATTAACCATAGCCAAATGGTTTTCTGAATTTAACAAACTGCACTTTCTGTGGTTGGCTAGTTGATTCTGATTTCAGTTGCACTTGTGCTTACTTGAGTTGAATAGCTTTATGCAAATGGCTAACGTGTTCAGAAATATGATAACATAATACCTGAAAATGCAAATTTGGTCTATGAACTGAATGTTAGATTCCAATTTTGTTCTTGTATTTTTTATTTTCTTTAAAAAGTCCCATGGCTACTAGGGGTGTGCTACCCGCCCATGCAGGGGTGGCCCCTTCCCTCACTGGGGTTTGCCCCCCCGGAATCCGCCCTGGTCCATCCACTCCCCTTCCACCGCCTACCCACGGCTGTGACCCAACAGGAAAAAAAAAAAAAAAAAAAAATCACAAATCCACAACAAAATCCACATTCCACAACAAAAAAATCCTTCACAAACAACAAATTGGAAAGAGAGAGGGTCTGAGGAAAGAAGAGGAGGAAATGCCGAGGAGGATGAAAAGAGAGGAGAAGAGACTAGAGAGGCTTTGAGAGAAGAACCAGACTGACTGTGAGAGAGAGAGAGAGAGAGAGAGAGAGAGAGAGAGAGGGGAGGGGGGGGGGGGGGGGGGGGTTTGACTTAACCCCCCAAAACAATGTCATAATAAAAATAAAAAAATTCGTTACCAATTTATATATATAATTACATATATATTAATTTGGACTGGGCTTAAAGCCCAAGCCTGGGGTGCAGGGTGTGGAGGGGGGCGAGCCTGAGCCCAGACTGCCCCCCACCCCTGCTGGGTTTTCTGCCTGTGGGTGGGGTTGCCCGCGCCTCCCAGGCGGGGCAGGGGTGGGGACACTGCTTCCCACCACCCCTAATGGCTACTCTTACCATGTCTTGTTGTTATTATGGGAACAAAAGTTGCTGATCTAGTGGACATGTTTTGTACATATGTTTTTATAATGTCGACATGGCACATTGGGCCACATGCTGATCTCACAGCATTCATTTGGCATCAATTTTCCATCTCAGATGTGCTCAATTTCTTTGCTGGCTGCTTGGCTGTTATTAAGCCCACTTCCAGCTAGCCTTTAATGTTTTATCATCGTGTTTTGGGTAGTTGAGAAATGATGTCGTTGGTTTGGTGGGTGTCTATCAAAGGCAGCCTGCCTTCTACTTCTATGAATTTTTTTTGGATCATTCATTTGTAAAATTGTAATTTAAGGGATTCTCTAGTAGCATACTTTAGTTATCGCCTCTTTTTTTTTTTATGAAAAAAAAAATCTACTTGTGGAAAGAACAAGAGAAAAAAATAAGTTGAAAGCTTTGAAATGTGTCTGCTAGGTGTGACTTCTGGGCTTTATGATCTTCTGTACCCAGTTTACGCTTACGGAGTTGCTGCTCTTATATGTCATATCATCACAAAGTAATTAAATATTAGTTATTCTCATATTTTCTATCTTACCCTTTCCCAGGTCACTCTGTCAAAAGGGAATTGACCAAAGACTGCCGTATCAATGATATTAGTTATGATACATATAGGTTTTTCATTCAACCAGCCCATGTTGATCTGAGAATGTATTAAACAAAATTTTTACTCAGATATTCACTCATTCATTCAAATGTGTGGGAAAGTAAGAGATAGAGATTCCCTTTATTACAAGCAATATGGGTTACATTTAATTGGGCAGCAATGGTCAAATAGGATTTATTTTGATCCATACCTTTCTGAATCCAGTCTAAAGTTATGTGCTTCCTAGAAAATTATTTGGTGTATATACCTTTAAGAAAAAATTGAAAGTTGCTCTTTGGGGGACAATTTCTTCTTCCCTTTCTTCTTTCTTTAGTTTGTTACATCTTCCTGAGGCTTTTTATCCTCCATAAAAAAGAAAAAGAGAAGAAAAGGCGGTGTCACCATGACATGTTGCTGTGATTAGTGTTGTTTTCTGGGTTGATAATTATGATTGTCATGCCTGTCGGAGACTCGGTTTGATACTTTTTTTCCCTCAACAATGGAGTACTCATGAAAGTGACGAGTAACTTTGGTCCTTGTCTTGCAGGAGCTAGAGAAAATGTTGCCATCTGTACCTCCTCCCGAGCCAAGGTATCAGCTTCGCAGAACATCATCAGCCCCAATCTGACATCTGTATTCATTCATGGAAGTATGTAGACATGATGCATTTTGGGATGCTCCTTTTAGTTTACTGTTAGGTGGATGAAAGCACTCGCCCAATCTCCCGCTGAACCAACTGTCTGTTGCATCTTTGTGGATGGTTTACTCCTCCCTATTATGGGATGTTGCTTGTATCTATTTCTGTGTCAAATCATTCACCAAAATTTCCATCACTCTTTGTACTATTTCACATTCACTAATGAGTTTTGACAGAAGTTTGGTATATAGCCTCTTTCTCCTAGCCATGGTCTAATCATATTAAGTTTGGCTCA
>JrbZIP1_XP_018842402.1
TTTTTTTTTTTCTGTCTCTCTCTTTTGCGTCTTGCCTCGCCCGCACACAGAGACACCCCACCTGGGATTGTCCCTCTGCAAGCAAAGACATTGTACGAACATGTTAATATTTTTGATGTACACGCCGGTGATGATTTCCTTTCCACCCGAACCAAAGTGACTACAAAAGTCTCAGGCCCCCAAAAGTCCCTTTCCATCTTCTCAATCTTTCCTCCAGAGCACAGATTCAGATCAAGTAAGTGAGACACTACTGTCTGTCTCATTTTTCTTTTCTTTCCTCGACCATCACTGTTTGTTCCTTGTTCTACGTCTCGCTTTTACATCTGGGGACCACTCGAGGGGTTTATGATCTGGTTCTTTCTTTTCTTTTCTTTTTTCTTTTTATTTTTTGAGTTTTTTGGGCTTTCAATAAGAACACCGATGCTCTTGCATGCAGGCCCTTTCTTTTCTTTTTTTATTTTTTCTCATTTTTATTACGTTCTGGGGTTCCGGTGATGTAATGCCACGATCTTGTTTGGGTTACTGTGTTATTCTAAATAAAATTGGTATCTTTTGTGTTTTTTTTTAATCTTAAGCAAATGAAGCTGGTAATTTTAATGGGAGCAAACTGTGGGTGAATCTTTCTGGGTTTGAGTTGTTTGGTTTAGGGAATTGGTCTATGGGGGCTAGAGCTTTGCCCCTTCCTGGTGCATGCAGTAGATTTGTTCACCTTTCGTTCTGAAAATGAGTACAGGTAAGGGGATTCATTGTCCGTGGCTCGTCTGGATATATTTCTCTTTTTAATACTTCTATTTTTTAAAGGCTCATGGTTTCTGGTGTGATTTTCAATATAGCTTTTAAGAGGATATTTTCTAACTCTTTAACCTTCAAGGGATGGGAAATTCTAGTTTGAATGGGCATTTTCTAGTTTTTTCCCTTTTAATAGGTTTAGAGTTTAAAAAATTATTGGGTGAAATGGAGGTTATAGCTCTGCTCTGTGCACGCCTACATGTGCCTTTCTGCACGAAGTACATCATAGGTTTCTACCTAAAAGAAGTTTGAATAAAGATTTTCTGACCGTTATTTTCTTAATTTTTTTTTATTATATATGAAGTGCGAGTTTTGCATGCGATCTAGTTATTTGAAAGTATTTTTGAATCTGAACTCCCAAGATTTTTGATGATATGCTGGAAGGTCTGAACTTTTGATCTGGGATTTTCAGGTGTTTGATTGATGGGAAGATATTGAAGATTTGGTTCAGCAGCATTTAGGGCTAAGTTTTAGAGTCTTTATATTGGAATGATTAAATTAACATAGGGTTAGATGAATGGGGATCGAGACAATGGGGTCTCAAGGTGTAGGCAATAGCAATGGAAAACAGTCGCAATTACAGCCATTGGCGCGGCAAAACTCAATGTACAGTCTTACACTTGATGAGGTTCAAAATCAGTTAGGTGACTTGGGGAAGCCACTTAGCAGTATGAACCTCGATGAGCTTCTAAAAAATGTTTGGACTGCCGAGGTGCACCAGTCCACAGGTATGGACATTGAGGGCACAGCACAGGCCAGTCAAACTGCCCTGCAGCGTCAGGCTAGCCTATCATTAACTAGTGCACTGAGCAAGAAGACGGTGGATGAGGTTTGGAGAGATATTCAGCAAAGCAAAAATAGTGAGGAAAAGAAGTCTCGGGAACGGCAGCCTACTTTGGGAGAGATGACTTTGGAGGATTTCTTGGTGAAGGCAGGAATTGTGGCTGAAACATCTACAGAGAAATCCAGTGCTGGTCCTGTTGGTGTTGATCAGAACACAGCCTTGCAGTTTCCACAGCAAGGTCAGTGGATGCAGTATCAACCACAACAATATCAGCAACCACAACAAAGCATGATGGGGGTTTATATGCCTGGCCAGCCTATACCACAGCCACTGCACATGGGGGCTGGTGCTGTGATGGATGTTCCATATCCGGAGAATCAGGTAGCATTAACTTCACCATTGATGGGAAACTTGTCAGACACACAAATGCCTGGGAGGAAAAGAGGTGTCCCAGAAGACATGATTGAGAAGACTGTTGAGAGGAGGCAAAAGAGGATGATCAAGAACCGTGAATCTGCTGCTCGTTCACGAGCAAGGAAGCAGGTTGGCTTTCAAAAGTATTGGTCATTACAAATTCCTTGCAATGTTTCTTGGCCCCTTTCACTTGTCATGTTGATTTTCCAATGACATGAAAGATATCAATTTGTTAGGCTTACACTAATGAACTGGAGAACAAAGTTTCACGTCTGGAAGAGGAAAACGAAAGGCTCCGGAAACGGAAGGTTAGGTTCTTCATTTAAGATATTGAAAAATTGCTTGGGTTTATTTTCTTTAATACCTTACAGTCTCATAAGAATAATGGTAATGTGTTTCTTTTCTACTGATTATATAAAGAAAAATGTGGCCTTTTGAGGCATGGATGGCTGTTATGGGGTATGGGCATCTTGATGCATGTTAACATGGCAACTCTCTCTCTCTTTCTCTCTCAGTGTCTTAACATGAACATTTTTAAAAGAATAATATACATTATGGTTGGGATGTGGTAATAAAAAAATACTTTCATAAGGTAAACTTTCTATTATGCTGTTAAATATGATGTTATTAGTCGGTAATAGGTACTTATTGTAACTATTACTGAATATTAGTCAGAAATATTCCATTAACCCCTCATGTTTTCTGTTATACATACGAACTAGTTTAATATTGGATTCATTGATTGAATGCCCTATACATACTGGAAAGCATCATATCTTATTTGGGTTTATGTGTTGCTAAGTCATAGACCATCATTCTAGCAGTTCCTCTTTTAATTCCTTGTCCTGAAGATGAAAAATGGCATGCATTATTTTTCAAGACAAGATTGGCATATTTTCCTTTATCAGATTATAATTTTTTTCTCGATAAAAAAAGGTTATAATTTTTTCATCTACATGGCTGTCATCAGACACCCCCACAGTGGCATTATTTCTGGAACTATATTGAGGCTGGAGGCTTAATAACTATCTTTTGAAACTTGGTGGATGGTTTTTTGAACACCAATCGCTTGGTGCATATGATAAATTTCATTTTGAGCATTGGAGGATTCATTGAACTAATTGCAAGTGGCTGGAAATTTTAGCGAAGTGTCTTTGGAAAAAACAGGGGCTTATGGCCCCTTAAAACAAGTGGTGCAGGGTATGGTCATGGGATCAATCTTGTAGTGTTGGCGAGTTAGTAGCTCAATTTTGTAAGATTTATGGCATACACTTGATTTGTCATTTATGAGGTGGATGAGAAAAGAAAAATAACACTGTTCTCTCTAAAGACTCACTTTCTCTAGCATGCACAAGGAATAAATTTGGAGCTGGGAAAAAACTAATGAAGAAGGATTTTCCTTTCTTTTTTTTTTTTTAATTTATTTCCCCTGAATGATACTTCCCCCCGGGCATCCCTTTTTTTTATCCTTCTTCTTTTGTTGTATGGGGGAAAGGATAGTAATGAGGAGAAGGTTCTTTCTTTTCTATCCTCTCTACCTTCCATCTCTGTCTTTCAAAATTCAATTTCACATTATATCTTTTTCTACCTCATCTTTTTAATCTCATTCTTGACTTTCCTTATTTCTTTTTCTTTGATTTCTTTTTAGCAGAAACAAAATCTAATTGTTCCCTTACATGATTCTTCATGTAATTGGTGCCTTTAATCTAAGAATTTCTTAATACAGGGGAGACCTCCTCTCTCTCTCTCCAAAAAATGAAAAAGAAAAAAATTGTTGGAAGATACATTTCCTTTCTCTATTTAGGTGCATCTCTTCTATAGTTTTTGTTTACTGGAGCCACAAAAAATTCTCAAATGAAAACTTCTCATTGAGCAGATGTTTTTTATACACATGTTTTATTACGTCGACTTGGCACATTAGGCACATGCTGTGTCTTGGTTTAGTGCCTTTTTAATTTCTGTATATTCTTTATTCCTTCATCAAATATTTAGTTGTGTATGTGATATTTTTATAATTGATTTTTTTTTTAAACAAATAACAAGGCATAACCCAAGTACACTAGAAGTATACAATTGAGAACACCAGGTTACAAATTAGGAACTAGAGATAGATATAAGAAAATCATGAAAGCTGGCGAATTGGTGGATTGTTTATGATTACATTGTGAGGTGACTAGGACATTATGGTATGAAGTGCGGAATGGCTTGGGTGATGCCTAGAAGGGTGGTGGATCTTTTTACTTGCTGGAGAGGTTTAAGGGGTAATTTGCAAATTGCTGCCGTTCGGAATATGATCCCTCTCTGCCTTGTGTGGTGTATTTGGGTCGAAAGGAATGGTCGATGCTTTGAAAATAAGGAACGCTCGGTGGATGAACTTAGACGTTTTTTCTTTAATACCTTGTTTCAGTGGGCTTCAGCTATTGGGTTTAATGGAACTAGTGTCCATGGTTTTCTTATTTCTTTCTCTAGTTCCTAACCTGTAAATAGGTTCAGGTTTTGTATACTCACTGTGTACTTGGCTTTGCCTTGTTACTTGTTTCAATCAAATTTTCTTATTCGCCAAACAAAAAAAAGAAAATCATGATAGCGAGCCCCAAAGAAGTGTGTATATTAAACTTAGCTCTTTGTCTTTTAGGAGCTGGAGAAAATGTTGCCATCTGCACCACCTCCGGAGCCAAAGTATCGGCTTCGCAGAACATCTTCAGCCCCATTCTGACATTGTATTCGTACTTGGAAGCTTTGTAGACATGATGCTTCTTGGGATGCTCCTTTTACACTGTAAGGTGGGGATGTAGGCACTCACTCTACTGATCTCTCTCCGAAAGAATTGGCTGTTGCGTCGCCGTGGACGGTTTACTTCTCCCTATTATGCGATGATGCTTGTATTTGGTTCTCTGTGAAATCATAATTTTCATCACACCCCTTGTACCATTTCACTAATGAATTTTTACAGATGTTTGGTATATAGCCTCTTTCTTCCGGTTGCCATTTTTTTTTTTTCAGTTTTTTTTTTTCTAATTTAATAGAGTTCTCTTTTATTTGACTTTTTGATGGGAAATGAGTTTTTAATAGTTTGGGAAGTAATTGTTGACATTGCTAATTTGGAAATTATTGCAAATTGTTTG
>JrbZIP3_XP_018831015.1
ACTTATTGTCAAAGCATGGCCCAGGCCCAGCTAGGAAGTTAGGCACATGCCATATATAAAGGAGCAGCGAGCGCCTCCGGCCGCAACGAGGCAACCACCGTAAACGGTATTCACAGAAACCGATCGAAGAAAAGCCAACAATTTTCGTGGCGTTTCTTCTGCTTGTTTTTTTTTTTTTAATCCTCCATTCGCTTCCCCTTCTCCCTTCTCCCTTCTCCCTTCCCCCCTTCCTCTTCCTCAGTTGTGCTGTGTTGCGTTGCACACATACGTACGTACGCGTACGTACATAGAGTCAGAGAGGTTATAGAGGAATACAGATACCAGGCGGGGATTCCTCATGTAAAAGGTGAAAAATCCTTTCACGACTGGTTTGCGGATTTAACCCCAATCCTCCTGGTATATCTTTTTTGTCCACCTCTTTCATTTCTTTTATCTTCATTTTCAGTTTTGAGATAATTCCTGAGGAATTTTGGTTCTACTTGTATTTGTATTGCAAAATGGTGGGAAAATTTGTTGCTATCTTTTTTTCCCGTTTGTAATTAGCTCAAAAACGCTGGATATACTAATACATTTGGTGAATTTGCTTGCTAACCAATTCACCAGATGAAGCATGAGGGGGTTGTTAGAATCCGTTTGATCGGTATATGTGTGTTTGCGCAATTTGGACGTAAATTGTTGTTCATCTTCAAACCTTTTCTAGATTTTCTTTTTGCTCTTTAAGCTGTAAAAAAAACTTGGGAGAAATAAAATGCCACCCAAATACTGCCCTAGGGTTTCTAGTTTATTCTCATTACTAATTTTGAGAAATATTAATGTCTGTTGCAGTAGTAGGCTTCTCTTGTTCGAAGTTTGTTTAATGGGGATTCAAACAATGGGGTCTCAAGGCAATGGTCAACAGCCTCATTTACAACCATCCCCACTGACAAGGCAGAGCTCATGGTATAACCTCACCCTTAATGAAGTAAAAAACCAATTGGGGGACATGGGGAAACCAGTGGGTAGCATGAACCTTGATGAGCTTCTGCAGAAAGTGTGGGCCGCTGAAGCAAATCAATCCATGGAAATGGACAATGACAACTCCTCTTCAGCATCTTCCTTCCAACGTGAGGCTAGTGCAACATTGGCTCGGGCATTGAGTGGGAAGACGGTTGATCAAGTGTGGACAGAGATTCAACAAGGGCGGAACAAGAGGTATGGTGAAGGCCCAAAGGGTCAGGATAGCAATATGAAACTTGGGGAAACGACTTTAGAGGACTTCCTTGTACAAGCAGGGCTTTTTGCCCAAGCTTTTGTAGGTCCTACCATGGGGTTGGATATTGTTGAGGCAGTGACCCCTCAAAATTTTCCACAAAAGATGGGTTTGTCATCATCCCCTTCAACGTGCTCGTTATCCGATACAACAGCACCTGGATGGAAAAGGACTGCCTCAGATACATTTGAGAAGACTTTGGACAGGAGGCTTAAGAGAAAAATCAAGAACAGGGAATCGGCTGCACGCTCACGAGCTAGAAAACAGGTAGGCTTATGTGCTTGTTTCCTTTTTGAAATTACTTATGTTGGTTTATGCTACCCTTGTTCATTGATGAACCATTTGGGACCGCACAGGCTTACCATAACGAGCTAGTGAGCAAAGTCTCACATCTAGAAGAGGAGAATATAAAGCTTAAGAAAGAGAAGGTAAGAATCAGTGTCTTATGTTTTATTTACTTATCAAAAAGATGTTTTATTTATTTTATCTATTTTTTGCTATGTTTCTACTATAAATACTTTTAAACTTTTTGTGGTGTCTTTTTAGTTGTTACTGTTATATAGTATATTGCTACTAAAAAAGTAGAATATTAATTTATAGTGCTGTCTAAAGTTGATAAGGCAGAAGCATTCCATCATGGAGATAAGTTTATCATGTCATAACTAGAGTGACTTCTTTACTTATAAAAAGAAAAGACGAGAGTGATTTCTTATGTGATGCATTTCGTCTTGATAAAGATAGTCAGTTGTTGCCACACAAGATTATGTATATGATTCTGCATTAAATAATCCCTCTTCTCCCCACAAGACCCGGTTGGTTTTTATTTTACCTATAAAAAAAAAAAAAGAACCAGGTGGAAGATGCTTCGTGAGTTCAAGACCCATTGAGCAGCATATGCATCATGTCAGTTCATTGAGACAAGAGACTTTTAATATACAGAACAAAGAAAAGAAGGAAGTTCTTTACAAAGATGTAATTGGTTGATTCTACTCACTCTTTAGATGAATAGGAGCGGCCAATTGTAAAGAGAAACGATCATCATTCTATGCCAAATATAGCTTTCCATCATCTACTGATATTTAACATAGTATTGATCATAATTAACAGTAAGAAAATGGAGATGGGGAAAGTAAGTTTAAAATAGGACTCCTACAAAGTTTGAAAATATGATAGTGGGTAACAGTTCGAAGATCATTATAGATAGATTATAATGAGTTTGATTGTTATTGTCGTTGATGAGTTTATGTCACTATTGCATTGTGTGAAATGCCACTCGCTAGTAGTTATTGGCAAAAGCTGTTCATTGTGGCGCTGAATATAATATATCTGGAATTTTCTATGTTGATCACGGTCAGTGTGTTATATTGTTCTCAATGGAACTGGTTGGCTAGGTAGACGAAATAATTCTTTGATATAATATAAATGCTTTGTTAGCCCCATGTTTCGTTGCTTTGGAGGATTAAAATGAAGTAGGTGCAATATTGGGGATGTATCTAATTATTTAGGCTGCGTTTGGATGTTGAGCTCAGCTCAGCTCTTCTCTTTATGAATAATAGTGAGTTGAATAGTGGAGAGAGTTATGTAGAGCCCATCTAAACTGAGTTTAAAAGTGTATTTGGATGTTAAGATGAGTTTTGTACTTTTTATGGGAAGTTGAAAAAGGTTGTGGGTCCCACATATAAATGTGTTAAGTTGAAAAATGTCGTGGGTCCCACTTGTAAAGATGTTTTGAGTTGAGATGAGTTTAGTGATTTGAGAGTTGGGTGTTTGAGTGTTAGACTCAACTTAAAATTAGACTGAGCTCAGCTGAGCTCAGTTGAGTCTTGCAACTAAACGTAGCCTTAGTAGATCAATTAGGAAGTTGGGAGAGTTCTTTTCACCAGGTTTGGTTTTGGCCCCTAATTCATGGGATTATTTTGACACAAACTATAACGACCCAAAAGAAATTCAATGGATGAATTTCTGTCAACCTTAGACAACGTCGTGAAATCCCGAAAGATTTCATGAATAGAGTGATCGATTTGGTTTTAGTCTGTCAACATAGTCAAATCCTGACCCACTTTGTTGATAGGGTTGCCTTTTTATTTATTTAAGGCACTTAGGAGTACAAGCTGACGAAACGAATTGCACCATTAGTCTCATATGAATATTTAGGATTTTACAGTGCAATAATATGTTTCCTGCTTTTCGGATGAATAGTAATTGAGAGGGTCTTTTTATTTATTTATTTTTTTGGTGAATAGTAATACCCGGGATAGCGCCACGTGGCAACCAATTCGAGCAATTTTCAAAACGCCATGTTGATTGTACAATTCCACTCAGAATTAGTAGGATTACTTTTTGGTTGGTGGACACATGGCACGATCCTAACCATTCATTTGAATAGTAATAATACACTTGTCACATGGAGAATGAAGTGTGGTGGAATGGAGGGTAAATCAAGCCATGTGATCATGCTTCTTATGCCAAACACTATTCTGACCAATCAAAACACTATTTGGTCAACCAAAAAAGGGTTTCGACCCTAGTGAAACCCTAAACCATTGAAAACCAACAAAAACCGTAAATCCTATGTGTTGGCTGAAACCCTAGACTTGGTTTCCAAATCCTAAAGTGGTCGATTCACTTAATCACTTTATAAATCACTTACTCATGCTATTAACCACTCAATTATGCACTTATATACCCCTAACCACTATCTTACATCTTGCTAATTATTTTGAGCCAAGAAAATTTTGATTTGGACTTGATCCAACCAAAACCCTAAATGAAACCCTTTCTGTACCCCAAATTGAAGCTCACTCGATTAGGCCCATCTTTGGCCCACTGAAAACCACCATCGAGCCAAGCGTCTCGAGCTAGCTTCTTCCTCCTCCCAAGGCCAACTCTATGGATGACATGCCACTCATTTGGTACAATTGGAGCCTTACTCTAAAAGGACTAGTCAACGGTATAATTAGAGCCCTATTAATCATTTTAAAGAGCAAGAACTAATCATTTCCAAGCAATGTAAGATCCAATACACTACTTACACTCATCAGTCAATATGGGGTATCGCAATTTTCTCCCATTGAATTCCTGACAACCTCGTTAGGCCATTCCATTGTAGGTGACACGGCTCAAGTCCCACATTTTGGTTGGGATAGAATTTGAGATCTTTTCTAATGCCTTAAGGGAATGCCTAAGCTACTTCTAGTCCCTACTCCAGAAGGACTAGTCAATACTACAATTGGAGCCTTATTGAAATCATTATAAAGAGCACGGACTTCTCCCTTCTAAGTAATGTAGGATCTCATACACTACCTACGCTCGTCAATCAGTATGGGATACAACAAACTCCCCACTTAAGTTCTCGACGTCCTCGTCGGGTCATTCAATCATAGATGACATGGCTCAAGTCCCACATGTTTGGTTGGGATAGGCTTTGATACCATTTATGGCACATCCCAATGGAGGTCCAAGCCACATTTGGGCCTACTTTAAATGGACTAGTCAATGGTACAATTGCAACCCCATTAAAATCATTATAAAGAGTAAGAACTTCTCCCTCCCAAGCAATGGGGGATACCATACACCACATTCTCTCATCTGTCAGTATGGGTATTGCATAAAGCATGTCAATTATATAAATTGCTATGTTTTATGTAGACATTCATTGAGGGAATCCCTTTTTTTCATTAATTGATTTACAACAATATATATACTACATACAATTGATGGTTATACCCTCACAAGTTACACTTATTACAATCATGTCTTTTAACACTCCCCCTCAAGCTGGGGCATATATATCATATAAACCTAGTTTGAAACAAATAAGTTTTAACTGACTACAATACAATGACTTAGTAAACATATCTACGAGTTGATCTGCAGACTTCACAAAAGGTGTAGAAATGTCATCACTTAGTATCTTATCTTGAATGAAGTGACAACCAATCTCTATGTGTTTAGTCATCTCATGAAACATAGGATTAAAGATAATATGCACTGCATCTTGATTATCACAAAATAACTAAAGAGGGACAGGAGCCAGGAACCCAATCTCTTGAAGGAAGTGTTGCAACCATGCCAGCTCTCTAGTAGTGTGAGCCATTGCCTTGTATTCAGCTTTTGCACTAGACTGAGCTACTACTGCTTGTTTCTTACTCTTCTATGTAACTAAGTTACCTTCCACAAAGGTACAATATCCAGTAGTAGATTTTCTATCTGAAGGGCATCCTGCCCAATTAACATCTGAAAAGGCTTCAACCCTAAGATGTCCATTTGGTCGATACAACAATTCAAGGCCAAAAGCTTTCTTAAGATAACGAAGAATATAAATTACAACATCCAAATGTGAGACCCTGGGCGTTTGTTAAAAGAGTAATTCTATTCTCAGGCCTTTATTTTTCCAACACCACACACCTGGCTGAGGTGGATTTCTTTTTTTTTTTTTTTTTTTCAAGACTTGCGTTTTACTTGTTGAAATTTCCCCTACACTTTACCTAGCCCCAACTCCCAAATTGCGAATCATCCTAGATGAAGAATCGCATTCAAAAATGTGAAGACGTGCGTTTTACCCATTCAAAATTGTGAAAGTTCATCTCCAAATCAAGGGCAAGAATCGCATCAAAAGAAAGAATCACATCTTAACATTATACTTGGAGATTTTTTTTAATGGAAAATGAGCTCTTTTTTTTCGGAGAAGAACCCATTGGTGGCCGTTTATCTCCATTTTTCTTGTTTTGAAGGGAGCAAAACTAATTATAAATTTTTTTTTATATCATTAAGAATCTGCAGATGAAAGAACGAGAGAGAGAGAGAGAGAAAGCTAGAGAGAGAGAGCTGTTGTGTTTGTAAAACTGGGGAGGAAACACGAGGAGAGGGAAGTGGGTTCGACAAGACTAGACTGTTTTGATTTAAATCCGGTTTGCTATGTCAGCTGGTGTGTGGAGTAGAAGAGTAGACCGGCTTTGGAGTAGACTTTTTCTTGTAAAAATTGACTCAGTACAGTAACTGCATAAGAGATGTCTGGTCTGGTGATAGTGAGATAATTCAATTTCCCAACAAGTCTTTGATACATGCATGGATCTCTAAACAACTCCTCTTCCTCTTTCAAAAATTTACGATTTGGGTCCATATATAGGAGTGTCAATAGTTCATGCACCCAACATGCCAGTTTCTTCCATAAGGTCAAGTACATATTTCCTCTGAGATATGTTTATACCCTTTTTAGATCTACTAACTTCAATTCCAAGAAAATATCTATGCTTACCCAAGTATTTTATCTGAAACTGATCATGTAAAGACTGTTTCAGCCTAGCAATTCCAGCAGAGTCATTTCCAATAATTACAATGTCATCCACATATACAACCAACAAAATGTGACCTGTATCACTATGTAAGTGAAATACCAAATGGTTTGTTTGGCATCTATAAAGACCAAATGCCAGTAAGCATCAGAAAACCTCCCAAACCATGCTCGAGGAGATTGTTTCAAATCATATAATGCATTTTTTAACTTGCATACAGTGCCCTGATACTCTCCCTGAGCAAAAAACCCAGGTGGTTGCTCCATAAAAATGCATAGCTGAAATAAGGACCAGTCTAAATTAGCAGCAAGAGAGATCAACGTTTGAATAGATAAGATTTTGGCAACTGGGAAGAAAGTCTCCCTGTAATCATTGTCATATGTTTGTGTAACCCTTAGCAATCAAGTGGGCTTTCAGATGTTCCACAGAACTATCAGGATGAAATTTGATTGTAAGTACCTATTTACAGCTAACAGGTGGTTTACCAGGTGGTAGTGGAACAAGATCCTATGTCCCATTATGGTGAAGAGCATCCATTTCATTTTTCATAGCCGTCCTCTATCTCAGATCAGCAGATAAAGCATCCTAAACTGTCTTAGGAATAGAAAGTTTTGAAAGTTGAGAACTAAAACATGAAAATGAAGGAGATAAGGCATGATATGAGACAAATTGGCTAATCGGATGTTGAGTAATACAAGAACGAGTATACTTATAAAAAAAGTAATACAAGAACGAGTACCTTTGCGGAGAGCAATAGGTGAAGAGTCTGAAGTACTAGGTAACTCAGAATTTGAAGATGGAGACACGGTTGGTGGAGCCATGGGAGCCAGCGGCTGCAAGCGATGTGAGTAAACCTGTAAAGGAACTGGGAAAGTCACTAAGGAAGGTTGCGTAAGATTGGGTGAGTATGAAGGAGAAAGTGTAAGAGTATGTAATGGTATAGGATCGCACTCAACACTTGAAGATGTGTCCAAGAAATAGGGTATGGACTCAAAGAAGGTAACATCAACACTCATGAAATAGCGTCTTTGAATAGGACTATAGCATCAATATTCTTTTTGAGTCCAGGAATAACGAACAAAAAAACACTTGGTAGAACGTGGATCAAGCTTATCAAAGCCTAGGCCAAGGTTATGAACATAACAAACATACCCAAAGATTTTTGGAGGGAGAGAAAATGGCGGAGATGAAGTGAACAAAATGAAGAAAGGAGAGGAACTATCAAGAACTGATGAAGGCATACAATTATTAAGGTGACAAGCAGTAACACCATCACTCCAAAAACGTTTAGGAACATGCATGTGTAATAAAAGAGCTCGGGTTACATCTAACAAATGATGATTTTTGCGTTCAGTCACCCCATTCTATTGGGGTGTATAGGAATATGAAATATGATGAACAATTCCTTTATTACTCAAGCAAGTAGCAAAGACACTAGATTGATATTCGCTAGCATTATCATAACGCAATACTTGAACTTTTTTGTTAAATTTAGTTTTAATTTTTTTCCAAAACACTTTGAATATGAAAAAAAGGTCAGATCTTGCGTTCATTAGAAACACCCATGTCACATGAGAGTAGTCATCAACAAATGTGACAAAATACTAAAACTTGTTTGATTCAATATTGATTGGTCCTCATATATCAGAGTGGACCAATTCAAAAAGACTCGATGCTTGTTTATCAACTCGAGGTACAAAAGACACGATGATGTTTACTAAGTTGACAAGCTTCACAAGGAAAGGGAGACAAAAGAGAGGGGGTAACCAAGGTGACAGTGCCATTCATAAGAAGATGATGTGGAGGATGTAAGGGCTCGAGTGGGTGGTTGGTTAATATCAAGATAATACAAACCACCAGCTTCATGCCCCGTACCAATCTTGTTTCTCGTCTTGAGATCCTGAGAGATACATGAAGAGGGATAAAAGGTCACTGAACATTGAAGACTTAGAGTAATCTTACTAATAGACATCAAACTAAAGGGAAAACTGTGAGCATATAGAACAAATGACAAGGATACAGAGTCAATGAGCTTAGTGGATCCAATGCCCATAACTTTAGCAAGGGAGCCATTAGCAAGAGTAACACTTTTTGGAGATGTCACAATATCTAACTTCGATAAGACAGAGGACATCCGGTCAGATGTTCATTAGCTCCTGCATCAATGATCCATGGATCTTGGGTGGATGAGATAAGACATGTGGACGTTGTACCTGAGTGGGCAAGAGTAGCTGCGGAAGATGAAAGCCCGTGTGCAACTCAAAAGCTGATCATACTCATCTTTTGATATGCTAATCATATCTGGAGTTGGGTTGTAGCTCGGTGACTGTGATATAACATCTTGGCAAATGGCTTGATTAGCGGACCTGGATGGTCTACCATGTAGATCCAACAATAGTTCACCAAGTGGTTAGTGCGACCACAATGGGTGCACTTACGAGATTCTCGACCTCGATTGCGATTACCTTTGGCATCACGTCCCCCATGTCGAGTGACTTCAGGCGACTGTGGCTCAATTTTAGTTGCCATGGACACAGGAAAAAGTCACAATTCAACCGAAAAATCAACATGAAAAACTAAATTTCGGCTCTATATCGGTCTAAATCAATCTGTATCGGCTGAAACAGTCACGTATAGGCTCAGAACTGGCCTGTATCGGGCTTGTATCTCCCGGTAGCAGTTCTGTATCGGCCTGTATCGATTTTGTAACGGCCTGTATCGGACGGTATTGGGTCTAAATCAGTCGGTATTGGGCCTGAACCGTAGCAGCCAGTTGCTGTTCTTAAACACGGTTTAGGTTATCCTAAACGAGAATAAGTAGTCTGGGTTATACCTACAACCAAACACTCCAAAGCTTTGACGTTGTCGGCGACAGAGAGCCCTTCCAGCAGTCGATGACAATCAGAAACTCGCTGGGATGCATAGAAGACGACAACGAGTTCAACCCTGGTGCCCAGTATCGGAGATGATGTCAGAAACTCACGAGAGACCACTTGAAACTCCTTCCGGCCAATGACAACGAAGAGAGAAGTCACCGGGATGCACAGAGGATGACAATAAACTCAGATTTGGCAGCAGAAAACACTTGTGAGCTCAATCTGGCGATAACAAATCAGATAGGACACCATAAAACACTTGCGAGCTCAGGCAACAGTGAGCTTGATTTCGGTTGCTCCTAGCTGAACCACTGTACACCACTTACCACCAACTGACTACTCATTGCTCTGATACCATGTAGATATTCATGGAGGGAAACCCTTTTTTCATTCATTTATTTACAACAATATATATACCACATACAATTGGCAGTTATACCTTCACAAGTTACACTTATTACAACCATGTCCTCTAACATTTTATTATATGTAGTTAGTTGATTACTTGATTATCGTGCTTCATAATATTAAAATTAAATGGGTTAGTATGCTAAATGTATTATCATCTTATTAAGCCTTTTTTCTAGTTGAAGGATTTTTTTGTTACATCATTTTTTAAAATGTGTGCTTTACTTCAAGTAGACTTGCACTTGCGCCACTTTGCACTCTGCACTTTGTGCCGCTTTACACTCTGCACTTTGTGCCACTTTGCACTCTGCACTTTGCGCCTAGACTCTAGATTGCATTTGCATTCAAGCGTGCCTAGCACTTTCTCCAACACTAGGAGCACCATTTCCCTCACCTCCCTCCCTTTCCTTTCCCCTCCAAGCCTTACTAGATTCAACATCATTGCCACTGCATACTCCTTCATCCTTGGACTCATCCATGTCCCCCCACCCAGCAAATCCACCAAACATTTAACTCATAAAACCGTATTGAACACCTCCTCACTCTCCTTACACGTTGCGAATAACACTTGTAGTTGGAATGGTAGAGTGATATCCCAAAGAGTTACTTATCAAAAAACAATATCCCAAATAGTGACTTGGGCATGCCTTTGATTGATCTAATGGCAGAGTAGGGCAAATGATGCCATGCTTCGATCTGATAGTGGGGTATTAACTATTGTCAAGTAAGGGCATGCATGGCATGTACAATGAATAAACCATTGGGAAAGGTAATAGTTATTAGTAAAAATGTAAGGGAATTGATTGGAATAGGTATTTTTATTCACTAGTTTGGTTGTAATACTGGAAAACCCAGATTATATATTTCACTGTTGGATACAACATCTTTGACACTTGACATTCTGTAATATTTAATTGTGATAGCTCAATATTTCTTTGTCCATACGATTGTTCATAAAATAGGATCAAGTGAAAATAAGGACTGGAACTTCAACTTTACTCCCTTGATTGCATATGGAGGCATAACTTAGAAACCATCCTAAAAATTATATCAATGTTGACTAGTTAGTGGTAAACGACTTCATAAAAATTTTGTGATGTGGGTATTTGAAATTAGGATGATTGATATAATGGAAGCAAAGTAATATGAAAAAATATGACAAATTTAGCTGAATTTCACAATTCTTTTTAGATTAAGAACTATTTTTTAGAACTAAAGTAGGGATTAAAGCATGAAAGTGAAATCAAAGAGAGAGGTTGAGGTACGCATCAACTTCATTCAGGATCAACAACCTTGAACAAAATGGAGAGACTTTTTTATTGGCACTAGTGTCCAAGATGAAGTCCTGATTAATCCCATAGAGGTGCACATGCCCTCAACAAGGAGTTTTCCGTAAGTGCATCTCGTGTAATTCAAGGGAACATTCCCTTAGTCTGATAGCGCCAAGAGTGTGAATGTGAAGTTTCAAACGTAGGATGTTAGGCTTATACTGTTTACCCCAAGGCCACTATGGCACCCTTGGGGTTTCAAAATGGAGAGAGATTGATAGTTGAAAATGCCTTATGCTCGAGTCAAAAACTGGGAAAAAGTTTTGCAAGAGGAAATGGGGGTGGTGTGTACAAGAGAAGGGGGGTGTGTAATCCAATACATTGAAGAGGTTGGAAGAAATTCTACGTCGTTGATGGCAGTAGGAGTGAGAGCCAACTTAACGGTTAGTGATGAGAGTGCTTTTATGTGAATATTGATCAGTGTGCCGTTTCCATCGAGAAAGTTATTTGAATGGAGTGGTGTAACAATCCAAGGAAAGCTAAGCCACATCTGGGTTTGTATTTAGAAAGATTGATCAATATTTCAATTTGAATCTCTTGGAATCATTATAAATCGCAAAAAGTTCTCCTTCCTAGGCAGTGTGAGATCCCATTCACCATGATTCTATACTCAATATGGATATTATGTATAGCTATCCCTAGAAATAATAGAGTTTCCAAACAAATGGAATAGCAATTATATTACAAGCTCTAATCCTTGCACCAAACCTGTCGTAAAAGTCTGTGGAGAGTAGTGATGGTGGACTAGACAATTGAGTGGGAGGATGATAAGGCTTGGTGGCAATGCACATGGTTAGGGGTGCTTTCACACGGTCTAACAACCGGGCATGGTCAAAGTTGGACAAATTTCCTGTATCTCCTTGGGAGGCCCATTTGCAGAGTATTGTCAGAAGAGATTGCCTTGGGTATGGTCGGATCATTTTCCCATTATGTTGGATTGTTTGGGGTATTCATGGGGGCGCAGGTACTTCAAGTTTGAAAATGTGGTTAAAAGTTGATGGTTTTGTGGATATGGCGAGACAATGGCGGTCTTCTTATTAGTTTATTGGCACTCTAGGTTTTTTATATTGGCATGCAAGCTTAAAGCCTCAAAGAATGATTTGAAGAAGTGGAATGTGGACGTTTTTGGAAATGTTGGTAGTCAAAGGAAGTCCCTCTTCAAAGAAATGCAAGGGTCCATGCCTTTGTTTTCTTGAATTGTGATGTAGTTCTCTTCGTACGAAGCCTTAACCCGTGTGTGGCCAGTGAGTTGAGAGAAACCCTAACCCTACTTCCTGCCACCACCCCCACCCACCATCGTTCGGCGAGGGATACCGCAGTCACAGACGAGGTTGACGGGCCCCGGCATCCTCGCTGAGGGCCGTCGGAGTGGTACCTTGCCGAAAAACTCTTTCTGTGTTCTTCTTTGACGGCGTCGGCCGCCGTGCACTTTGATTCTGTCATAGATGTGATTGATTGACCCAGACGACTCCGTTGTGGGGTCTTCAATGTCGATCCTTCTCTAGCGATTGGGATTTTTCTGCTACTCTTCCGTTACCTCCTCCGGCAAACTGTGATTCGAGCCTTTCCACTAGCCACCGATACAGACTGCTTCGATGGACTCCGGCGACCATTTTGTGGGCCTTCGACGTCGGTTATCCTCCGGCGACTGGTAGTTTTCTCCGTTAACTTAGGGTTTTTTGCAAAAAAATCCGTTAACTCAGGGCCTCCTTCAGATCTGTGTTTTTTTTTACTTTAAGTGGATGAAGCGGGAACAATAGGGGGTAGTGGGTTTTGACAATGACGATGAAGCACGATGCGGTTTCGTCCCAGTTGGAAGGAGAGAGGTGGTTGAAAATTGAATAAAAAACTTTCATTTTTACAAAAGAGGGAGGAAATATCTTTCGTATTTCTGAACGTAGAAAAAGGATAGTTAAGTTCATGTATCTAGGGGTACGACAGCTTCATGGGTGGCTAAGGGGATTGAGGATTGTTTAGAACTTAACTGCCATGAAGGTTTCTTCAGAGAGCCAAGGATGGGTAATGGAGTTTTTAGCATTCAACATCATGTTAATGCAAGGGGTAGTTTTTTGCAGCTCTCTAAATTTCGAATGGAAGGAGGAAAGGGTTATTGGTGATTCCGGAGGGCGCAAATGGCATTTGATGGAAAGGCTTTCTGCAGTCCATTCTAAGTGTCACTGAATCCAAAGCCACTACTAGACATGAGGAGTTTGGTGATGGAAAAGCAGTGGGAAGGCCTTCCTCAATCAAAGGTGCTTCTTACGCAGTGGTGTTGAGGTCACTGGCGGGTAGTCAGGCTGAGATCAGCTCAGCGGTAGAAAGAAAGGCAATGCACTTGTAGGAGACAAAAGACCTCAGGTGACATTGAGAGAGTTGGAGGGAGTCTTGTGGGATGTCAAATCCCAATTGAAGGGAGTTATAGATTATCTAAGAGATCTAATGATTAAAGTGGATAAGGGGCTGGACCTAGTTGTGGGTACAAATGTGCTATCAAGTGTGCAGGCAAAGGGTGTGTCAACGATAGGATCATTGGACGCTGGCATCTTTTTTCATGCCAGTGTCACTATGCCTTCTGAGGGAGCTGTAGGGTCTCAGGCACCAGTTGCAGATGGAGTTGGTCCTTTTGTCCAGAGTTCATTTGTAGTTGAAGACAGGGGTCCCTCCAAGGTCTCGAGTATTTTGGAAGATACAGTCGAGCCTCTTGTAGAAGATGCAAACGGGGCAACAGAAAGTAATGCTTCCCTTCTTGAGGAAGCAGTACGACAAGGATCGTCGAGAGGTAGAGCAAATACACAGTGTTGATGGAGAGGAGGAATTGCAATGGTAACAGATGGAGGGGACAACAACCATATTTATGTCGAGCAACCATTTGGCGAGAAGGATTTGTCATTGGTGCCTCGTGTGGGGGAAGGTTTAGAATTGTCGTTGGTGCCTCGTGTGGGGGAAGGTTTAGAGCCGGGAGTGCAGTCGGGTATTGTGCTTGGGGGATAATGTTGTTCCCCTGGTTTCTCTTCCTATGATCAATGATATAGCGGGTTCAACATTGGATTGGATTCTGAATAAAGATAACGAGTTTCTACAAACCCTGGGACTTTCATATGGAGAACATGGAGAATATGAAGACCAATTTAAAACACTACTCACTGCAATCGAGACGAGCCAAGCACTTGAAACCAAATCTAAGTTTAAGAAAAGCAGGGAGTTGAATAATCTTTCATGGGCAATTAACTACGATGCTAAGGGAGGTAGCTCAAGTCGAGAGAAGGGTAAAGGGAGGGCTTTGTGATGTTCAGGTTGAGGATTTGTTTTAAGGAATCTACGGAAAGGGGTTGGGGAGGTGTAATGATAGTTTTTCAATTCGGATTTGGTGTGTTTTGGGTTGGTTTTTATGGGCTTTTGGGTCATTATAGGCTTTTTTGTATGGGCTAGGTGTTTTTCTTGTATACGTCCAGTATACTTGGTTACTCCTATTGATATATATATATATATAATATTTTTACATATAAAAAAAAAATGCAAAGTTTGGAGGGTAGGGCAGTCCATCATTTTTGTCGGACCAGACCATTAGCTACTGGTCCGATTGGTCCATTCGGTCCGATTTGGTCCATGAACATTTTTTTCCTCTTTTTTCTTTTTTTTGACAAAAATTAATACAAAAAATTAATTAAATTAATAAAATTAAAATGAAGTGATCTCTTTAACATTTTATATATGGTCAATGAATATCTATATATTATATAGATATAAAATATTTAAAAATATATATACATTCGGTCAGTCTCGGTCTGGTCTGGTCCACAAAAACCACACCTTGAGACCAACCAATAAGACTATTGGTCCAGTCCAGACCGAACCATTTGGTCCGGTCGGTTTTTCCAGTTCGGACCGATAGTCTTACACCCATAATAAGGGCTTTGTTGGAGTCGTCGTGGAGGAAAAGTTTCATGGCTATCAAACTTGAAAAGCTGATTTTGATGGGGGAGATCTTGTGGAGGCAAAAATCTCGGTCTCTTTTGTTGAAAGGATATAGATGTACAAAGTTTTTTCATTGGGTGGCCAATTTTCATCGTAGGAACAATGCCATTGAGATGCTTCATTCTCAAGGTCATGTTCTCAATGACCATTCTGAGATCAAGGACCATGTTGTTCACCATTATGAGAGACTCCATACGAAATGGTATACGTGGAGGTAGGGGTGAAAATAAAAACCGGTAAACCGTTGCACCGGCCCGAACCAGTTGATTCGGTTTGGTTCCGAACCAGTTCGGTCTGGTACCGGTTTCATCCTTTGGAAAATCGGCCATAATTGGTTTAGTTCCGGTTTCCCTTTTTCTTGCGCCAGACCGGACCGGTTCGTATATATATATTTATTTAGTTTTTATATGATTTTTTTATTATATATGATTTTTATATATAATACATATAATTATATATAAAATAATTTTATATTATATGCTAAATTGCTAATTAATATAAGACTAAATTTTAAAATCTTATTACTGATAATAATCAAATAACATAAAATTAATATAACATTTGATATAACATTAAAAATTTTAATCTTAAACATGAACATTTGTTTGATCATATATTTTATTAATATAAATATAAACTATATATATATATATATCAAGGATAAATACATTTTATGGGATAAGAAATTATAATATATATTATTTTTCATAAATACATTTCTATACATTTGAATCATTTGATCATATGCACTTATATAAAAAGTGTATGTAACCATCATATAATATATTATTAGCATATATGTAACCATGAGCATATTAATTACAATCACTAACATATATAATCAAATATATAAATAAGTTCGACACTAATATATTATCACTAGCATGTTATCACTAACATACATAAATTATAAATAAGTTAGACACTAATGTATGTGTAGTTAAATAGCTATTAGTATTAGTATTATATATATATATAAATAACTATATATTACATATTATGTAGTACTTATAAAAAAAATAGTCTAATATATAGTATTAGTATATATATATAATATATACTATATATAGTATATATATGCTATATATATTTTATATATACTATGTAATATATATAGATACCATATATAGTCCCAACGGCGTCGTTTATATATATGGACCCAGTGGACCCATGAAACGGCGTCGTTTCATGGGTTTTAGGATATAAATCAGCCCCAACTAATTAAAACGGCGTCGTTTTTAGGGGGTTACAGTTACCCCCCCACCCTCTTGCGACCCCCTCACTTCTCAGTTCTCACTATTCTCAGTCTCTCCCATTCACTCTCACTCTCAGTCAGAACTCTCTCACGCCACCCCTCTCTCATGCCGTCAACAACCACTTGTCCTCGACACCCTCTCACCTCTCGGTAATCGGTGTGTGAACATTGAACAGATTTAGGGTTTTTATATTTCTCGGTAATGATTCATTTCATTGCGACAATTCATTGCAATTTGCTTCATTTTATTTAGGGTTTTTAATATTTATTGAATTTGCAGATTTAGGATGGATTACATCTCAATTTACTTGATTTAGGGTTACAAATTTAGCATGTGTTACATTTCGATTTACTTGTAAATTTGTAATCTTTGCAGAAGTCATGAATATAATCCTTTGATTTCTCTGCTGCTTTATGGATTTCATTTCTTTAATTTTAAATTTTTTTTATGATATTCATTATTTTGTGTATTTTTGTATTCTGTGTATTCTTTATTAATTTGTGTATTCTCTATTTCAAATTCTGTGTATTCTCTATTAATCTTTATTCTGTGTGTATTGATATAAGGAACCCAAAAGCTTTTTTTCTTGTGCTATGTAACGAGAAACAGGGTACTTTGCCCTTTTGACTTGTGGTTTCAATTCCTGTACTTTTGATTCCTTATATCAATTTATTTGGTGTCTTTTGAACACTTATAAAAAAAAGTCATTTTAGGTTGATCCTTCTTTTTGTGTGTAATTTTTGTCAACTGGTATCAATATGTGCATAATTTCATATTATAAAAACTTTAATGAACTTCTGATTTATGGCAGATTTTTTTTTAATGGTAGATGATTAAAACCGAAAAAGGTGATCCGAACTGGTAAAACCGGAAGTATCGGCTTAGGGGTGTAATAGTTGCGGTATCGGTTCTTCAAAACTCAAAACTGGTGTATATCGGTTCGGTTCCAAAATTTATCCAAAACCGGACCGAACTGGTTACACCCCTATGTGGAGGCCAAAACTTGATATTTTGGCTCTTGAGACTATTGATATTCTAAGTGCTAATTGGTTAGAAAGACTGTTTGACGAGGGTGAGGTGCATCGTGTGGTGAGAAGGATGGCCAAAGTTAAATTCCCTGGTCCAGATGACTTCTCCATGGAATCTTTTTAGGAGTGTTGGAACATCGTGAAGGAGGATGTTATGAGTGTTTTCCATGAATTCTTTTCTTTTAGGAAGTTCGAGAAACGCCTTGATACGACATTCATTGCACTCTTTCCAAAGAGGGCGGGGGCTTTGGTTGTGAAGGATTTTCGTCCCATTAGTCTTGTGAATGGGGTGTATAAGATAATATCCAAGGTACTAGCTAATCATATAAGCACGGATATGGAGAAGATAATTTTATGGAGAAGATAATTTCAAAAATCTCAAAAGTCTTTGTTAAGGGAGACAAATTCTTGACTCAGTGCTTATAGCAAATGAATGTTTGGGGAGTGGATTGAGAAGTGGAGTGCTAGGCATTCTATGTGAGCTAGGTATGGAGAAGGCTTATGATCATGTGAATTAGGCTTTTCTCTTTTACTTGCTTGAGAGGGTGTGGTTTTGGGGAGAGGTGGTGTATGTGGATTAAGCATTGTGTTTACCACTTTTTGGCTCTCTGTCTTGGTAAATGGTACCCTTTGGTTTCTTTTAATTGCTCATGTGGTTTGAGACAAGGGGGGACTTGGTGCCCCTATTTATGTGATTATTATGGATGCGTTTAGTTAGGATTGGAGGTTGTGGTTGATGTGGGATTTCTCTCTAGCTTCTCAGTGGGAAGTACTAACAATGGTTTTATTAATGTTTCCCATCTTTTTGCAGATGGCACACTACTTTTTTGTGATACAAATCCGAGTCATTTTTGGCAATGAAGACTCTTTTGATTTGTTTTGTAGTTGTCTCTGGCCTAAAGGTGAACTTAGGGAAGTCTGTGATGGTGCCGATGGGCAAACTCCAGAACATTAGAAGTTTAGCAAGTATTTTCGGTTCTAAGGTAACTTCATTGCCTATGAAATATCTAGGTCTTCTTCTTGGGGCCTCTTCCAAGGTTAAGGCTATTTGGGATGGGGTAGTGGAGAAGATGGAGATGTGGCAGGAAGGAAAAGGTTGTACTTGTCAAAAGGGGGAAGAACCACACTAATCAAGAGTACAGTCTCTAATCTTCCCACATACTTCCTATCTCTATTTCCCTTGCCGACTAGGGTGGCTAATTGAATTGAGAAAAAATTTCGAGCTTTTTTGTGGGGAGGAATTGGAGAGGAGACCAAGTTTCACTTGGTTGAGTGGAATAAGGTATGCACTCCGAATTCAAGTGTAAGGTTGGGGGATTGAAATTTGAGGATCTTTAACAAGGCACTTCTTGGGAAATGGTTGAGGTACCATCAAGAAGGGGAGTTTTTGTGGATGGCTATTATTGAGTCGGAATATGGGAGCTCGTGGGGGTTTGGTTTTCCAATGAAGTGAGGGTTGCGCATGGTGTAGGTTTGTGGAATAATATTAGAAATGGATGGGAGGTTTTTGTTCGTTTTATCAGTTTTGTGATGGCGAGGGATCTAGAGTCAGATTTTGGCATATATTTGGTGTGCTAATTCAGCCCTCAAGACTGTGTTTCCTTCTCTTTTCCAGATGGCTCTTGATCAGGAGGCATCAGTGTCAGAGCTTTTGGATAGCTCTAGTGGATCCTCATAGTAGAATATTTGTTTTCATAGAGCTGCTCATGATTGGAAAATAGGAGTTATTTCTGTTCTTTTCAGTTTATTGTATGATTCAAACATTTGTAGTATTGAGGTGTACGGGATGCTACGAATGAATACTGGGAATAGGAAGTTCACTGTGCGATCTTTGTACAAGGCTTTGTCATGTCAAAATCATATTTCGTTTTTTTGGAAGTGCATTTGGAAAAGTTAGGTGCCGGCTAAAATTGCTTTCATTGGTTGGACTACATCTCATGGGAAAATATTGACTATGGACAACTTGAGAAAGTGTGGACTCGTCATGATGGATTGGTTCTACATGTGTAAGAAGAGTGGTGAGTCTGTAGATTATCTTTTACTTCACTGTGATGTGGCAAGGATGTTATGGGTGGAGATTTTAACAGGATTGGAAATGCATGGGTGATCCTTAAAAGGGCGGTAGAATTGTTTGCTTGTTGGCAAGAGATTCAGGGAAATTCCGATATTGCGGATGCGAGGAGAATGATTCCTTTATGTATCATGTGGTATCTTTGGTTTGAAAGGAGTGGTCAAAGCTCTGAAGATAGGGAACGTTCTTGGGTTGAGCTTAGAAGTTTCATCTTCCATACTTTCTTTCTTTGGGCTTCTGCCAGTGTTTACAATGGAGCCAGCTTACATGATTTTCTTGTATCACTTTCTAGCTCCTAACTTTTAATTAGGTGTTCGCTGTTGTATACTTCCTATGTACTTGGGCTATGCCTATTTAATAGTTTTTATAAAATTTTATATTACTCATAAACAAAAGGGTATTTTAGCACATCAAATATTCATTCAATAAATGTGGTGGTGGTTCATAGCAGCATAAAGGGACTTGCCCGAGAATGATTCTTCTGCTAGACTCCAAATTATTCTATCATGACACTCTGTTCTTACCCTTGCTAAATAGAGAAGGGCAAAGAAAAGAGATCAGTGGTTCCTCAACTATTTCAATCTGACCGTTTATGTTATGGGATCATGTAATCATTTCCAGTTATTTTTTGTTCCTTCTTTTACTGAAATAGAGGAGAATGTTAGTCTCTAACAAATAGTAGATTATGGGTTATGGAGTTATTGAGTTGATTTGTTATTTTATTTAGTTTAAGGGTTTTGATTTGCACAGACCCCTAATGTGAACAGTGCATTTACTGGTTATATGTACTGTTCATGTGAGGGATCCGTGTACACAGACCCCATGTGCCAAGTATTTCCATTAGTTTATTGCATCTCCTTTCTGTGATTTGATAACTTCTTCCACCACAAAAGGTTGCCTTTGCAATGAATGGATTATGCAAGTTCCTGTGTCCTATATTCGTTGTTTTTATTCCCTGGACATCTGGCTTTAGGTTCTGAGGGTGCCTTGGTTTTGGTTGTTGCAGATGTAGTTGTAGATTCTATCTTATATTGAGTACAGCTATATATTGTCATGATTCTTTTGTTCTTAGTTTGTTTTAGGCAAAAGCTTTTATGTTAAGTATTGGCAAACTAATAGCAGACTTCACACTTTGTCCTCGATTTTGGTCTTGGGGTATGTTAATGGTCTAAATGTTTCTATCTAAAGAAGGGAGGTTTGCCAGTAGTGCTGGTAGTTGCCTTTCTATCTAGGGTTCCCCTCAAAGCGAAATGATAAGCATTGGAATTGAGATTGTGCCGGTAGTTTTAGGTGTTGATGGTGATCAATCCTTCTAGTTCGAAATATGATCAATGGGGCATAAAAGATTAAAATTCACCAAATGCATTTTTTTCTGTTTTTCTTTTTCTCCTGTGAAAGATTTTATTTTTTTCCACACTGATTTTTAATAAACCAAGTTTTGTTTGCCTGTGGAATGCAGTGATTCATTATTTTCTTTTTCGTACTTCAGGCTGTTTGCCGACAATACAATGTCAACTTAATGGGAAGTTTTGGTCTGCTTTGAATTGGGGTTTCATGGTGATGGAACTGTTGTTAACTTGATAGTGTGTTCAGACGGGTGGGCTTAAATCAGGGACCAAATACATAATAGTAAGCTAGTAACTCATGCAGCAACTAACTTCATCCTCAGCATGAATAAAATTATTATTTTTCCATAAGTAATCAAGAGTTTTATTGAAAAGCTTGAAAGGAATTGCCCAAGTACGCAAGATGAGTACTGGAGAAACCCTTAATTGGAGAGAGAGAGAGAGAGAGAGAGAGAGAGACAACTTGCAAGGAAATCATGAAAGATCAGCTCGTTAAAGTCTACTGTGGCTGTCCATATAAACAAAGTATTGAAAAATTAAGTTTTAAATCATTCCATCGTCTGCTCTTGGTCTTTAAAAGTTTCCATTATTTCTTTCCCTCCAAATGCACCATACTAGACAAGAGAGGGATCGTCTTCCACACTGCTGCAATTTGTGTGCTGCCATATAATCCTCTCCAGGTTTGCAAGGAATTATTGAAACCATCTGGGCATAGCCCAAGCCCGACCCAACTCATCTAAATAATCCATTCCTCAAGGCTCTAGCAACCTCGCAAAGGAGTAAAAGGCAAAGGACTAAACATGAATTAAGTGATACATGAAGTCTAGGACATACCTGATTTGGTTTGGAGGATGATATACTTGTGGGGGACTTGCTTTGACTAGGAAAGTAGGCCTCGTTTTCCTCTCAGTAAAATAGGATTGAAGAGAGTGACTGGAGATTGTTACTCCCTACTTGGGCATAAGCTTAGCAGCACCCTACCTACTGGGGCACCTAACAGGTGTTTGGACAGTGCCAAGAATGCAGTAGATTTGCAAGTGCTCCCTTTAGTCGGGTCCAACTAGAACCTAACCCTGGCCTCACCCGGAACTAGGCCTTTGATGATGATTGTTGGATGGTCCTTGTGAAATGGCCTGAGAATGGTGGGAGGTCTTTCCTATAAAGTAGCACATACCATTCTCCCCTTCAAGAGATGGTAATTAGGGAGATTGTATTGTAATACCAGTCCTTTTAAATTTTGGAGGGTCAACCTTGTGCTTCCATCTTTCATTGCACACGGTTTTCCCTTTCGTATGGCTCCAAAACCTTATTCATAGCCTGACCATTATTACTGCCAAGCAATATGTTTCTTTTTGTCTCGTCATTTAGAAATAAATTCTGCTTACATGGACTAGTAATTAATAATTGATGATTTGCTAATACCCTCTACGGATAAACAAAAAAAAAAATTGATGATTGGCTGGACCACTCACTGTCGCAATTTGGAATTTTTAGTCAGTCATGGCATTTTTACAATTTGGGTGATGTTAAACCAGAGTAACAGATTGGATCATGCCACCAGCTTTTTTGTTTTCATAAAATTGTTATGACCTCCATCCCCTTTCCAATCTTCACGTAGGAAGAAGACTTAAAATTACTACTGTTTTTGGAGATGGTAGAAACTCATTTTTCCATGATACAATCTTGGCATGTCGCACTATTAAAATTCTGTAGTGGGTAGTATTTAGTTATTTGACGCATTCCCCCCAAACATATTGAATAGATATTCTGCTATACAATTTCCTGTACTTACCCATATGACATTTAGTTGCCAAATGCTCTCGGACTTAAGATTTAATGTTTTCATTCTATTATTCCAATGGCTTCCTGAGATGCACTAGTTACTTACCATGATATGACAGAAGCGACCCTTAGATATATATTATTACATATAAATTGTCCTTGGTAGATGTTTCTATACATTTTTTTTCTCAAACTAGTCATTCTACCTCTTTTTAATGTTTAATCCAATATAGATTTTTTTTCCTATTGGTCCTATAGGAATTTGATAAAATGTTGCCTCGTGAATCATCACCTGAAACAAAATACCAGCTCCGAAGAACAAGTTCAGCCTCTTTTTGACATGATGTCAGAGCTGAAGGTTTGCAGTTTCGAATTGTTGGGACTAATATGCCGGGTGGTTCCTGGGCAGCTGCTTTGGGATTTCTTAACAAGGCCGCCGATTGCTTCCACCGATGCGCTTCCCACCATTAGAGTTTGGCTTTATGCAAATTTATGACCAACTGATTTTTAAATTATATGCTGCAGCAAAAATGCCATGTTGATAAATGTACCGTGTTGATAAAATCAGGAAAGAATGGAGTCCATATTAGTTGCATATTGGTTCAACATGATCTTATTAGCTTGATCTCTTTAGCAATGGGAACTTTAATATTATGATTGACTAAGTTATTCTTTGTAAAACTCGGGGGTTATGTCGTCTTCATGGTGCGTACATATCAGTGAAGTGGGGTTTTTACTATCATGAATTCGTTTTGTGGGTCTAAGTTCATTAGTTGTTTGAAATCTGTTTAAACATGCAATTGTAGATCCGAAGAGTTGGATGCTCAAGACTCAAGCTGGAACGTTTTGCAGATTGATTAGAATGCGCAGTTTGGTGGTGGTTTGAAGATCACGGTGGCAGCTTGTCTTCATGGATTGAATTCCTGGTTCTACGGTTTTCATGGTTAAGATAGAAACTATGGCACATTTTTTAGTATTTATTTATTTATTTATAAAAAGAAATAGGCGATGGCACCGAAGGTTTCCCTGCACAGGTCTGAAACAAGGCAATTGCAGTTGGGTCAAATAATTGCAGTTTTCACTTTCAAATC
>JrbZIP5_XP_018858757.1
AACGAATCAGCGCCCGCCAGATTATTTCTCACGGGTTCGTCGATCTTTCTGGCGGCTCCGATTTCGTTTATGAGAACCTTCTATTTCCTTCAGATTTAAGTAGTGTGTCTGCAGATTCGACTGCCATGATAGCGTGCATTTTCCACATGTGCTTGCGAATTTTTTTGCTTTGAAGTCTCCAGAAATTAATGCAAATTTAGTGTACGGGTGAATGGCTGATAGAGCAATGATGTCTCCCAATAATGCTCAGGAGCCACACTTTCCGCCTCTTCTAGCCAGACAATGCTCTCTGTATAATCTCACCTTCGATGAGGTTCAGAGACAACTGGGAAACATAGGAAAACCTTTGAATCGTATGAATTTGGATGAGTTATTAAGGAATGTGATATTGGTTGAAGAGGGCAGGCTCGTGCAAAACAATTCTTCTTCTTCCTCGTCATCTGCTTCATTCTTTCTTGGGAATCTTAATTTGAATGGAACTTTGAGTAGGAAGACTGTCGAAGAGGTATGGAAGGAAATTGTTCACCGGCAGCATGTGAATGAGGTGGCCAACCAGTCGGTACAGCAACAACTAACACTTGGAGAAACAACACTCGAGGAGTTTCTAGTTCGTGCTGGGGTCATTAATCCTCCCCCAATAATGGCAATTGATCCGATGGTAATGGTGTCTACGCAGACGGATTGGTTGCCATTTCAAATGGCGGCTGTCCAACAGCAGGAGCTGCAGATGACAGTGCTGGATTCAAATTTCAATGTTTCTGAATCGGTGTATGAGAACCCGGTTGTGAATGTGGGTTTCTTGGAGAACCAACTGGCCATGCCAGCACCAATGCCATCAATATCATCGACATGTTCAGATTCTCATCTAGCTGCCCAAAGAAAGCTCAGATGTTCAGATGTAATGGAGAAGAGTATTGAGAGGAGACAGAAGAGGATGATCAAGAACCGGGAGTCGGCTGCTAGGTCAAGGGCAAGGAAGCAGGTAAATATTGGACAGTATTTGCAGTGTGGAGTTTATCTTAGTGGATGATTTATGATCTGTTTTGAGCTTATTGTCAATAAGTAGTTATGGTTATGCGTATCTTTTTGCTTTGATGATCTAAGGCTCACACCCAACAGTTGCTGCAAGATGTGTCTGACCTGACCGAAACAAACAACTTGCTCAAAAGGCAAAAGGTACTATTCGTACATTCAAATTAATTATTTGTCATTCCTACCAAAACTCGTAATACGCATATCAATCATTGTATCAAGATTTCTATTACTTAATAGGTCGGTGCATGAACACACCACTTCTTTTGTGACCTATTACAAAAACCCAAATCAAAATACAAATACGTTTTTAACATGCAAGGTTGTAAAATAGATTTTTTCTTGCACCAATTGCAGTAATGTCAACACGTTTTTTTAGTCTATAGTACAAAGACGATTTAAATGAATTTGAATGCATATGTTTCTCTTCTAGCTTGTTTGTCAGACTTTTTTCTCAGTATATCTTTCTCATTTATGAGTTAAGGTTGGATGATACATTCTGAAAGACTATAATTCGACTCAAACATGATGCATTGACTGTGAAATTGTTTCTTTTAATTTTAGGATCGAGGGCAAGTTTTTTAAAGCAATCATAATCTCTTATTTCCTGTTTCTAGATCCATCGGCGGCCTTTGATGACGTGTGTGGGAACGTGTGTGCGCTTGTGTTTGTGTCTATACAGATATGTGCATACATGTGTTAATGATCTAGGGAGTAGAGGGACAAATGCACTCATTCGTTGATCAACCGATCTCTATTATGCTTGAAGATGGGATAGAGATGCATTCCTTGACATTTAGTGTAGAGAAACCTGTTATAACAACAGTCAAAGTCTTATGCTGTTCTGTTTGCTTCAGTTCATTGTGATATAAACCTATGGGTTTGGATGCCTTATGTGAGGACCCGATGAAAGCACAAGCTACATCTGGCCTTATACTCCAAAATGATTAGTCAATATTTCAATTAGTGCGTATTGAAATCATTATAAAAGACAAGAACTTCTCCCTTCCAGGCATGTGGGATCTCATTAACCACACCACATTCTATACTCAGCTTGAGGAATTACGCCTTATCTTAACAACATTGTCACCTCTTTGATCAATAGATTGGCAGGTAACCTTTAAAGATTACCAAGTTTCTTTCTGAAAGGTTGGTTCTATAGTGTTCTTGAGATTTCATAAAGTATATTACTTTCCAGACACTAGACAGCCCCAAAGTGTCCATGACCTAGGGGCAAACAGGCAACTAACTTGGTAGATTGGAAGTACCCTTGCAGGAAACTCGAGAGCCAGCCAAAGCCAAAGACCTAAGGTATCATGCCAATATGATTGCAAGAAGCTGTACATAATTTTCAGTAGAGAGGATCTTCTAAAACCAGAAGCAAATATCTGGACTTTAGGCAACCCATAATTTTTTGCAATGTGAGCAATGCGATTAATCTTGGTGGAATAGCTTGGCTGTGCTTGCCTAAGTATCCTAGACCATCCTAATGGTGATATATTTCAATGTTGTTGTGGATCTGGGTTCTATATTGTTGGAAGAACTCAATGTGTGACCTTTGAAAATAAAGCAATCATTTCGGGATCGTATAGCACCATCATTCCCTTTGAGACTCCACTATCTGTTGTCGACATTTTGTCAACAATATGCTGTTTATATGATCTATTTACTAAAGTACCTAAGTCAACCAAGCCTAGATAGTAAAAACCAATTTCAAGGTTTGTCATCAATACAGGACATATTAGCAGACAGAATCACCTGTAAAGTGATTTTCAGGTAGACAAGGCATATGAGATATGTATGCTGGACTTCTGTTGCCATGTCACCCAACTTTCGGTTGGTGTAAATTATAACTAGATCATTGAAGAATTCTATTCAACTGGAAGCTGAAAAATGTTAGCCTGGTGTTGAAGAATATATTTGTTTGTTAAAATCTCTTTGAACTTTGCTTGAAACGAACGTATGTAAAACTCACTAAAGTTAGGAGTTTTCTGCCGCACTACTCTGTAATTATAACTTTCCACGCCAGGCGTGGTGCACAAGAGCTTTGTTTCACTTCAGCTGGATTTTTCTGTTGAGGTGCAATCCCTCTCAATGTTAATTAGAATCTTAATAGATTTTTGGGTAATTAGAACCTTAATGATTACTGACCTATCAAATTTCAAATTAATATTACTGGAGATGACACGTGGCCCCTAAACTTGGACCTAGCTATCTCTAGTCTACCGTATGAGTAAAGGATAATGATAGGCGTACGACTTCTTACCATCCATTTATTACTCCTTTTATTTATTTATTTTATTTAATATTAAGGAAGTGACTATTAATGAAGTTATATATTTTTTTAATTTTTTCTTAATGATTAAGGATATTAAAAAAATACTTAAAAGAAAATTAAAAAAAATTAAAAACTCAAATACATTATAAAATAGTAAAAGGGTGGTAGGAGAGTAGTAAGCCTATCATTATCCACGAGTAAATCATGAAATCTAGGGAAAAGATTAATGAATTCCAAACTTCATTTTATAAATTTATATGCAACTATTCAACAGCATACTTATGTCGTCCTCATATAACTTTATAAGAAACTATACATCAAAACGCAAAAAATTAGGATATTAATTACGTAATTTAATAGATTGGGAACTTATTTCTTGAATTTTGGTTTGTACCTTCAAGCAAAATAATACCAGTACATATTATTATCATTTGAATGACTTTAATTGTTTTATTTAAAACCTTAGGCCCACAAGTGTTCTACTAATATATATATATATATATATATATATTACATGAGGATCTGATCATCTAAGATACATAAAAATATTAGTAGCAATATGAGAATTTGATTTGAGTTGGAGTATTTGTATAAATTAAATGTATTATATGAAAAATATTTATAGGTATGGTAAAGGGTAGTCATGTTTTCAACAAACATAATTGCTGAATAAATGCTTGTCTTCAATTTTGTTGTTGTTGGTGCTTATGTTGCAGAAAGTGGATATACTTTTATCTTCAAATCCAACTTCCATGCCCAAATACCAACTGCGACGGAACAGCTCTGCTTCCTTCTAACATCCAAACTTGCACACATTCTATTCTTTTTCATTCTTTAATGTTGCTTTATGCATTCTTTGTCAATCAGCCTACCTACCAAATCCCTTTGCAGTGTTGAGGTTTTGTCGATGTTTTCATGTATTAGGAATTTTGCAGCAACATCTTTATTAGTTGGCTTCCAAGCTTTTTAGATCTGAAGAAAGTATAGAATGATGTTAAAATCC
>JrbZIP8_XP_018809979.2
CTCCTTAAATAACGACTCGGGTCGAGGCGGCAAAGACACCTGTCACTTCCACCACGCACCCCTAGCTCTGCTCTGGCTTCCCTCCGACACGATTCTACAGCCGACTTCCGCTTAAAAAAAAAAAGAAGGTAAAAACAAAATCCTTTTCTTCACTCACATTCGATCTATTTGTTTTATGCTCCGTTTATGTCTTTTTTTTTTTTTTTCCTTTTCTGTCAATATTCCAAGATTTATTTTATTTTTTAAAAAACTTGTTGGCGTGATTTATGGAACATTTACTCATTTTCTATACTAAGTTTAGAAAAACAGTTCATATTTTTATGGTTGTTGCTTGTGAAACTCTGTAGCAGAAATGGGTAGTGGTTTTCCACCCTTTTCTCCATTTTCCCCCAGGCTAAAGATGGTTTTGGGGTTCTGTCGTGGTGTTTATCATTTGGTTTGGCTATATCTGCTAATTAATAGTTGTGTAATTTTGTTGATACACATGTTAGTTTATTTTGGATCTGAATGAAGTTGGAGCATCTGCGGGACAAAAGTGTTCAAGTCTTTCATCTGATCTGAATTATTTGATGGGCCATGGGTGTTCAGATTGTTTGGTTCTAGTCATTTCTGATTGTATTACTTCAGATTCTTCAACGTGGGATGTTTTTGTTTTTTGTTTTGTTTTCTGAGCAACGTGCATGGGTTGTATTCGAAAGTAAAGTTTGGCTCTGAAAAATCTTAAGAATATTTGAGAATTATTTTGAGATCGAGTTTTGGAAAAAGATAATTTTTTTTTAAAAATATATTTTATATTGGAATTTGTGAAAGTAAACTAGTGGAATCGAAAAGTTCTTTTAATATAATTTTTTAAAAATATTTTTTATTTTGAAGTTTGTAAAAGCTCTGTTGATTCTTGTGTTTAGATAATGATTAACTAATAATTAGAGATATTCACTCACTGAAACACCAAGAACAACATAGACATATTGCCTAGCATGATTGGATGGTTTTATTTTTTTTATTGCTTTATGTGGATGATGTGCTGATTGCTGCTAATATATATTTTTTTTAGTTTTAAAGATGTTTGGCTTGGTTTTAGAAAACAGTTTGAAATTTTTTGTTAAACCAATTGTCTGGGTTTTCAAGGGTTTCAACTACCTCAAGCAGTATCTGAGCTTGTTTTCTGACTTGGTACTCTTAATAATTGTCAGTTTTGATACTTGTGGTTCTTTCTAGTTCCTACTACTCTAGGTTCTTAATTATCTGACTTTTATGTGTAAATCTGGCCCTTCATGGTTCCAATACTTGTAATTCTTAATTTCGGACTTACTTTGTTTACTTATATGGGTTTTTCAAGGGTACTATTTTACTTGACTTTGGGTCAAATGAATTGTAGGATTATTATGTAGGCAGTGTGATGTTTATGGGTTTTCTACTTATAAAAAAAATGTTTATGGTTTTTCTATTTTGGGTTTTACACCTATCTAGTCCCTTGATAGAGTTGAGTGTGAATTTTCTTCTTCACTGATCCATCATTTCTTGTGTTGGTGAACTCTGGATCTAAATCTAAAGAAACCAATACAAAGCCAACTGAATATTGCACTTGATCTACTTCCAGAGGATGCTAGATATTAAGACACTTGCATAAGTTGAGCTGTTGCCACTGCTAGAAGTTTCTAAACAAAAATATGGGGTCTTATGTGGATTTGGATTTCAAGAAAATCGATGATGCATCACCTGGGGATGGAAGTAATGAGAAGCCACAAGGAGATTATGCGTTGACTCAGCAGCCTTCTATATACTCCTTGACATTTGATGAGTTCCAGAACACCTTGGGTGACCAAGGAAAGGATTTCGGATCCATGAATATGGATGAACTTTTGAAAAATATATGGACTGCTGAGGAGACTCAAGCCATGACATCTTTGGCTGGTGGAAGGGATGGAAATGTCCTGGGTGGGAATTTGCAGAGGCAAGGATCTTTGACATTGCCATGGACACTTGGTCAGAAAACTGTTGATGAAGTTTGGAGAGACTTGATTAGGGAAAGTAGTTGGTACGGTGCTCTAGATGGGAGCGTCACTGGGGGATCAAATTTGCCGCAGAGGCAACAAACTCTGGGAGAGATGACTTTAGAAGAGTTTTTGATGAGAGCGGGAGCGCTGGGAGAAGATATCGAACTAACTAGAAGGCTTACTGGATTCTATGGTGAACTATCTCAACCAAATGATAATACCAGTTTAGCTTTTGAGTTTCAACAGCCAAGTCGAAGTAATGGTGTCTTTGTCAATCAGATAACAGAGAACAATAATTCAATTCCTACTCAACCTGCTAGTTTAGCACTGAATGCAGGTCGAGTTAGGTCTCCTCGCCAACAAATTCAGCAGCAGCAGCAACAACCACTCTTCCCCAAACCTTCGACTGTGCCTTTTGCCTCTCCCATACATCTAGTAAACAATGCTCAGCTTGCTTGCCCGCAAAGTAGGAGTACAGTCGTTGGAGTTGCAAAGCCTACTGTGAATACTGGTTTAGTCCAGAATGGACGAATTAGCAAGGTTGGTTTGGGTCCTGGGGCTATCTCTAGTGTGGCTGGATCCGCTGCAAGTCAGATATTATCAAATGTGATTGCAAAGAATGGTGTACATACGGCTTCATTGCCACCAGTTTCATATGTATTTGGCCAGGAAAGGAGATGCGGGGTTAATGAGAAAGTAGTTGAGAGAAGGCAAAGGAGAATGATCAAGAACAGAGAGTCAGCTGCAAGATCACGGGCTCGTAAGCAGGTAATCATGTGTTTTCAAGTGTATTTTATTTAGCAGTTAGCTGGATAATAGTACATTTATTATGTTGCTTTGCTTCTTTGTCAAATCGGGATTATAGTTTTAGAGGACTTAATGTTTGGTTAACGGTATTTTGTGAATTCAACGTTTGAAATCAAGTTTAGCCATATAAATGCACAGAGTCATGATGTTTGTGCACATTCCTACAATATTCCCCTCCCTTTGAAATAAAATAACAGGAAAATCCTCACAGTTGCTAGATTTGAATTGAAAAAAACCTCACCTCGCTTTGTTTGAATTGTCATTGAAATTACCCTTTGTTAGCAATTGATTTTGTGGATAAACTTGACGTCATACTAGGCATCTTATTGCAAACTGCAGTATCTCTGCACGTAACTGCTTTCTGTATGCCTTGACTAAATACTATAATTTGAATGTATGTGTTTCTGTCAATTAAACAATCATGGTGCTTAATTTGACTAAGCAGCAACTTATTTCCCTTAAAAGACAATTTTATATGCCCATTGATGTAAATTGAAGAAGGAAAAACAAGGGAAGATGTTACTTCATAAACGTTTGGTTTGGTGAATCCTCTTTCTTGTGAACTTTCTGGTGTCATCTATGAACATGCCACAGCGTGATGGACCTCTCCACTTCCATAAGAAAAAAAAGGGGCCTTAGCTAACACCAACTTAACTCCATCTAATGTTGAGGTGGGTTGCAATTATAAGAGGGTTTGAGGAGATAATATTAGAAGCTTTAAATTACTCCAAAATGAGGCGATGACATAAACATGTGTGCATCTGCAATGTGGCACAAGATAAAAAATTTCAAGTCTTCACTTTTGACACATGGCTCTTGAAAGGAACTTTTGGATGTGAATACATTGGCAATCTTTCTATGATACTCTGCTTGCTTAGTTATTTTTTTTGATTTTGTGTACGGAAGAATGATGGTTGATTAGTGTTCCTTTTGCTTTTGGTTTTGTGCCAGGCATATACCTTGGAACTGGAAGCAGAAGTTGCAAAACTCAAAGAAATGAACCAAGAATTACAGGAAAAACAGGTATGTCTTTTATTACGGCAAAATCTTGGTCGGTTGATTTGTTAATTTTGTATGTGAAAAACCCTCTTTGAACTCATTTTATTTGCTTCAGGAAGAAATTATGGAGATGCAGAATAACCAGGTAGATGTCCCCTTAGATATTTCTTATAAGGTACGCTTTTATATAGATACTGATTACAGAGCATTCAGTCAAAAAACAAATACGTGTTCACATACTTAGATCTGACATCTTCTTCAACGTGCAAAGGTTAAGAAATCTCAACTGTAGTCACTCAAGCCTGGAAATAGCTGGTTAAAGGGGTTTCGGAAGAAGTTGCAGTCTCTTATGCTCACACACGCCACACACATGTACAGAGAAACACATTATTTTGAACTCAGTTCAGTTCTTTGTCGATTTAACGAGTAGAGCAAGATTTTATATATCTTGTTCCTTTAATAGGTTCTTGGTGTAATCCGTATAAAAGAAAGTGTTCTAACTCTAAACTAGAGATTGAACAACTCCTTCTCTCTGTCTGTTGTGGCAGGTATTAGATCAAATGAATCAGCAGTGGGGAAGCAAAAGACAGTGCTTGAAAAGGACACTGACGGGCCCTTGGTAGTGATGATGAATTCGAGGGTGCATGGATATAAGTAGAACTAGTGCTTTGAGTACGCTGATGTAGGTGTTGATGCTATCCCATTCCAGGTCCTCATACTACAGTTTAGTTTAGGTATATAGCTGTATATAGTAAGCATTATAAGAGAAGGAGCACATACAGTTTTGAGTTGTAAATTATGAACTGAGATAAAGAGTTTTATCCTGTAAAATTATTAAAGCTTTTGTTGTTTGTGATTTCTCA
>JrbZIP11_XP_018805795.1
AAATTTATTTCCAAATATTTATGTTCTTTTCCGAGTTCGGATTTTCCAAGAATTTTTATGAGCTTCATCACCCTTGCTCGACTTTTTTAGTTTGGTCGTCTGGTAGTTATTTGAAGTTATGTGCTTTGAAATAGTTTTGGGTGTTTTGCGGTGATTTCAGGCAACTGGTTTTGGATTCTCTCTGTCTCTCTGTCTCTCTGTCTGATCTCTCTCTCTCTCTCTCCAGCCGGTTTGATATTGTTTATGGTTTGGTGATTTGAACCCAATTGCTCTGGGTGTGTTGGTTGGTTGAAACCTCCTCGGATGATATTGCGTTGTTTGAACCGAATCCTTCTCACTCTCTGGGATTGAATATTTTCTTTCCAAGTCTATATAGGATTGCCAGGGGTGAATCGGCTTAGCTTGCTCTGAGTACTGTGTTTCATTCAGGTTTTTGGCAAACAAATGGCGAACAATTTCAACTTTAGGAACTTCGGGACAGACCCACCAGGTGAGCCTAACGAACACGGAAGGCCGCCGGAAAACTTTCCGTTAACGCGGCAGCAGTCGATCTACTCGTTGACCTTTGACGAGTTGCAGAACACCATGGGGGGCAGCGTAGGCAAGGACTTTGGTTCCATGAACATGGACGAGCTACTCAAGAACATTTGGAGCGCCGAGGAGACCCAAACCATGGCCAACTTCTCCGCAGCTACCGCACCAGAAGGTACCGGAGGCCCACCTGCTGGCGCTGGGCACTTACAGAGGCAGGGTTCGCTGACGCTGCCCCGGACGCTGAGCCAGAAGACTGTGGATGAGGTGTGGAGAGATATATCCAAGGATCATGTGACTGGAAATGGAAGCTCAAGTGTGCCCCAGAGGCAGCAGACTTTAGGGGAGATGACTTTGGAGGAGTTCCTGCTCAGAGCTGGGGTTGTGAGAGAGGACATCCAACTGGGTGCCAAGCCTAGTACCCCAGGGTTCTTTGGCAATAGTGGTTTAGGAATTGGGTTTCAGCAGACTGGTGGGGTTGCGGGATTGATTGGAAATCGGATTCCAGAGAGTAGTGATAATCAATTTTCTATTCACTCTTCGAATTTGCCACTGAATGTGAATGGTGTCCGATCGGATCAGATGCAGTTGTCGCGGCCTCAGCAGCAGCAGCAGCCCCAGATTTTTCCTAAGCCGGTTACGGTGGCCTATGCAACAAATCAGATGCCTCAGCTGGGCAGTCCAGGAATGAGAGCAGGAATTGTGGGGATAAGCGATCAAAGTTTGAGTAGTGGGTTGGTTCAGGGTGGAGGGATGGGAACTGTTGGGTTAGGAGCCGGAGCTCTTAGTGCTGCGACAGGGTCGCCGGCGAACCAGCTGTCATCAGATGGGATAGGGAAGAGTAACGGTGATACGTCGTCAGTGTCGCCGGTTCCTTATATGTTTAATGGTGGTTTAAGGGGGAGGAGGTCTAATGGGGCTGTGGAGAAGGTAGTTGAAAGGAGGCAGAGGAGAATGATTAAGAATAGGGAGTCAGCTGCGAGGTCTCGAGCTCGAAAGCAGGTGACTTTTTGTTTGATGTGTTCATTTTCTTCTGCTTTCTTTACGTATATGGGTTTCAGGATTCATGTAAAATGAGTGCGTGAACTTTGATGCAGTTTATAAGTACAAAAACAGTGGTAACAGGTTTTTTTTTTTCTCTTTTTCTTTTCTGTAGTTCTATACAGAACACTGTCCCATGTCACCTCAAAGGAATATAACGTTTCTCATCTTCTCGTTGCTTCCTAGTTTTTTCTAGCCATTGAGTTTTTCCTTTCATCATTTATTTAACTTGTTGTACTTAAAACCTCTATCAAAGATTGTGCAGCAGAATGGTAATGTGATAGCGCCCTGATAACCAGTGATAAAAGTTCTGATAACTAACCAGTGTCCTTAATGCTGTTAGAAAAATAACATAAAGGGAAAAGGAAACCTAATGATATTGTGGTATTGAATCTGTGTAATTCTTGCGATTTACTCTAATATTGTCTATTGTGCTTCTTCTAGGCCTATACCATGGAATTGGAAGCTGAAGTTGCAAAGTTAAAGGAGGAGAACGAAGAATTGCGGAAAAAACAGGTACTTTCAGTTCTAAGAGATGCAATTGAGGTGAAGGTGGTGAACGCATACATGAATCTATTAGCTGCACTATACTTCCATTCTTGCTGCCTTGGTGTAAATTCTCATTGACTGTCCTTTGATTGCTGCAGGAAGAAATTACGGAAATGCAAAAGAATCAGGTACTTCGGGATTTTCTTTATTTTCCTTCACCCATCATGATTGAAAAGATATAAATCTATACTGGCTAATTGGGAAAATCACAATCATTCTAGGGTCATTACAAATCTCCCGTGACCAATCAATGATGAAATCGTGCTAATCATTTTTCCGTTTGTGAATCGAGTCAATTTGTATGATTAATTAGACTGAGAAAACTGTGTTTTGCATAAGCCAATAAACTTTTCCTGACCGTGACTGCCATCTCTAGATAATGATCAAGAAGTATGAATAGGATACTTGGACTATGGAGGTTCAAAATCACTAAGGAAAATACAGATTGTAGAGTGCACCCCCTTCGATGTTTATTTACTGATTAGCCTTGTATATCTCCCATACAATCTGTTAACTTGTGCAGTTGGGCCTTTTTAGGATGAAACCTACGAGAAGGAAAAGATAAAAGATGGAAAAGCTTCAAGTTGGCTATTGAGAGACTTTGTTATTTTAAAATAGTTCATAGGAAGATTAAATTGCTGTTCAAAGAAGCCAGGATTCACTCCTTCCCTCAAGTGGATAGGGAAGTCTGATGTGCTAATTCAATGTTGTTCATTATTTGCTAGAGAAATGGGGGTTTTCTCACTATTTTTGCCGGTCAATGGGTGAAGCATTTGGTTCCGTTCCTCGTTTCTGGTTTTTAGGCATTCATTGGCATGGAAAATAAAAGATAAACCATGAAGCAGGAAAACACTAGAGGATGAATTGTGGAGACTTCCCGTTGGGTTTAGTACCATATTCATTGACCTCATTGCTGATAAAATATTTTTTCTTCAAAGAGATAGAAATGATGCTGATAACTCAACTTTACCAACAAATGGTCGTTTCTCATTTTTCTTTGTTGCTCGAGAGTCTTTGCATCAGTCTGATATCATCTGTTTGAGGACATTTACCTTCCCATGTCAAATCACAATGATTTTTCCCAAATAATTAAGTTTTCATAACTAATACCATTGTCTCTAGTGGTTGGTTCTTTTGGCCTTTTGTCCCATCCTTGTGGAACTTCCAACTCCAAATAAATTTCAACTCTGCAGCCACTAGTCTTGGTTGCTCATTATGGAACAATCTCAAACAACTTACTTTCATCTATCATATTTGCGTGCGACATTACATCAAAACCTTTTCAAATTATAAGGATGCTGGGCCAAGTTTTCAGTTGTTATTTTATTGTATCTTCTTTGGAAGATTATTAACTGCATGATAGAATTTTTTTATTGAAAATCTACTGGATTGTAGTGTGTAAAACATATTGTCAAGACACATAGTCACTGAATCTCCCTCCCTCTCTATCCACATCTATAATGACATAGCCACTTCAAGGATTTTTAATTGATTGATTGCAACAACAACAACAACAAAAAATGACTTTATGAAATTTTTTTGAAGTTTAATTTTGGATTTCGGTAATATTTCAGGTTGTGGAGATCATGAATCTCCAACGAGGAGTTAAGAAACAATGCTTGAGAAGAACACAGACTGGTCCATGGTAAAGTGCAAGAATACATTTGTCAATTATGGTTAAACATTATGTATGGAAGGTGGCTTGTACATATTAAAGGCGAACATGTGTTCTGTAAATTGAGAATATGAGGGTTTTGGTGTGCTAGATAAGCCTAAACATGAGTAGGTATAGCAAAGTAGCAATCTATATACAGAGTTATGCTAATATATTTTGCTCGTATCTTATTCC
>JrbZIP10_XP_018805791.1
TCTGTCAAGAATGGTCAGTTTTGGAAATGTCTATGAGCATCATCACCGTTGCTCGAGCTTTTGTGTTTGGCCGTCTGGCAGTCATTTGAAGTTATGTGCTTTGTAATAGTGTTGGGTCTATTGCGGTGATTTCAGGCAACTGGTTTTGGATTCTCTGTCTCTCTCTCTCTCTCTCTCTCTCTCTCCAGCAGTTTGATATTGGTTATGATTGGGGATTTGAACCCAACGACTGTGTGTGTTGGCTGGTTGAAACCTCGGATGGTGTTTGTGAGCTTTCTGGTCGTAAAATCACTGTGGTTTTGTTGATAATAACAATGTTGTGCTGTTTGAACCAAGTCTTTCTCACTCTCTAGGATTGAATATTTTCTTTCCAAGTCTATATAGGATCCTCAGCGGCGAGTCGGTTTAGCTTGCTCTTAGTACTGTGTTTCATTCGGGTTTCTGGAAAAAAAAAATGGCGACCAATTTGAACTTCAAGAACTTTGGGACCGACCCACCAGGCGAGCCACACGGAAACGGAAGGCCGCCGGAAAACTTTCCGTTAGCCCGGCAGCAGTCGATCTACGCGTTGACCTTCGACGAGTTGCAGAACACCATGGGGGGCAGCCTAGGCAAGGACTTCGGATCCATGAACATGGACGAGCTACTCAAGAACATTTGGAGTGCCGAGGAGACCCAAACCACGGCCAACTTCTCCACAAGTACCGCACCAGAAGGGGCCAGCGGCCCTCCTGCGGGTGCTGGGTACTTACAGAGGCAGGGCTCGCTGACTCTACCAAGGACGCTGAGCCAGAAGACCGTGGACGAGGTCTGGAGATATATATCCAAGGATGATGTGACTGGAAATGGAAGCTCAAGCGTGCCGCAGAGGCAGCAGACTTTAGGGGAGATGACTTTGGAGGAGTTCCTCGTAAGAGCTGGGGTAGTGAGAGAGGACACCCAACTGGGTGCCAAGCCTAGTACCCCAGGATTCTTTGGCAATAGCGGTTTAGGAATTGGGTTTCAGCCGACTGGTGTGGTTACGGGATTGATGGGGAATAGGATTCCAGAGAGTAGTGATAATCAATTTTCTATTCAATCTTCGAATTTGCCACTGAATGTGAATGGTGTTAGAACGGATCAGATGCAATTATCGAGGCCTCAGCAGCAGCAGCAGCAACCTCAGATTTTTCCTAAGCCGGCTACGGTGGCCTATGCAACAAATCCGATGCCTCAGCTGGGCAGTCCAGGAATGAGGGCCGGAATTGTGGGGATAAGCGATCAAAGTTTTAGTAGTGGGTTGGTTCAGGTTCAGGGTGGAGGGATGGGGACTGTTGGTTTAGGAGCCGGAGCTCTTAGTGCTGCGACGAGGTCGCCCGCGAACCAGCTGTCGTCGGATGGGATTGGGAAGAGTAATGGGGATACATCATCAGTGTCGCCGGTTCCTTATATGTTTAATGGTGGTATAAGGGGGAGGAGGTCTAATGGGGCTGTGGAGAAGGTGGTTGAAAGGAGGCAGAGGAGAATGATTAAGAATCGAGAGTCTGCTGCGAGGTCTCGAGCTCGAAAGCAGGTGATTTTGTGTTTGATATGCTGATTTTCTTCTGCTATCTTTATGTATATTGGTAATGTGATAGCGATCTTTTATAACCAGTGATAAGAATAACATAAAGTAAAAACGAAAATTGATGGTATTCTAGTATTGAATCTCTGTAATGCTTGCTTGTAATTTTCTCTAATATTGTCTATTATGCTTCTTCTAGGCTTATACCATGGAATTGGAAGCTGAAGTTGCAAAGTTAAAGGAGGAGAATGAAGAATTGCGGAAAAAACAGGTATTCTCAGTTGTAGCCGATTGAATTTAGGTGGAGGTGAAACACACATGAATCTATTAGCTGCACTAAACTTGCCTTCTTGGTGTAAATTCTCATTGAGGTCTCCTTTGGTTGTTGCTGCAGGAAGAAATTACGGAAATGCAAAAGAATCAGGTACTTTTGAGATTTTACTTATTTTTCTTAGCCCCACCTTGATTGACAAGATATAAAAATATACTGGCTAATTGGGAGAAAGCAAAATCTTGCTAGGGTCATTACAAATGTCCCATGACTGATCAATTATAAAATCATGCTTTTCTTTTTTTCGTTTTTGAATCGAATCAATTTATACAATCAATCTAGTTGTTAGACTGAGAAATCTGTGTTTTGCATAAGCTGGTAAACTATGTTATTTTAAAATGTAGTTCATAGGTGGATTAAAGAGTTTTTTTTTCTTTGATCAGATGGATTGAAGAGTTTTAGATATTCATTTGCAGCCAAAAATATAAAGATAAACCATGAAGCAGGAAAACACCAGAGGATGAATTGTGGAGAACTCCAATTGGGTTTAGTTCCATTTTTTTTTACCTCATTGTTGATAAAACATTTTTTCTTCAAAGAGAGAAATGATGCTGATAACTCAACTTTACCAACAAATGGTTGTGTTCTCATTTTTCTTGGCTGCTCAAGAGTCATTGTGTCGATCTGATATCATCTGTTTGAGGACATTTACCTTCCCATATCAAATCACAATGATTTTTTTTCAAAAATTAGGTTTTCATAACTAATTCCATTGTCCCTAGTGGTTGGTTCTTTTGGCCCTTTGTCCCATCCTTGTGGCACTTCCAACTCCAAAAAAATTGCTGCTACTCTGCAGCCGCTACTCTACTTGCTCATTATGGAACCAGCTCAAACAACTTAATTTCATTGTTAATTTTGGTCATAATTCTGCTAGAGACCAGCTAGGGAAAAAGAGAAGTAATTAGCAACTAAAAGATGAGCGAGTTTTGTAAGAACTCTCATATATTTAGCAAGTTCTTCACTCAATCAACCAGTTTACAGCCAGATTCAGGATGGAGGTAACATGATTGAATTCGCCAATGATAAATAAGCTTTTAAATACCGGAATACATGAATCGATTAGAGAGGATTAGGCCTGTTAATGATTATTGGAAATTATATAGAGACACTATAGATTTTAGTTCAATATGATATCCTTGATGTGTGTTTATTAGAGAATTTTTCTATTTTTGGTTATTTTTTACCTTTTTTGGGCCATCATGTCTTTCTCTACCAAACTATGAAACCTTGGTGTGTTTGCAGTCGCAATGAGTTCTGTGGCACCATTTATATGATATTGAAGAAGATAAGTGCTAGGTCTACATAGGTCCTTTATAAGACTAAGTTTACACGTTGATGTGGCTTAAAATGATATGTTAAATCTACTTTACAACAAAATGTATTTTATAATCTAATGCACTATATCAAGTCGCGTCAGTTTCTAAAATTTTTTTTTTTTGTAAGATCTTTGAAGAAAGGAAGAGAAATCTTGTATTTTCATTACTATGTTCTTCCATAAAAACACAAGTCTTCTTAAAGTCCCTGCCGATTGATGAGAGAACTGTCTTGAAATCCTTGCAAAACTTCCAAACGATTTCCAGCTGGTAAAGCAAAATAAGGCTTCACTTGCACATCAAAATATTTTCTGGTCCTATTATGAGAATTGAAATTAATAGTGGTTCATCAGCTCAAGTTCTCAACTTTTTTGTGTTCTGATTTTCATTAGTTGGTATGCTAATGTGTCTTCTTAGGAAGATTATTGGCTGCATGATAGAATTGTTTTATATAAAATCTATTGGATTGTAAGGCGTCTATACAGAAAAATTCTTCTCATCAGTCACTATTCACCACCCCACACCCCACACCCTTACACCCTATGAAAAACACCCTTACACCTTATGAAAATGCTATAGGTATGGGATGTGAGAGTGGATAGTGGCTGAAGCATCCTCTTTGTGAAACAAGTTTACACTTCCACCCTTTATTTCACTTTACTATCCGTCTCTTGTACTTCCTGTCTATTGCACTTCTTGTCAGCTACTGCTATTTATTTTCTCAAGTTTAAATTTACCTTAAAACTGTTCAGTTTCCATGTTATTACTATTGGGTTTCCATGTTATTAAATGTTATTAAAACAAATGGATAATAATCTTAGCATTAATTTATTTCCTTAAACAACGATCGGTTTCCAGGCTGATCAGTTTCCAAGTCATTCAGTTTCCAGGCTTAATTGAAAATATCTAACTTTTGCTTATTTCCCTACAGATCTTGGTCTTTCTATAAGGCCTAGTTTGTTTTCGCAATTATTTTCATCTTATCATTATAACTTTTTTAAATTCTCATACAAAATAAAATAAATAATTCAACTTTTTCAAATCTCAAAATAAAAATAATATTAAAAAATATATTTTAACGATATTTCATTCAACTTTTATCTCAACTCATCGCATATCATCTGTTAACATAAACAAGCCTTAGGCCTTAAGACTTCATTTTTTGTTTCGTTCTCATCTTGGAGAGAGAGAGAGAGAACCGACTATCATCTATGAAGTCATTGATGCTACTCTAAACAATGATGCGGCTTTATCTTGAAAACTCATCTGATTGGTAGTTGTGAAAAGTTTCAATACCGGTTTCCCTCTTAGAGATGAGCAATGTTGGTGGAATTGGTAGTCATATCTTTTGTACGAAAGGCTGTGGCAATTGAGACTTCAGTGCTAAGCCTAACATCTCAATTTGTCGTTTTTGTGTCCACTTTCTTTGCATAGCTTGCAGCTTTGACTTTCTGGTTTTCTTTTTTTTTTGAGCTGTAGTGGTCTAAATCCAAATATGACTAACTTGTTATGACTATGAGAGTGGTAAGAGGAATATAATAGAATTACAAAACTTAATAATTTTCCATGTATCGCACAGTGAATGGATAATATTTTTCACTTTTATCGTGTTGATTACAAAATATGATATATATGTAATGAATAATATTATTTAATATATCTATTGTTTTTGAATTTCAATTCTCAATCTTTTTTAATGTTAGCTTATCCAACTTTAATATTAAATCACTGCATTGCATTTCAATTCTCAATCTTTTTTTATTTGAAATATCCAATTTTAATATTAAATCAATTAATGTTCGAACGTTGGCTCAAAAAATTCTCACGTTCGCATGTAAGTAGCATCAATGTTCGAATGTCTAGGGCCCGTTCGAACGTGAATATATATACGTTCGAACGTAATGCAATTTCTAGGGCTGTCTTTAGTGACGTGTCATAGAAAATACTTTTTGTGACGGTTTGGAAACCGTCACAATTGCCAGGCCGTCACAAAAAGTCATTTATGTTGTAGTGATATATATACTGTTTTTGAAGCTTTTGGCTGAATAATATTTGCAGGTCGTGGAGATCATGAATCTACAACGAGGAGTTAAGAAACAATGCTTGAGACGAACACAGACTAGTCCTTGGTGAAGCAAGACTGTGATTGTCAATTATGTGCAAACATTATGTATGGCGCAGGTGGCTGTACATATTAAAGGCGAGCCCGTGTTCTGTAAATTGAGAATATGAGGGTTTCTTCGTCCTTTGCTTTTCTTCCAAAAAGGATTTAAGTATGGAGAAAGAAGCAATGTATATGCAGTGAGTAATGTTCAATATAGTCTGTGAGTGTACAAGTCTCGGACAATCTTTTTTGAAAATAAAGTAGGGTCACTTATGAAAATGCTTTTTCATGTGGGTTTCGGGTGTATCCCTTTCTTCTTCTTCTTCTTTTTTTTTTTCAACAAGACTGAACGAGACTTGCATACTCTAGAATTGTATTTAGCATTACTTACTTAAGTTATGCTCATGTCTCACTGGCCTTCTACTATGTGTTGTGACGATGCTCATTAACCGGTTAATCTTTTTCTTGAACTGATTCAAAAGTTATGGATGGTATCACATCATTGAGATGGAAGTGACATTAGAGTCTAGGATATCAAAAGCAATCAAATTCATAAATCAAATGTTACATATAATGCTATAGATTGGTCAATGTCTGTCTGGACATTGATCTTTGTACTATGTAGTCCATAAGTTTAGCAGGGTTAAAAATCA
>JrbZIP15_XP_018813662.1
ATAAGCTAAGAAAGAACATGATGTACTCATGCATGTGTAGCCGTTTTGTGAGAGGCGGCTTTGCTGGATAGCTCGAAGCTTCGAGATCTCATGTTCAATACGATTAAAACTTAAAAGGAGGAGTAAAGAGCATAATTAATCAGGTATGTTCTGTCCATGTTATATGAACTTATATCTGCCTCGATTGTGATTGTGGTGTATTCTGAACGACTCTTTTAATTTTATTGTATTTTTTATTTTTTTATTTTATTTCTGGGCTGATCCAAGCTGTGTTGGAACATTTTATTCCGAATCATATTCGTTTTTTTATGTTTTCATGAAGTGGATACCAGATCTGAGCCCCAAGACATGCAGTGGTTAGGGTTTATGGGTTCATGCAGCCGCTTTACAGTTTTCAATATCGGAGTTTCTTGTTTCCGGTAGTTTTTCAATGTTATAAGTGCATGCATTCACGATAATTTTTAGCTAGCTAGCTAGGTGGGATTTGGTAGTCATGAGTACGTAGTTAATTACAAGCTAATATTAATGTTGTTTAGGAGAAAACGATGGGAATAGACAGAAAGTAAATAGAAGTTAAAAAGACCGTGTTTAATTGATTTCAACATATATAATATTTAGGCGGACAAATAGATCAGATCAAATTCACGTGCATGCATGCCCATTGAGAGATGGAGGTGATCCAAAGAGAGGATTAATATTATTATCCCTTACTGGGTTGGAAAGGGAAAGAGAAAATTACATGAAATTCCTTGCTGATCTTTTAGAATGGCACTTGCTTCTTAATCATATATAATCAACTAATTAAAAGAAAGGATCAGAAGAAAGTAGCTTGCATGAAAGGATCGGAAAAATTAGAATATTTCCTCTTTTAGAAGCTAGCTAGCCACTAAAAGATCATAATGTAAATTACCAATTTGAAACTATATATTATATATGGTCCCGATGAATTATTATTCCCGTACTCGTTTTAACCCATGGAATAATTAAAAATATTACGTACATACTATATATATTAATCTCACTATATATTAATATGCTTAATTACCTTATAGATATATATTATATATCAACTCTTGAGTGTTTGAAAAACTGAATTTATGACTAAACACATACTCTCAACTTATACAAAACACATGCTCTAATGTGCAGTATTGTTTATGTCAGGAAAGATATTAGAACGACGACGATGTGTGTGTGTGTGTTGCATTCACGAAAGGTGTCGTTTAGCTCTGTTGAATCGTGTACTATCTAATTACCTTCCTATAATCCTATCCCGGGCGCCCCTAAGGAAAGCCGGCCTTGGTGTAACCTATAATATAAGCTCATACATTCACATTCACATGCAATTCATTCCCTCTCTCTCTCTCTCTCTCTCCTATAATATTTATGACTTTCTGTTGGTCTTTAGATTTAATAAAATTATTTCCCTCCTGTATGGTGTTTATTTTAGAAAACTTTGGTTAAACAGTACTCCCTAGCTAGCTGTGGGTACTTACATTAATTATGACCTTGTGTAATTTTTTTTTAAATTAAAAAACAATACATGTGATATGATTTAATTAGAAAGAGATAACTGTTCAAACAAAACTGTCTAGTAATTAAATAATCGGGGTTTACTCTTTGAAACAATTATATATTTAGTGGGTTTATAACATGATAGGTACATACTCTATCTAGCTGTGTATATAAGCATTTAGCTCAAAAATGCAAATCCATGCATTAAATAGAAAAAAAAAAAACCCTTGTACATGTCCAGTATTTTCCTAACTAGTTGCTCGATTCTAAAAACTATTTTCAATAAATAAATGTTATATATATATATATATATATATATATATATATATATATGCTTGAAAGTGAGTGCAATCAAGATCTTACAGACCATGTGCCATTTTTTGAGCGCACCTTGTCCTTTAAGCGGCAATGCTAATTTTTCGAAAATGCTATATTTACTGTTCATTTTTTTTTTAATTTAGTGATTAAGTAAATATTTTTTAATTATATTGTAATATTTTTTTAAAAAAAAGAATTTTAAAAATATTAAAAAATATATGAATGAAACGTAAAAAAAATAAAAATAAAAAATCCTATTAACGTAGCTCCAGCTACTGCTGGGAGCGGTGCTGTAGTGTCACTCTTTTTCTTAATCGATGCACGTGCGTGGATATTCTTCTTTTAACTTAATTTGGTGTCAGAAACGAAGTGATGTGGAATAAAATGCCATCATGCTGTTGTTGTAACTAAATACATATGCTTTTTTCAGAAAACAATTCTTTTACTTTTCTTTTTTAAAAGTTATTATTGTTATTATTATTTTCAATTTGATCAGAAACATATTATATTTTAAGAATATTAAAAAAATATAATTATAAAAATAAATTTATAAATTAATATATTTTAATATAATATATTTTATAGTAAAATGAATTTTATAATTGAATCATTTCTGTTAAAAAATTAACCAAATCAGCCAAATTATTAGGCATGGAAAAGAAAAATGACTACTGCAATATTTAAAGCTGAATCAAACTCCCAAAGACGTTTAATCGGCTAAGGTGACGTCATTAATTTCTTTATTCCGCAAAACAGCGTCTCTTTGCTCGCAAACGCTGGGCTACTGCTTGTATGACCATTAAGCTAAAGGTAAACCCTATCTTGTACGCTCCAAAGCGCAGGTGCATTTAATTGCCATCATCATCACCTAGCTACTAGCTGCAATCTGATCTGCATGACAAAGATGGTGACCACGGAGTCCGAGATGATCTCCGAAGGCCAGGTCGAGTCGTCACTATTAGCAGATCAACAGCCCAAGATCAATCCTTTCTCGTCGCTCGGAAGACAATCATCAATATACTCCCTCACTCTCGACGAGTTCCAGCACACGCTCTGCGAGAGCGGCAAGAATTTCGGGTCCATGAACATGGATGAGTTCCTCACCAGTATTTGGACTGCCGAAGAAAACCAAGCTGTCAACACCACCGCCACCACCATCACCAATGTTATCGCCGCTAATAATATGAGCAGCCACACCCAGCTGTCTCTAAGCGAAGCGCATACTGAGAGGGGAATAGCAAAGCAGCCAAGCTTGCCACGACAAGGTTCGCTCACGCTCCCGGCACCTCTCTGTAGGAAAACGGTGGACGAAGTCTGGTCTGAAATCCACAAAGGACAGCATCAGAGTAATAGTACTAGCCATAAAAATGGTGATAACATTCAGAATCCCGAGTGTGGCGCTCGCCAGCCGACTTTCGGAGAGATGACCTTGGAGGATTTTCTGATAAAAGCAGGGGTGGTGAGGGAACCGAGTGCAATGCCAGTATCACAACCCCAACCTCAGCAGCAGTACGGGGTATACCAGAATAAAAATTCCACAGCGGGTCCTAGTTTCGCAACTAGGCCTACAACAGGATTTGGTGGCGCTGGTGGTGCGAGTACTGTTCCAACTCACCAAACAATGCCACAGGGTGCTGGTGGGGCTATTGGAGAGTCGTTAGGGTATGCTGGAAATGGCAAGAGGAGTGGGGGATACCCACCCGGGCCACCGGCGCCTGTTTGTTATGGTGGAAGGGTAGTGAACGGTGCTGGTGGATATGGGGCGGCGCCAGCAATGGGAGTGGTGGCACCGGTTAGTCCTGTTTCTTCTGATGGGTTGTGCACAACTCAGGTTGATAACTCGGGCAATCAATTTGGACTGGACATGGGGGGACTAAGGGGAAGGAAGAGGATCATAGATGGTCCCGTGGAGAAGGTGGTGGAGAGGAGACAAAGGAGGATGATCAAGAATAGAGAGTCCGCGGCCAGATCTAGAGCCAGGAAACAGGTAATAAATCCACTGTTTGTTCCAGTACATATTATTCAAATTTGCCAGCTTCCCTAAATCCTAATTTTCACGTGATGGTTGTGACATCGGTTGCGTCTTGCAAATTAATTAACATGAATTCCTAAACTTGGCAGGAAGCCTCCACTTTTAAACCAATAAGTGTAATTAAAACTCGTCTAATTAGAGGAATTTAGACTAGATTCGATCATCAATTAGTACCAGTTAGTACTGTCTGTAAATCAAAACCTCGTACATCGATCTTTTTGGTTCTAGTCATATTTAGTTTGATCGATTAATGCTCATCAAGGAACGCATGCAAGGAGAGGCATACTAGTGTTCATGAAGTTTTAAAGAAAGTATCAATGCGAGGCGGCCTCGTTTGTTTTTAAAAAACTTTTTGACTCATTCCATTTCATTTTATTATTATAAATTTTTTAAATTTATAAAATAAAATAAACAATTTAAAAATTTCAAATTTCAAAACAAAAAATAAGATTAAAAATATATATACTAATAATATTTTATTCAATTTTTAACTTTAATCTCATCTCATTTATGAAAACAAACAGGACAAATTACAAAGAGAAATTATATCCCACCTTTTCACATGTAGCCAGCCAAATATTAGACTTACAATGGGAATTACGAATAATTTATTTTATAAACTTGCATTGCTTGACAAAGTACGTCAAATTCTCTGCTCTTTTTATATATTGTCACGTTTGTTGTAAACATTTTTTTCGTTTTGGTAATTCTCATGGCATCTCTCCAAAGTCACTGCAAGTGAATGGAAAAGAAGTGCAACGAAGGAAAAACATGCTCCTGTAAATTAGAATCCTCCCGGGTTTAGTTTTTTTTTTTTTTAAGTATGATGGGAGCAGTGTGATTATCTAGTCACTGAAAGCTTACTTATTTAAAACTACATGTATTGACAGATTTCATTTGATCAGGAACACACTTCTTTGGAATTCTCTAAGAAATCATTGAGAAGTACCCTTGAGTCTAGGACTATTTGCCTTTTGGATACAGAAATACTCTTAATTCATCTCATCTCATCATTATAATTTTTTCAAATTTTCGTATAAAATATAATAAACAATTCAACTTTTTCAAATCTCAAAACAATAATAATATTAAAAAATAATATTCTAACAATATTTTATTCAACTCATCTAAAACAATAGCATCTCGTGATCTCATCTCACTATTCAAACAAGTCCTAATGATCTTCACACAGTGCTGCATCCTACAAATGATGCCATGATATATATATTCGTATGCAATTTTAATTTAATTTACTTTTACAGGCATACACAGTTGAACTAGAAGCAGAACTGAACCAATTAAGAGAAGAGAACATAGACCTTAAACAGGCTCTGGTAATGGCATATCGAATGTTTGATTTTTTAAAAGTTTCACATTCATATGGAAACTACTCTTACAAGTCTTGCTTTGTTTCTCTTCTTCGAACAGGCAGAAATTGAGAGGAAAAGAAACCAACAGGTAACTGTCGTAATTTCTTTTAGTATCAATATGCGTAAGGGATCATACGCTTTTACATTTACCCATGGATCTACATCTAGTACGGAACCAATCCCGCCTGTGTTGGATAGATCTATCATGTTTTATTTCCAAAGAACTGCGTATTTGATCAATTAATTGATGGCCATATGCTTGAGGTATGCAAATTTTTGCAGATTTGCAACCTGATAAGGCCGTAACTCCCATGTGGAGTTGTGGTTTTAATGCGAATTTCTTTCAAACAACTATTCTTGATTTATGCTTATTCCTCTTTTACTGTCAAAATCTTTCTGCAAAACCTAGAGATTGGGTGCAAACAACTTCTAGGGACCATTGGATTAGGGGATTTTTCTCTTGAATTATCCGAAGTGCACTTGCAGAAAATTCCTTGCTGAGGGTTTATGCACCCCGGGATTAGTTGGACACTGTTAATGGACACGGGGTGCCAATAAAATATATATATATATATATATATATGCATTTATTTTCCATGATATGTCTTTTATAATTATATGTTCTTTTTTAAAATCCTTCTCCATCGCTAGCAGTATTCTGAAGAGATGAAAACGAAAGTTCAAACCAAGGCTCAAAAAGCTAAAGAGAAACTGAGGGTGTTGAAAAGGAACCAAAGTTGCCCCTTGTGATGTAAGGATCAGTACTTGATCAATGGTATGGTAATTGCGACATCATATTTTGAGTTTTGAGTTGCAGCAATATTGTAGAATCTCACTTTGTTCTGATGCGGCAGTACATGCATGCATATGCCTGAAGAATTACCTTTTATGCAGTGTATTGAGAAATGAAACCTGAAAGGTCAAACCAAGGCAAGATCAAAAGCTAAATGGATGAAGCCTGAAGGTGATCATGAGAAGAAATTCGATTTCCTCATTGTGAAGCAACTAAATCATAATTGTATTATGCGTGCGATGCATTACATAGGATTAGCTTATTGAGACTAATATATTAAATTATTAATCACTACTTAATCAATGTATCAAAAGCTAGCTGCACTTGGTGTTGTACGTGGCCTTTACACGTTTATATATACATAAACTCCTTTCTTCATAGCTTGCAGACAACTTCTGGCTCTTCTGGTTCTTGCAGACAGCGCCCTGTTCTTGCACTTTGGTGCTCGTTTTTCAGTCCGAGTCTCCCAGGATGATACAAAGCTGTAAGCATAGACTCGCTTCAGTATTGCTTGATGTTCTTGCCCGCGGCCGGTATCCCTTACCAAACGCATTGCTTTCTATATACGTGTGTCCGTGTCTTAGTCTATCTTGACACTCAAGAAGACAGAACCTTCATGCTCCACTGGGGCAGCTACACACCCGAACGGAGAAAGGCTATGTACACTGATCAGTTTGATGCCCTGTTTAGAAACGGAACCTGGGTGAAACATGTCACCCACTTCGGCCCAGAACATTAATGTTGGCTGCAAGTGTGTCTGTCTGTGTGTGAAAGCTCAAACGACAAGCTGGCGGGACAAAGAAGTCAAAGCTTGTTTAGTCCCCATAGGGCATGCTGATGATATATATTGTTTTTTGGAACAATCGAATAAGTCCTACTAATATTGCATTAGTTATTCAGACGCCA
>JrbZIP14_XP_018811173.2
ATTAGTATAGCTGATCCTAGAGAATACACCCAAAGAAAAGCGCAACAATCCACAACGCCTCCCTCTGAATTCACACACACACAGAGGACAGCGAGCGAGAGACAGAGAGGAAAGAGGTGTTGCAGAAGAAAGGAGTGTCCGAAGAAATCTCTCTCAGATTGGAAAAAAAAAAAAGGATAAAGGGAATCTGGGAAGCCCTAGAAATCCGAGCATGGCCTCGTCGAAGCTGGTAACCACCAATCCCGATCTGCCACGCCAGTCCTCTCTTTGTTCCCTCTCTACCATCCTCGCCGATCTTCAACAACAACAACATCAACAAAACCCCTCATCATCCTCCAAGGCCCTTGTCGCCTCCATGAGCATGGACGACCTCTTGAAGAACCTTTACTCCGACCAGACCCCAAACCAGCTCCCACTCGATGGCTCTTCTTCGATCTCTCCCCAGCGGAGCTTCTCCCAGCCCAAGGAGCTCGGAGACAAGACGGTGGAAGACGTCTGGAAAGAGATCGTGGCCGGCAACGATAATCAGAGGCAAGCGGGTGCAGAGGAAGCAGGGAACGACGCTGCTTCTGGTCAGCTGGAGGAGATGACTCTGGAGGACTTCTTGACCAAAGCCGGGGCGGTAAGGGAGGAGGACGTCAGAAGGGGAGCGGTGGTTCCGGGCCCTGGGGGTTATGGTGTCGACTCTTCCGCCTCAGTGGCCATGAACGGTGGTCAGTTCGCTCTGCAGGGGGTGGAGGTGGGGCATGCAATGGTGCCGTTTGACGGTAGAGTTGTTGTTGGAGGAGCAGTAGGAGGGGGAAGGGGAAAGAGAAGGGCAGTTGAAGAGCCGGTTGTCGATAAGGCCACGCAGCAGAGGCAGAGACGGATGATCAAGAACCGAGAGTCAGCTGCCAGGTCCAGGGAACGCAAGCAGGTCGGTATTTAAACTTTATTTTATTTTATGTATGGCTTTTAGTTACTACGAAAACTAGTGAAAGATTGGGGAGGGGAAAACTGGGCCTTTACTATCAATGAACCCTTTCTCTCTTTATTTTTTTATTCTCGAATAAATCTCGGATGCCAAATAGATTTACAATGCTGTTAATTTATTCTAGTATTTCTTTAATAATCATTTTCTTCTATGTTATAGGGCTGGTTGCTATTGCCATCGTTTTAGCCTTCTGTGTTTGGCTGGTGAGGAAACACAGATGACATTGGTGTCAAACTTTTTATGTTCTCTAATTTTGAAGCAAACCACGCCAAGTTTTGGTGTTTTTCTTGCCTATAAAAAAATGGTGTTTAAAAAAAAAAAAAAAAAAATCTCTCTAGCTTCTCATTGTTTGGTTGTTAAGATAATGGCGCAAAAGAACATACGAATGAAAATTTTGATCTTTTCTTATAAATAAGTTGTACTGCTGTTCGGAAAATAGAAATCCACCTCTGTGGATTGTGGATTTAAATGGTGAATTGGCTTTTTAATGTTTGGGGACCTGGGGTTTTCTATTCTTCTCAAGTCCTAAACGATGAAAAAAAAATTTTATCGACTAATATTTTAATATTTTTTTTCAAGCGGCTGATTTTCTAAGGAAGTCGAGTAAAGAAGAGATTTTCTTTGTTTAATTTAACTTGTTTACTCTATTTTCTAAACGATGAAGAACTCACCAGCTAATTTGTTGAACAAGGCTGAGTAGGTTGGCGGAACTTTTTATCTTCATGCGTTTTGAATGACTAACGATCCTAAGATTAAACTTGATTTCTTTTCTTGTTATGTGCTTCTCAGATGTAATTTTTCTTGAAACTTAAATATTTTCTTTTGCTTGGTTCTTGCGAGTAATGAGTACTCTTGTTTTATGCTACCTGCTGTTTAGATCCTGAAAACCCGCCGCTTGATCTCTTTCCTATTTGTTCTATGAGAGGATTATTCTAAAATGTGTATCTATTCAATTTCAGGCTTACACAGTTGAGTTAGAATCTCTGGTGACCCAGCTGGAGGAGGAGAATGCACGGCTTTTAAGAGAAGAGGTACACTTACGAACCCTTGCCATATCAACCAATTTTCATGGATTTAATGTGGTAAATCCATAATACCTGTAAAATTATTGGCTAATATTTTAATTAGAAAGAGGCTTATATTCACATTGTCCCTTTCCTTTCTTTTTCTCCCCCCACCTCTACCTCTCTACCCCTACACTGCCTTTTCTTAGAGGAGGTCTGGTACTAGGCTTCAAGTGCCAGTTGTCCCTTTTCCTTTTCTTTCATGCTTGGACGCCTTAACTATATGTTTTTGCTTGTGTTAATGATAATCACACTGCCTGCTTAGTGACATTGATATCTTTGTCTATTAGCTTGACTTTCATCTGTTCTGAAGTTTCTGACAGCACAATTTTGAATGCAGGCTTACCAAAGCAAGGAGAGATTCAAGCAGGTATGCATTTTTCACTTCGTATTTGTTTTCACATATAGGTACCATAAAAGGTTGTTTGATATTGTGAAAGCTTACTAGAAGTGTTGATGCCAAAATTTATTAATGTTTTTACATAACAAAGATTGATTATCAGATTTGAAACTACGGACGGGGTTCAAAACAAGTAGCACAAGTATCCCAATCAAAGCCTAGTATGACAAAATCTCAAGTCTGCTATCAAGATATTATTTTCTCCACCCATAACCTGCAAATGTGGTAGTATTCAAAAGTCGGTAATCAAGCTGAATTGCGTACCAAGTAATCTTATAATAGTCCGACAATAATGCAATTTATTTATTACACAATCAATTGGCAAGAACGCACTTTGTGGTCCTTTTATGGAGTTATTTATACTAGGTTGGCACCTAATCTGCTCACATATAGTCTAAGTTAATTAACTCTATTATTTAATGGTATTTATTTTCTTGTTCTTTGGTTCTATTTTACATCCTACAGTGAGTGAACCACTCTCCCCAAAACACACGTGAATAACTATAGGATGTTGAATTACAGTTATCTATAACTATAGCATCTTTCTCCCTTCTCATCCCTATTACAAAAGGTTATATCTTAATCATTTCTAGGAACTGACCAATTTTACAGTTAACAAAGCCATGCGGTATCACAGCTGGTGGCACTGTGACATTGATAGATGAATGAATAAAATTAGAAACCAAAACAATATTTTTATGGTAAGAAATCAGAAACTTGTGTGAATAAGATTTGAAATCAGTCAATGATTGAACTTGACTGATTGAACTCCCATAAAAAAATGGTAGTTGTTTGCAAGTCCGTTCTTTTCCATATAGAGTGTAATTGTGTGGTGCTGGTTTGATATAATCCATGTTACTTATTTTTAGCGGGTGACTTGCAGTCTCTACTTTGGCTATAATGGCTCACAATGATAGATAACTAGGAATCAACTCTTTTTTTTTTAAAAAAAGTAGAAAACCTGGATCAACTGTTCTGGAGGAATTGTCCCGTGGGCTTGGGCTATGCCTATTATCATCTATAAAATTCTTGTTTACGGAAAAAAAAAAAAAAACCCTGCTTTGGTGGATTTGAGTCCAGGGAGTAAAATGTCTATTACGCATTGAAAAGCTGCAACTCTCGTAATAATAATATATGATATTATTCAAGATTTTGCATGTGTGATATCAGTATCTGGTTTTGTTTGGGGATGGCTCTTAAGGATATAAGTAATAAAGCTGCTTCTCGTGTTGGTTGATTCGTCTAGCCTTTTTCTTTTTCTTAAACAAAATCCACATGCAGCTCATGCAGAACCTCGTTCCAGTTGTGGAGAAGCGAAGACCGCCACGCACTCTTCGGAGAGTACATTCTGTGCACTGGTAGATAATACTTTTCTAATTTATGGTCCGTAATAACATGGGAGAATACTTTTCCTGTTATTGAAGCTTCAGACAGGGAATGAACGGAGCAAGAAGACCACTTTACAGTGATAAGGAGAGAACTTCCAAAAGAGAGAAAAAAAAAAAGAAGTGTCAGGTTATTCAGTGAAAAGAAAGAAAAACTTGGGTTATTTTGTAGGTTATCTTGTAGAAAGCAGTTGGGAGTTGATTTGTAAAGCGGAGCTGTGAGCAGCTGGAGGCCTGAAGTGGTTTGGTGACATGTGATGGGAAGATGAATGGCATTAATAGATATCCTGACAAATATGTGGTGGATTTGCTAGTTAGATTGTAAAAGAGAAACTAAGAAAAGAAAGAAAGAAAAACCCTTCCATTTAGTTTCCCTCACCCGCCCTGATGATGGACCTGGACTAATTTATACTAATGTTGTATGAGATGAGATGTTTATAGCCATGATTATCCACCA
>JrbZIP13_XP_018811172.2
ATTAGTATAGCTGATCCTAGAGAATACACCCAAAGAAAAGCGCAACAATCCACAACGCCTCCCTCTGAATTCACACACACACAGAGGACAGCGAGCGAGAGACAGAGAGGAAAGAGGTGTTGCAGAAGAAAGGAGTGTCCGAAGAAATCTCTCTCAGATTGGAAAAAAAAAAAAGGATAAAGGGAATCTGGGAAGCCCTAGAAATCCGAGCATGGCCTCGTCGAAGCTGGTAACCACCAATCCCGATCTGCCACGCCAGTCCTCTCTTTGTTCCCTCTCTACCATCCTCGCCGATCTTCAACAACAACAACATCAACAAAACCCCTCATCATCCTCCAAGGCCCTTGTCGCCTCCATGAGCATGGACGACCTCTTGAAGAACCTTTACTCCGACCAGACCCCAAACCAGCTCCCACTCGATGGCTCTTCTTCGATCTCTCCCCAGCGGAGCTTCTCCCAGCCCAAGGAGCTCGGAGACAAGACGGTGGAAGACGTCTGGAAAGAGATCGTGGCCGGCAACGATAATCAGAGGCAAGCGGGTGCAGAGGAAGCAGGGAACGACGCTGCTTCTGGTCAGCTGGAGGAGATGACTCTGGAGGACTTCTTGACCAAAGCCGGGGCGGTAAGGGAGGAGGACGTCAGAAGGGGAGCGGTGGTTCCGGGCCCTGGGGGTTATGGTGTCGACTCTTCCGCCTCAGTGGCCATGAACGGTGGTCAGTTCGCTCTGCAGGGGGTGGAGGTGGGGCATGCAATGGTGCCGTTTGACGGTAGAGTTGTTGTTGGAGGAGCAGTAGGAGGGGGAAGGGGAAAGAGAAGGGCAGTTGAAGAGCCGGTTGTCGATAAGGCCACGCAGCAGAGGCAGAGACGGATGATCAAGAACCGAGAGTCAGCTGCCAGGTCCAGGGAACGCAAGCAGGTCGGTATTTAAACTTTATTTTATTTTATGTATGGCTTTTAGTTACTACGAAAACTAGTGAAAGATTGGGGAGGGGAAAACTGGGCCTTTACTATCAATGAACCCTTTCTCTCTTTATTTTTTTATTCTCGAATAAATCTCGGATGCCAAATAGATTTACAATGCTGTTAATTTATTCTAGTATTTCTTTAATAATCATTTTCTTCTATGTTATAGGGCTGGTTGCTATTGCCATCGTTTTAGCCTTCTGTGTTTGGCTGGTGAGGAAACACAGATGACATTGGTGTCAAACTTTTTATGTTCTCTAATTTTGAAGCAAACCACGCCAAGTTTTGGTGTTTTTCTTGCCTATAAAAAAATGGTGTTTAAAAAAAAAAAAAAAAAAATCTCTCTAGCTTCTCATTGTTTGGTTGTTAAGATAATGGCGCAAAAGAACATACGAATGAAAATTTTGATCTTTTCTTATAAATAAGTTGTACTGCTGTTCGGAAAATAGAAATCCACCTCTGTGGATTGTGGATTTAAATGGTGAATTGGCTTTTTAATGTTTGGGGACCTGGGGTTTTCTATTCTTCTCAAGTCCTAAACGATGAAAAAAAAATTTTATCGACTAATATTTTAATATTTTTTTTCAAGCGGCTGATTTTCTAAGGAAGTCGAGTAAAGAAGAGATTTTCTTTGTTTAATTTAACTTGTTTACTCTATTTTCTAAACGATGAAGAACTCACCAGCTAATTTGTTGAACAAGGCTGAGTAGGTTGGCGGAACTTTTTATCTTCATGCGTTTTGAATGACTAACGATCCTAAGATTAAACTTGATTTCTTTTCTTGTTATGTGCTTCTCAGATGTAATTTTTCTTGAAACTTAAATATTTTCTTTTGCTTGGTTCTTGCGAGTAATGAGTACTCTTGTTTTATGCTACCTGCTGTTTAGATCCTGAAAACCCGCCGCTTGATCTCTTTCCTATTTGTTCTATGAGAGGATTATTCTAAAATGTGTATCTATTCAATTTCAGGCTTACACAGTTGAGTTAGAATCTCTGGTGACCCAGCTGGAGGAGGAGAATGCACGGCTTTTAAGAGAAGAGGTACACTTACGAACCCTTGCCATATCAACCAATTTTCATGGATTTAATGTGGTAAATCCATAATACCTGTAAAATTATTGGCTAATATTTTAATTAGAAAGAGGCTTATATTCACATTGTCCCTTTCCTTTCTTTTTCTCCCCCCACCTCTACCTCTCTACCCCTACACTGCCTTTTCTTAGAGGAGGTCTGGTACTAGGCTTCAAGTGCCAGTTGTCCCTTTTCCTTTTCTTTCATGCTTGGACGCCTTAACTATATGTTTTTGCTTGTGTTAATGATAATCACACTGCCTGCTTAGTGACATTGATATCTTTGTCTATTAGCTTGACTTTCATCTGTTCTGAAGTTTCTGACAGCACAATTTTGAATGCAGGCTTACCAAAGCAAGGAGAGATTCAAGCAGGTATGCATTTTTCACTTCGTATTTGTTTTCACATATAGGTACCATAAAAGGTTGTTTGATATTGTGAAAGCTTACTAGAAGTGTTGATGCCAAAATTTATTAATGTTTTTACATAACAAAGATTGATTATCAGATTTGAAACTACGGACGGGGTTCAAAACAAGTAGCACAAGTATCCCAATCAAAGCCTAGTATGACAAAATCTCAAGTCTGCTATCAAGATATTATTTTCTCCACCCATAACCTGCAAATGTGGTAGTATTCAAAAGTCGGTAATCAAGCTGAATTGCGTACCAAGTAATCTTATAATAGTCCGACAATAATGCAATTTATTTATTACACAATCAATTGGCAAGAACGCACTTTGTGGTCCTTTTATGGAGTTATTTATACTAGGTTGGCACCTAATCTGCTCACATATAGTCTAAGTTAATTAACTCTATTATTTAATGGTATTTATTTTCTTGTTCTTTGGTTCTATTTTACATCCTACAGTGAGTGAACCACTCTCCCCAAAACACACGTGAATAACTATAGGATGTTGAATTACAGTTATCTATAACTATAGCATCTTTCTCCCTTCTCATCCCTATTACAAAAGGTTATATCTTAATCATTTCTAGGAACTGACCAATTTTACAGTTAACAAAGCCATGCGGTATCACAGCTGGTGGCACTGTGACATTGATAGATGAATGAATAAAATTAGAAACCAAAACAATATTTTTATGGTAAGAAATCAGAAACTTGTGTGAATAAGATTTGAAATCAGTCAATGATTGAACTTGACTGATTGAACTCCCATAAAAAAATGGTAGTTGTTTGCAAGTCCGTTCTTTTCCATATAGAGTGTAATTGTGTGGTGCTGGTTTGATATAATCCATGTTACTTATTTTTAGCGGGTGACTTGCAGTCTCTACTTTGGCTATAATGGCTCACAATGATAGATAACTAGGAATCAACTCTTTTTTTTTTAAAAAAAGTAGAAAACCTGGATCAACTGTTCTGGAGGAATTGTCCCGTGGGCTTGGGCTATGCCTATTATCATCTATAAAATTCTTGTTTACGGAAAAAAAAAAAAAAACCCTGCTTTGGTGGATTTGAGTCCAGGGAGTAAAATGTCTATTACGCATTGAAAAGCTGCAACTCTCGTAATAATAATATATGATATTATTCAAGATTTTGCATGTGTGATATCAGTATCTGGTTTTGTTTGGGGATGGCTCTTAAGGATATAAGTAATAAAGCTGCTTCTCGTGTTGGTTGATTCGTCTAGCCTTTTTCTTTTTCTTAAACAAAATCCACATGCAGCTCATGCAGAACCTCGTTCCAGTTGTGGAGAAGCGAAGACCGCCACGCACTCTTCGGAGAGTACATTCTGTGCACTGGTAGATAATACTTTTCTAATTTATGGTCCGTAATAACATGGGAGAATACTTTTCCTGTTATTGAAGCTTCAGACAGGGAATGAACGGAGCAAGAAGACCACTTTACAGTGATAAGGAGAGAACTTCCAAAAGAGAGAAAAAAAAAAAGAAGTGTCAGGTTATTCAGTGAAAAGAAAGAAAAACTTGGGTTATTTTGTAGGTTATCTTGTAGAAAGCAGTTGGGAGTTGATTTGTAAAGCGGAGCTGTGAGCAGCTGGAGGCCTGAAGTGGTTTGGTGACATGTGATGGGAAGATGAATGGCATTAATAGATATCCTGACAAATATGTGGTGGATTTGCTAGTTAGATTGTAAAAGAGAAACTAAGAAAAGAAAGAAAGAAAAACCCTTCCATTTAGTTTCCCTCACCCGCCCTGATGATGGACCTGGACTAATTTATACTAATGTTGTATGAGATGAGATGTTTATAGCCATGATTATCCACCA
>JrbZIP12_XP_018842125.1
ATTAGTATAGCTGATCCTAGAGAATACACCCAAAGAAAAGCGCAACAATCCACAACGCCTCCCTCTGAATTCACACACACACAGAGGACAGCGAGCGAGAGACAGAGAGGAAAGAGGTGTTGCAGAAGAAAGGAGTGTCCGAAGAAATCTCTCTCAGATTGGAAAAAAAAAAAAGGATAAAGGGAATCTGGGAAGCCCTAGAAATCCGAGCATGGCCTCGTCGAAGCTGGTAACCACCAATCCCGATCTGCCACGCCAGTCCTCTCTTTGTTCCCTCTCTACCATCCTCGCCGATCTTCAACAACAACAACATCAACAAAACCCCTCATCATCCTCCAAGGCCCTTGTCGCCTCCATGAGCATGGACGACCTCTTGAAGAACCTTTACTCCGACCAGACCCCAAACCAGCTCCCACTCGATGGCTCTTCTTCGATCTCTCCCCAGCGGAGCTTCTCCCAGCCCAAGGAGCTCGGAGACAAGACGGTGGAAGACGTCTGGAAAGAGATCGTGGCCGGCAACGATAATCAGAGGCAAGCGGGTGCAGAGGAAGCAGGGAACGACGCTGCTTCTGGTCAGCTGGAGGAGATGACTCTGGAGGACTTCTTGACCAAAGCCGGGGCGGTAAGGGAGGAGGACGTCAGAAGGGGAGCGGTGGTTCCGGGCCCTGGGGGTTATGGTGTCGACTCTTCCGCCTCAGTGGCCATGAACGGTGGTCAGTTCGCTCTGCAGGGGGTGGAGGTGGGGCATGCAATGGTGCCGTTTGACGGTAGAGTTGTTGTTGGAGGAGCAGTAGGAGGGGGAAGGGGAAAGAGAAGGGCAGTTGAAGAGCCGGTTGTCGATAAGGCCACGCAGCAGAGGCAGAGACGGATGATCAAGAACCGAGAGTCAGCTGCCAGGTCCAGGGAACGCAAGCAGGTCGGTATTTAAACTTTATTTTATTTTATGTATGGCTTTTAGTTACTACGAAAACTAGTGAAAGATTGGGGAGGGGAAAACTGGGCCTTTACTATCAATGAACCCTTTCTCTCTTTATTTTTTTATTCTCGAATAAATCTCGGATGCCAAATAGATTTACAATGCTGTTAATTTATTCTAGTATTTCTTTAATAATCATTTTCTTCTATGTTATAGGGCTGGTTGCTATTGCCATCGTTTTAGCCTTCTGTGTTTGGCTGGTGAGGAAACACAGATGACATTGGTGTCAAACTTTTTATGTTCTCTAATTTTGAAGCAAACCACGCCAAGTTTTGGTGTTTTTCTTGCCTATAAAAAAATGGTGTTTAAAAAAAAAAAAAAAAAAATCTCTCTAGCTTCTCATTGTTTGGTTGTTAAGATAATGGCGCAAAAGAACATACGAATGAAAATTTTGATCTTTTCTTATAAATAAGTTGTACTGCTGTTCGGAAAATAGAAATCCACCTCTGTGGATTGTGGATTTAAATGGTGAATTGGCTTTTTAATGTTTGGGGACCTGGGGTTTTCTATTCTTCTCAAGTCCTAAACGATGAAAAAAAAATTTTATCGACTAATATTTTAATATTTTTTTTCAAGCGGCTGATTTTCTAAGGAAGTCGAGTAAAGAAGAGATTTTCTTTGTTTAATTTAACTTGTTTACTCTATTTTCTAAACGATGAAGAACTCACCAGCTAATTTGTTGAACAAGGCTGAGTAGGTTGGCGGAACTTTTTATCTTCATGCGTTTTGAATGACTAACGATCCTAAGATTAAACTTGATTTCTTTTCTTGTTATGTGCTTCTCAGATGTAATTTTTCTTGAAACTTAAATATTTTCTTTTGCTTGGTTCTTGCGAGTAATGAGTACTCTTGTTTTATGCTACCTGCTGTTTAGATCCTGAAAACCCGCCGCTTGATCTCTTTCCTATTTGTTCTATGAGAGGATTATTCTAAAATGTGTATCTATTCAATTTCAGGCTTACACAGTTGAGTTAGAATCTCTGGTGACCCAGCTGGAGGAGGAGAATGCACGGCTTTTAAGAGAAGAGGTACACTTACGAACCCTTGCCATATCAACCAATTTTCATGGATTTAATGTGGTAAATCCATAATACCTGTAAAATTATTGGCTAATATTTTAATTAGAAAGAGGCTTATATTCACATTGTCCCTTTCCTTTCTTTTTCTCCCCCCACCTCTACCTCTCTACCCCTACACTGCCTTTTCTTAGAGGAGGTCTGGTACTAGGCTTCAAGTGCCAGTTGTCCCTTTTCCTTTTCTTTCATGCTTGGACGCCTTAACTATATGTTTTTGCTTGTGTTAATGATAATCACACTGCCTGCTTAGTGACATTGATATCTTTGTCTATTAGCTTGACTTTCATCTGTTCTGAAGTTTCTGACAGCACAATTTTGAATGCAGGCTTACCAAAGCAAGGAGAGATTCAAGCAGGTATGCATTTTTCACTTCGTATTTGTTTTCACATATAGGTACCATAAAAGGTTGTTTGATATTGTGAAAGCTTACTAGAAGTGTTGATGCCAAAATTTATTAATGTTTTTACATAACAAAGATTGATTATCAGATTTGAAACTACGGACGGGGTTCAAAACAAGTAGCACAAGTATCCCAATCAAAGCCTAGTATGACAAAATCTCAAGTCTGCTATCAAGATATTATTTTCTCCACCCATAACCTGCAAATGTGGTAGTATTCAAAAGTCGGTAATCAAGCTGAATTGCGTACCAAGTAATCTTATAATAGTCCGACAATAATGCAATTTATTTATTACACAATCAATTGGCAAGAACGCACTTTGTGGTCCTTTTATGGAGTTATTTATACTAGGTTGGCACCTAATCTGCTCACATATAGTCTAAGTTAATTAACTCTATTATTTAATGGTATTTATTTTCTTGTTCTTTGGTTCTATTTTACATCCTACAGTGAGTGAACCACTCTCCCCAAAACACACGTGAATAACTATAGGATGTTGAATTACAGTTATCTATAACTATAGCATCTTTCTCCCTTCTCATCCCTATTACAAAAGGTTATATCTTAATCATTTCTAGGAACTGACCAATTTTACAGTTAACAAAGCCATGCGGTATCACAGCTGGTGGCACTGTGACATTGATAGATGAATGAATAAAATTAGAAACCAAAACAATATTTTTATGGTAAGAAATCAGAAACTTGTGTGAATAAGATTTGAAATCAGTCAATGATTGAACTTGACTGATTGAACTCCCATAAAAAAATGGTAGTTGTTTGCAAGTCCGTTCTTTTCCATATAGAGTGTAATTGTGTGGTGCTGGTTTGATATAATCCATGTTACTTATTTTTAGCGGGTGACTTGCAGTCTCTACTTTGGCTATAATGGCTCACAATGATAGATAACTAGGAATCAACTCTTTTTTTTTTAAAAAAAGTAGAAAACCTGGATCAACTGTTCTGGAGGAATTGTCCCGTGGGCTTGGGCTATGCCTATTATCATCTATAAAATTCTTGTTTACGGAAAAAAAAAAAAAAACCCTGCTTTGGTGGATTTGAGTCCAGGGAGTAAAATGTCTATTACGCATTGAAAAGCTGCAACTCTCGTAATAATAATATATGATATTATTCAAGATTTTGCATGTGTGATATCAGTATCTGGTTTTGTTTGGGGATGGCTCTTAAGGATATAAGTAATAAAGCTGCTTCTCGTGTTGGTTGATTCGTCTAGCCTTTTTCTTTTTCTTAAACAAAATCCACATGCAGCTCATGCAGAACCTCGTTCCAGTTGTGGAGAAGCGAAGACCGCCACGCACTCTTCGGAGAGTACATTCTGTGCACTGGTAGATAATACTTTTCTAATTTATGGTCCGTAATAACATGGGAGAATACTTTTCCTGTTATTGAAGCTTCAGACAGGGAATGAACGGAGCAAGAAGACCACTTTACAGTGATAAGGAGAGAACTTCCAAAAGAGAGAAAAAAAAAAAGAAGTGTCAGGTTATTCAGTGAAAAGAAAGAAAAACTTGGGTTATTTTGTAGGTTATCTTGTAGAAAGCAGTTGGGAGTTGATTTGTAAAGCGGAGCTGTGAGCAGCTGGAGGCCTGAAGTGGTTTGGTGACATGTGATGGGAAGATGAATGGCATTAATAGATATCCTGACAAATATGTGGTGGATTTGCTAGTTAGATTGTAAAAGAGAAACTAAGAAAAGAAAGAAAGAAAAACCCTTCCATTTAGTTTCCCTCACCCGCCCTGATGATGGACCTGGACTAATTTATACTAATGTTGTATGAGATGAGATGTTTATAGCCATGATTATCCACCA
>JrbZIP21_XP_018829596.1
CCCACAGCCGCTTCCCACAACGCAAAAGACATGCATTTTCCTTAGTCATGACCAACATTCACACGTTTTGCAGCAGCATTGCCTCAGAGCTCTTTCTTCTTCTTCATTCCCTCCCCACTTCTGTGTCTGTTTTTTTTAGCACCAAATGTTGTCTTCAACTCATGCCCGTACTTCCGAAGAAACTAGCTTGAACAAAACCATAAACCTTGATAGAGTCTCATCTTCAATATCCTCTAAATCACTTTCATCCACATCTTCTTCTTCATCGCCTTCGCCATTTTCACCCTCATCCTTCTACCAAACTGCAAGATTAAACTCCAAAACCATGGAAGAGGTCTGGAAGGACATCAATCTGGCTTCCCTTCAAGACCAAGAAACCACCCCAAGATTCCACCAACGTCCTCACTCAACCTCCAACTTCCGCAACGTTATCCTCCAAGACTTCCTTGCCCGACCTTTTAGCAAAGACCCACCTCCCAGCATGGTCTCTACAGCTACAGAGACCTCTCTCTACGGCTCTGCATCTTTGGTTCCGCCTCCGGCCACGGTTTTGAGCTTGAATTCGGGTTCTGAATTTCATTTTCTGGATAACACCGACCCACTAATGAGGCCCGACTCTCATTTACTGTCGCATCCCATCTCTAATGTCTCTTCTTTCAGTAACAGATTTGAGGCTTTGGCATCCTCTACTGGCGTGCCTTCTTTTGGGCAGAAGAGGGTTCAGGAATCTGATACTAGCTCGGGGGATCGTCGGCATAAGCGTATGATCAAGAACCGAGAGTCGGCCGCTCGATCGAGAGCTAGAAAACAGGAATGTATCTCTCTCTCTGCTATTTTTTCGATAAGTTGAATACATGTCACATTCATGAACCATATAGTTCTGTTTCATTTAGTTTCCTGAAAGCTTGTTTTTTCCTACTTCAATCCTTCCTGCAGGCCTACACAAACGAGTTGGAACTTGAAGTTGCTCACTTGATGGAAGAGAATGCAAGACTCAAGAAACAGCAAGAACAGGTGAGTTTCATATATATATATATATATATATATATATGCACGATCGAAACTATTCCTATTACTTTCTGTTTCGTCGTTAGATTTGTGTCATCATATCTTATGGTACTAGATGATAAGCATTTCAGGCAAGTTGTTTCTTTTTAAAGTAAAATACCTAGTTTTTTGAAGTTTTCATATTACGGTCGTGTTAAAGATAGAAATCAACTTGTGTTTCTTCTATAGTTAGATCATTGACTTGTTCAGTGGTATGATCAATTGTATCATTTTCTCGAACATGTTTTTGGGCAGTTAAGATTAGCTGCAGCTACTCAACTTCGCAAAAAGCACTCGCTCCAGCGAACGTTAACGGCTCCATTTTGAGAACACTCGGTGCTTGCTTTCCTTTTAACAAGTCCCCTCTCTTTTGCATCAGCGCTGCTGACCCTTATTAGCTAGAGAGAATAGAGATCAGTAGTATCCAAGGGTTTTCAATTCTTTTCTTCTGCTGGCTAGCTGTTCCTCTACTCCATACTGTAGTGGTAAGCTGGAAAGATCAATGGATGTATGAAAATAGTGTCTAATTTTGCATTACTATAAC
>JrbZIP20_XP_018829595.1
CCCACAGCCGCTTCCCACAACGCAAAAGACATGCATTTTCCTTAGTCATGACCAACATTCACACGTTTTGCAGCAGCATTGCCTCAGAGCTCTTTCTTCTTCTTCATTCCCTCCCCACTTCTGTGTCTGTTTTTTTTAGCACCAAATGTTGTCTTCAACTCATGCCCGTACTTCCGAAGAAACTAGCTTGAACAAAACCATAAACCTTGATAGAGTCTCATCTTCAATATCCTCTAAATCACTTTCATCCACATCTTCTTCTTCATCGCCTTCGCCATTTTCACCCTCATCCTTCTACCAAACTGCAAGATTAAACTCCAAAACCATGGAAGAGGTCTGGAAGGACATCAATCTGGCTTCCCTTCAAGACCAAGAAACCACCCCAAGATTCCACCAACGTCCTCACTCAACCTCCAACTTCCGCAACGTTATCCTCCAAGACTTCCTTGCCCGACCTTTTAGCAAAGACCCACCTCCCAGCATGGTCTCTACAGCTACAGAGACCTCTCTCTACGGCTCTGCATCTTTGGTTCCGCCTCCGGCCACGGTTTTGAGCTTGAATTCGGGTTCTGAATTTCATTTTCTGGATAACACCGACCCACTAATGAGGCCCGACTCTCATTTACTGTCGCATCCCATCTCTAATGTCTCTTCTTTCAGTAACAGATTTGAGGCTTTGGCATCCTCTACTGGCGTGCCTTCTTTTGGGCAGAAGAGGGTTCAGGAATCTGATACTAGCTCGGGGGATCGTCGGCATAAGCGTATGATCAAGAACCGAGAGTCGGCCGCTCGATCGAGAGCTAGAAAACAGGAATGTATCTCTCTCTCTGCTATTTTTTCGATAAGTTGAATACATGTCACATTCATGAACCATATAGTTCTGTTTCATTTAGTTTCCTGAAAGCTTGTTTTTTCCTACTTCAATCCTTCCTGCAGGCCTACACAAACGAGTTGGAACTTGAAGTTGCTCACTTGATGGAAGAGAATGCAAGACTCAAGAAACAGCAAGAACAGGTGAGTTTCATATATATATATATATATATATATATATGCACGATCGAAACTATTCCTATTACTTTCTGTTTCGTCGTTAGATTTGTGTCATCATATCTTATGGTACTAGATGATAAGCATTTCAGGCAAGTTGTTTCTTTTTAAAGTAAAATACCTAGTTTTTTGAAGTTTTCATATTACGGTCGTGTTAAAGATAGAAATCAACTTGTGTTTCTTCTATAGTTAGATCATTGACTTGTTCAGTGGTATGATCAATTGTATCATTTTCTCGAACATGTTTTTGGGCAGTTAAGATTAGCTGCAGCTACTCAACTTCGCAAAAAGCACTCGCTCCAGCGAACGTTAACGGCTCCATTTTGAGAACACTCGGTGCTTGCTTTCCTTTTAACAAGTCCCCTCTCTTTTGCATCAGCGCTGCTGACCCTTATTAGCTAGAGAGAATAGAGATCAGTAGTATCCAAGGGTTTTCAATTCTTTTCTTCTGCTGGCTAGCTGTTCCTCTACTCCATACTGTAGTGGTAAGCTGGAAAGATCAATGGATGTATGAAAATAGTGTCTAATTTTGCATTACTATAAC
>JrbZIP18_XP_018856740.2
CATTTATGCGAAGACCGCAAGCGAGGGTCAACACACAGACCTCTCCACTTCCAGGTTCCCAACTCTTTTTCCCTCCCTCCATCTGCTCTCTCTCTCTCTCTCTCTCTCCCCCCAACCATGGGTTCATCAACAGGCGAAATCAACAATAATGGCAGAAATGGAAACACCTGCTCACCCTCCAAATCCTCCTCCACATGCTCTTGTCCCTTTTCAGCTTCTTCACCAGTCCTCCCAACCCCTCCTGCCAGAAAATTAATGGAAGAAGTTTGGAAAGACATCAGCTTAGCCTCTCTTCAAGATCACTCCAGCAACACCCTCTCCTCCACTACCACCACCCAAAACCCTGCCTTTTGTGCTACGATTCTCCAAGACTTCTTGGCTCGGCCTCTCAACAAAGAGCCACCAACAAGAGGCGCGTCATCATCTGGCGCCACCGAGCTTTCATTGGCCGTGGAGACCACTTTCTTGGGTTCTCTGGCGCCAACTCCAGCAACTATTCTGAGCTTGAATTCCGGTTCTGATTTTCCATACCCTGAAATCCGTACTCCCGTTGGTGTTGGGTCAAACCCACAATTGCAAAGGCATGCGGGTTTCACTGCATCTTCTTTTGTTTCTTCCTTTAACTCTCCTTTCGAATTCTCATGCTCTTCTTCGGCGTTCCCTTCTTGCTGCAAGAAAAGGGCTCAAGAAAATGTTGAGGATTCCATCGATCGGAGACATAAGCGCATGATCAAGAACAGAGAATCAGCCGCTCGTTCTAGATCACGGAAACAGGTATCTTTACTCTCCTTGGAAACTATTGAAACGAAACAGTAGTACGCGTCTGGTTCGTATGTTTTTTTTACACCTCCTCGCAGTTAAAACACATTTTATTTCATCTAATTTTTTAAATTTTCGTATAAAATAAAATAAATAGTTTAATTTTTTTAAATTATAAAATAAAAATAATATTAAAAAAATATATTTTAATAATATTTTATTTAACTTTTAATGTCATCCTATTTTATAAAAATAATTCATTTCTATCTTATTTTCAAACAGGCAACGTTAAAACTATTTGTAGTGCCAATAAACATGTTAACTTTATCTACAAAGAGACACTGTTTCATATGGTAGTTAATCCTTTTTGCAGGCTTACACGAACGAGTTGGAACTTGAAGTTGCCCGTTTACAGAAAGAGAATGCTAGGCTCAGAAGACAGCAAGAGGAGGTCAAATAAAAGCGATTTCATAATTTTTGCTTATTTGGGTTTATACTTTATAGGGTTATTGTTGGGTTTATCTACCCAATGAAGGGAAGGGAAGGGAAGGGAGTTCAATTGGCTGATAGATTTTTGGTGTATTTTTGTGGTGGCAGCTCTGCTTGGTGGCAGGCCGTGCTCAGCTTCCAAAAAAACACCGTATCTATAGAACCTCAACTGCTCCATTTTGAGAAGTAAGAATGCAAAAGCTCTCTTGCATGCCTAGTAATATGATCTTTTATGCCTCCTTTTCTTCAGTGAATTAACCAGCAGGCTCGCCAAATTTCTCTCGAAGCGGGGTGGATCAGAGGGGATTGGTTGCAATATCCATATAAAAAAAAAAGTGTGTTTGTTATTACATCTCCATCAGTTGGCTGGAAAAAAAACAAAAGGATGGAAGATGGAAAAGGTCCTAAATTCCTAATGGTATGGTTTTTATTTTTTAATTTTTATTATATCCCGTTCCTTGAA
>JrbZIP17_XP_018847904.1
CCTGCATTCCACGTTGCAGCAACTCTCTCCAGTCTCTCTCTCTCTCTTTCTCTCAAAACCATGCGTACCTCAACAGGCGCAATATTCAACCATAATGGCAACAACTGAAACTCCATCTCACCCTTCAAATCCTTCTCCACAAGTAGAAGCTCTTGTCCCTCTCCTTTTACAGCTTCATCCCCGGTCATTGCAACCCCATCGGCCAGAAAATCCATGGAAGATGTTTGGAAAGATATCAGTTTGGCCTCTCTTCATGATCCCTCATACAACACCACCCTCTCCTCCACCGTCACCAACACCACCACCACCCACAAGCCTGCCTTTTGCGGTATGATCCTCCAAGACTTCTTGGCTCGACCTCTCGGCAAAGACCGACCCACGAGATTTGCATCATCATCAGGCACCGGCGATGGCCATTCATCCGCCTTGGAAACCACTTTGTTGGGTTCTCCGGCGCCACCTCCAGCCACCATTCTGAGCTTGAAATCCGGCTCTGATTTTGCATACCTTCAAAGCTCATGTACTCCTATTGGGCCAAACCCACGATTGCAAAGGCATGTCAGTTTCACTACACCTTCTTTTGTTTCCTCCTTTAACTCTGTGTTCGATGTGTCCGGCTCTTCTTTGGTACTCCCTTCTTGTTGCAAAAGAAGGGCTCAAGAAAATGATGATAATCCCGGCGATCGGAGAAATAAGCGCATGATCAAGAACAGAGAATCAGCCGCTCGCTCTAGAGCAAGGAAACAGGTTTCTGTACTCTCTTTGGAACATTTGAAACATTCTATGGTTGATTTTCATACTGATATATTGGTGTTAAGAACTTTACTATTTTTATTGCTGATGGATATGTTGATTTTCATGTTGACTGATGTGCTGCATGCTGGGATTTTGTTTCATACCATTTTGGATTTTTTTTTTTTTTTTTGTAGGCTTACACGAGTGAGTTGCAACTTGAAGTTGCCCGCTTACAGGAAGAGAATGCTAGGCTCAAAAGGCAGCAAAAGGAGGTCAAAACAAAGCGATATATTAGTTTTGCTTATATGGATTTGTAGAGCTGTTTCTCTGTTTCTAGTTCTCTACCCAATCAAGGAAATAGAATGTGTGATTAGTTAATTTATTTTTAGTATATTTGTGCTTTCAGCTTTGCGTTGCAGCCAATGCTCACTTTCAAAAAAAACATCGCATCTACAGAACCTCAACTGCTCCATTTTGAGAAGTAAGAATGCAATAGCCTTCTATTTTAGTATGATCTGATCCTATACCTTCTTTCATTTGAAGAACTAACCAAGCTCGTCAAATTTCTCTTGAAATATGCGTCAAATGATCAGTTTTTAATGTTTTTTATCAATGCATCTCCATCAGGTGACCGGAAAAAGAAGTGGGAAGAGAAGCAAATTAAGGTGCTTCTTTTCTTTCTTATATCTCGTTCCTCGAATCCTTGTCTTTTGTCCATACGCCAGGCTCCAGCTTTTTCTTGCCCAATGAGGACAGCTTGGTAGGGAAATATGTTTGCAGGGGAAGAAAAGAGACGGCAAGATTTGTTTGCCTAAAAATGTACAGTATAACGATGGGACTTACTTCCTAACAGCATAAAACCATCCTTTTCTTTTGTCCACTCTCATAGGACTTCCTTCTCCTGAGATTCGTGAATATCATCTGTGGCTGATCTTTTGATTGTGGCAGTCAGTCATGTGTTTTGACATTTTGTCTCTTTTTCGTTTTCCTCTTCTTTTTACTACTTTATATAATCTATTTCAGATTTTTATT
>JrbZIP76_XP_018817386.1
TGGAATTGTTTGACTGCAGATAGTAATCATTTAAAGCAATGACAGAAACAATGGATGACGAGGAGGTAGA
GCTTTCAGAAAATGTTAATTTTTTAAATTTCGATTCATCCATCAATTTTCAGGATTCTACATCCGCTGAT
TCATTTCTTGATGATTTCTTTACAAACACCCGAACATGCACCCACACCCACACTTGCAACCCACCAGGCC
CTGATGCGGCTCATACACATACATGTTATCACACTCACACCCAAGTTCTTGCATCTGAAGAAGATGATCA
CCCAGACATTAAAAACAGTACCAGCTCAAGACCAAGAAGACCTTCCGGAAACAGAGAAGCAGTTCGGAAG
TATCGGGAGAAAAAGAAGGCTCGTACAGCTTATCTTGAAGAGGAAGTCAGGAAATTGCACCTATTGAACC
AACAACTGGTTAGAAAATTACAAGGGCAAGCAATTCTCGAAGCAGAGGTTTTGAGATTGAGAGGTCTTTT
GCTAGACCTTAGAGGAAAGATTGATAATGAGTTGGGTGTATTACCCTATCAAAAGCAGTGTAACAGCAGT
AGTTTGTTCAAAGAAGGCGATTGTGGGTTGCAGTCTGCTGATGTGGAAATCGGCCTACAATGTCAGACTA
ATTTACCATGCTTTCATCCACATGCCGTGTCATCATCACAGGCAGGTGTTGGAAGAAGTGGGAAGATGCT
GATAGCACGTGGAGAAAATTGTCAGCCTCCCTTTATAGATTGTCAAGCTAGCACAAATGAGATGGTGAGT
GCTGAAGGACAAGCAATGGAGACAATGGAAACCTTGGTGTCACCTGCACCACAGGCAAAACAAGTAGCAG
GACATTTGTAAGTTTCATGTCCCTTTTGATCATCTTGTTGTAATAATTTGCATATGTTCATATTGGAAGC
CACTATCAAGACCATATATATTGCCATTTCCGGAATAAAAGTTTAATTATACTAGCCGATATACTTTAAG
ATGGAGATTTTAATTTTGATATCTTTGAATACTTTGTATTGGACAATGAACAGTGTTAACAAAATGACAT
TCTGCTTCTAACTTTTGGTTTGAGAGCATATTGAATACTTTATTTTGGGCCTGTTGATATGTTCTTAATG
GCATTCTTGTGTCACACTATATAATTGGTACTCGGATATCATCTTGTATGATTATAGTCCACCTAAAGAT
AAGGGAAAGAAAAGGTAACAACATCAGGTGTTCTTAAAACTTCAAGTACTAAAATTGAAACAGTTGGTAG
TTAAGGAATGAAATGAAACTCTAACACAGTTTCAAGAATCCATAATGAGCTTTGACCATCATGATATGGT
CAATTATCTTTTGTATAGTTAAATGAGTAATGAATTCAGGAGCCAGATGGAAGATAGAGTTTAACTACAC
AAAAGAAACGGCCTGTTGATGTTAATGAATATGAAGAAAACTCATGCTTCTGTAATTAGATATTGTAATA
TAAAACCAAGGCATTGATGACATGTTTTGTTGGTGAAAGGAATATTTGGAGAATGGTTTATATGCGTTAT

TTAAGCTAATCAG

>JrbZIP81_XP_018859508.1
GCTTTCACTGAGTTCTACTGCTTTTTTAGTGCGAACATAGCGACAATCAAATAATGAACCAAAGTTTTTAATATCTTTATATTGTTTTGATGTTTGATATTTTGTCTTCATTCATATAGTTAAGTCGGTCCGGTTTCTTTCATCTTTAGTCGTTATGTGTAGCTTTTGGTTCTTGTTTGTTTCTGGGAAAAAAAGTGGTATTAAATTCGCTGAAGCTGAGCTTAAAGACAGTTCGAAGTATGAAGTTAGGGCTGTTGTTTAACCAAAATTAGGTCAGTTTCTTCGTTTTTTACCGACTAAATCCAATTCTTGCGCTGTTTCTTCTGTACACTGAAACTGGGCCCTGTGAAAGAAAAATCTGTTTTTGCTTGGTGGAGGTGGAACCGTGGCTAATTTGGGAACTTCTTTGTTTTGGCCAGTTTTTGTTGTGAAGGGCGTGTGAGTTTGGGCGCCATTTTGCGGGAAAAAAAAGGGTCAATTGGATCATGTTGTGAAGGGTAAGCACACTTTGATTAGTACAAATGTTTCAGTTTTTTTGTTTTTTGTTTTGCTTTGATTATATATATAGTGGAGGAGGTGCCAATTGAGTACACTTCTTGGCTGTAAAGGTTGAGTTTTGCTATGCAATTTTACAGCTTTATGATTTCATGGAATCTGAAGCATCTAATCTTTCTTAAATATGTTGCTGTGTTTAGAATCTAATTTAACGAGAATAGTGTAGGTTTCATTTGTGTAGCATTGATTGAATTGGCTTTGAACCAAAATAGAACATTTCTGACGTGTTTCAGTAAGGTGTTGGAGAACATTTCTAGTATGGTATTTATTCTCCCTTCACAAAATCTCGATGAAGAGAAACTATTGGATGTTAGTATGTGTTTTCATCCTTTCTATTGTTTTATGGTTTTCCTTTTTAATTTCTCTCTGTATTGTCTGATTTATGAGATATCAGAAGGTTATCGAGTTTATTCGATATCCTAAACGAGGAAAATTTTGTTTTAGATTTCTTGGAAGGTTGTTAGGGAAGATTGTCAAAAGTTTTGCAATCTAAAATGCATAGCTAATTGTCTTTAGTAGATGGCTTATTTTGAATCTGGTTTGTCAATAATATCGCTCTATATTTCCCATGTTTGAGATTCATGTTAAGGCAAGACAGTCTAGGCTTAGGGAACTTTTACGGGATCTTAATAGGTTAGCATTGGAGAAGTAACCTGCCTCGGCTGTTTCCAACTGTAGGATGTATCAATGCATGATGTGGTTTCTTAAACAAGAGACCTAATCAAAGAAAGGACTTAGATCTCAACTTCTGACTGCAAAAACTTCAGCATTCATTCATTTCAAATTTTAAACATGTATGAAAGCACCTAATGAGAGGGAGTAGCTCACAGTAACTGCTAAAAATGGAGAACTGTTGCCATTGGAAAATCATCAGTGGACTCTCGTGTCTATTCCTCCTGCAGAATAAGAATGACGTGTGTTATACACGCACAATAACTGCTTTGCTTCCCTCTACCTGCTTTGGTCTATTAATATGGTTAATGTTTTCCATCATCGATTTACACATACTTTAACCTGGCATATCAAAGAACTTTATACGTATGTCAGTGATGAGGGAATCAGTGAATTTGATGGATGTTAGGAATTGTTAAATACAACTGTCTTAAATTGGCTTCTACTCTTTATGGAGATCTTACAATTGCTTGAGGAAAGCACAATGCTCAAGCACGACAGAGATTTGCTCCCACTGTGCCACATTAGATGAAAGTTTTCAAAATTTATCCGTTTCACTTCCCATATTGCCCCATCTCTATGGATGCTGAAATGCATGAAGAATAATAAACAGTAAGTGTGCCCATTTTGGGTGGATCATCTTCTTTACATCTTGCTGTTGCAATTGAAATTTTCTCCTAATGATTATGATAAGTGTAGACTTTGGGAATAATGCTCAATTATCTGGTTGACTTCCTAAGATAAGGAAATCTAATCCAAAAGCACTAAATATCTATTTCAGTAGATGCTTTAGGTCATCCTCTTCTTTAGAAGTCTCCTATGTGGTCATAAAATAATTTGAAGTTCACATGTCTGTTTCTTATCATCGTCTTGCACAAATCAGGTGGTCATTGGAGTTTTTAATAAAAGCTGATTGTTTATAAACTTTGGAGTTTCATTTCTTTGTTAATATCCAATTAATAGTTGTTCTGTCTTCACTTCTTTTGTACTTCTATTAATCTCTTAAATTTCCCAGACATTTATAATTTGCCTTTAGATGACATTTCTGTTGTGATTTTTGTTCTTTCAATATGTGATGTTGCAGGAGAGTTAATAGAAGTTTGCCTCTTTTTTTTTCCATGTTAATGAAAGGTTATGAGCTCTGCATCAACTCAACTTATCACTTCAAGAAAGATGGGCATATATGATCCATTCCAACAGGTCAGCATGTGGGAAGATCCCTTCAAAGGCGATATTAGCCCAAATACAGGTGCCTCCACGATTTTACAGGTGGATGCTGGGCTGCCCAACAAGGTGAGGATACATGAAATTGGTACTCTGTTTCTGAATCTAGACTTCTTTTATCTGATTACCCGAATTTAACGATTTTCTGAAATGATCTGCTAGTCTGAATTTAATTCTCATGAATTGACGGGACCTTCCAGAAATGATGAAGAAGGAAACAATACTGCTGATAAGGTGAATAAATTAAATATTTGCACCACGTGGTCTATCTCCTCCTCCTATCCAAAACCTAAATTCTATAGTCTTGGGCAATATATCTGCTTATACTATTCTATATTTATCATACAAAGTGCATCATATCATTATCAAGTTAGAGAGCATTTGATTCTTGGGATTTACATGAAAGAAAACATGTATCTTTTCAAGTCTATCATTTATTTGCTACTTGGACAGATTGCTCATCAAGAATTTGTTACTATGCTTGATTCTAATTCAGTTAAAAGGGCACATGTGAGCACCCCGGTATTGCATTGTGATGCTGAACAAGCAAATATCTGATTGAAGTAGGGCATTACTGCTTATACTATTCTATATTTATCATACAAAGTGCATCATATCATTATCAAGTTAGAGAGCATTTGATTCTTGGGATTTACATGAAAGAAAACATGTATCTTTTCAAGTCTATCATTTATTTGCTACTTGGACAGATTGCTCATCAAGAATTTGTTACTATGCTTGATTCTAATTCAGTTAAAAGGGCACATGTGAGCACCCCGGTATTGCATTGTGATGCTGAACAAGCAAATATCTGATTGAAGTAGGGCATTACTTTCGAATTAATGTTGGTAACACAAATGCACATCTGTATACAGGTACGGAGACGCCTGGCACAAAATCGTGAAGCTGCTCGTAAAAGTCGTTTGCGGAAAAAGGTAATAATAAATGAATTCCTGTAATACATTCATTGTTGGGACTTAATCGAGCTAATCTTAGTCTGAATTATTATTTTTTATTTTTCATAGGCCTATGTTCAACAATTAGAAACAAGTCGTTTGAAGTTGGCACAACTGGAACTCGAACTTGAGAAAGCTAGGAAGCAGGTTAGGTGACTCACCATTATAGGTTTTCATTCTCATCAAACATCCCTGCCCATTGATCATGCATTGAAATTCAGCATCCATCTAATAGCCACTGAATGTCTGATTGTAGGGTGTGTATGTAGGCAGTGCTCTGGACACCAGTCATCTGGGATTTTCTGGAAATGTAAACTCAGGTTTGTGATTCCAACGGCTGGTAATTACCTTTTTATATTATGTGTTATTTTCCCTATCTCATGTGTCCTGCTACTCTTTACTGTTAGATTTAATTTCTTGTATTTATTCCTTGTGCATTTTCGAAAACCTAAATTCTGTGGACAAACCATCCATATTGAGTATGGCATAGTACACATTGTACTAGTAGGGGTAAGTTAGCTCGAGAGTTTCAAGCAGTGATATTTCAAAATCGAGTTTTTGTGATAATCATAGTAACTGTGCCTGGAATTTATATCCTTGTATGAATGTAGAACTCTCTTCCTATCAAAAAAAAAATGAATGTAGAACTCTCTTTATGATTCTGATGTGTATTTCTTTTTTTTCTTTTCTAAAGAGGTCGGAGCCCCATTTTTTTCCATTTTTTAAGTATGCATGATCTAAGATAGATAAATATATGTATATCTATATATTTATGTATGTAGTATATGCACAAACATAAGCATTACATTTGAACTTTGCCGTGCTCATTAGAGATTACCTGTTCTCTTTTATCTCTTTTAGTCAATCTGTCGAGTGTTGTTTTGTCATTACAGCTTGTATATTCTTGAAATTGGTCTCAACTGTGGATCTTGCAGGCATTGCTGCATTTGAGATGGAATATGCACACTGGGTTGAAGAGCAAAATAGACAGATTTTTGAACTTAGAAATGCATTGCAAGCTCATGTAACTGAAATAGAACTTCGTATGCTTGTAGAGAGTGGCTTGAACCATTATCATAATTTGTTTCGCATGAAAGCAGATGCGGCAAAGGCTGATGTCTTTTATTTGATGTCTGGTGTGTGGAGAACAACAACGGAACGCTTTTTCCTTTGGATTGGAGGATTCCGCCCATCAGAGCTTCTAAATGTAATTAGTGGTTCATTTAATCTCAATGCTTGAAGACTGCGTATGCATTACTAACAAATTGTCTCTTCAGTTACTCCTTTTTTTTCCCCGGATTGACTCTGTTTAGATCATCACTATCTGTTATTCATCACTATGTTGTCAATGTTCAAGCCTGTGCTATGACTGCATATAATGACAAACAAACTAGCATTAGCTTAGCATATTATGGAAAAGGGGAAAAAAGAGTGATCATGCAGCAGCATGCTGACCTTGTTTTTGAAAAACTGGTTGCAAGCACAGGTCCCCATGGCCCATATTCTTCAACATCTAGCAGTTACACAATTTCACCTCTTTGAAGCCATTGCATGGTAATTAGTAAGATGGTACTGAAAAGCATAGCACTCAGGACATCATGAATGCTGGTGATGCCTTCAAATCATCTTTCACAACATCAAATAGCTGGAAATGCCACTTAAATAAGTTTGAGTTGTGCACACACACGGATATATATATATATATATATATAAATATATATAATATAACCTATAAAAAAAAATATATGTATACATATACTGTCTGGTGGTTTTGGCATTAACTATTTGATCTTCAAGAATATATATTTGGTCAATAGGACAGTTGATATTATGCTAAATTGTTTCACTACATCGAGTCGTCTCCTGTTTGTAATGTTTTGGTTCATATGACCATAGCTCTTGTGCTTTGCGTCTGATGTAATTACATCTCAATTATCTCTTATGCTAAGTTTCAACCTTTTTCATGAAATATCTAACGCATATTTTGTTTTGACAGGTCCTCAGGCCACAGCTTGAGCCTTTGACTGATCAACAAGTTCTGAGTGTATGCAACCTCCGACAGTCATCTCAGCAAGCAGAAGATGCCCTCTCACTTGGAATGGAAAAACTCCAGCAGAGTCTGGCCCATAGCATAGGAGCTGAATCAGTACTTGCCGGTAATTATGGGTCTCAGATGGCTGCTGCAATGGAGAAGTTGGAAGCACTAGAGGGATTTGTGAACCAGGTAACAAGTTACAGATGGCTGCCATGAATAATTCTAGTTGACCTCAGAAATTTGAAGTGCATTTAGGGCAGTTAACGCACAATGTCAAGAAAACTTCTGCAAATTCAAACTTGGCTTCTTGAAGAAGACAGACTACGGGTTTCTAAATGAATAAAGAGCCGCGAGAGCTTTGGGCTCTAGAGACTGAAGCTATTCTACATATTCATCCTCCGATTGGCCATTAATATTAAAACGTAGCTGTGTTAAATCAAATGAGAAAAATCAAAGCTATATCAAGAATCTAAACATGGTGAAACAAATATCCAGTGTAAAGGACTAGGTTTCTGTATGAGTCTTGGTTTTGTTTACCATGTCTATATCAAAGAAAGTTTTCTTTGATAGTCTATATGTGCAATACCATTTTGAATTGATTACATTTCACTGGACTCTCTTTGCCCTTCTAAAATACAGGCAGATCATCTTCGTCAACAAACTCTGCAGCAAATGTCTCGCATCCTAACAACCCACCAAGCAGCTCGAGGTTTGCTTGCCTTGGGGGAGTACTTTCATCGTCTCCGTGCTCTCAGTTCGCTGTGGGCTGCTCGTCCTCGTGAACCTGAATAGTCTAGAAAGCACCACTACAATCACCTCATATAGGTACACCATATTTAGGTAGGTGTTACCCCTTGTTCACGCCTCAGCTGCAAAGGGAATGAATATGGTAATTTTTGTTTCAAAGCAGTTTCTCTAGTTTGATAAGGTGTAAATATGTATTTCAATGTTGTGTATCAATTAGGATTTAGGAAATTAAGTTACCCTACAATGCATTTTGTAGGCTATATCGTGTATATTGTGATAAAAAGGTAATTTTGAAATCAGTACTTCTTGTCAAACATGTTGAGACAATTGCCCGTTATATGAAAACTTCATATTTTATCTTCA
>JrbZIP80_XP_018849635.1
TCTCTCTCTGTGTGGTGACTTTCGCTGAGTTCCTCTGCTTTTAAGTGGGAACACAGAGACCTGAGGGACGTTAACGGTTGACTGTGGCGTTCAAATACTGAACCATTAGTTTTTGCATTCTTATTCTTTCTTATAAATATTTTGTTATCCGTATTTTGTCCTTATGCATATAGTTAATTCGGTTCGGTTTCTTTAATCTGTAGTCCTTATGTGTAGCTTTTGGTTCTTGTTTGTTTCCGGGGGAAAAACGTTATTAAATTCGCTGAAGCTGAGCTTAAATACAGTCTGAAGTACAGAATTAGGGCTTCCTGAACTGGATTTGGAGCTTTCCACTTCAATCAAAACTAGGTCTGTTTCTTCGTTGTGTACCGACCATATTCAGCTTTTGCTCTGTTTCCCCCGCCCCTCTCCTGACACTGAAACTGGGCCTTTCAATAGAAACATATGTTTGTTTTTTGAAAAGTTTGTGGCTAATTTGAAAAGTTTGTTTTTTTTGTCAGTTTTTGTTGAAGGGCATGTGGATTTTGGCGCCATTTTGCTGCAAAAGGTTATCTGGAGAATGCTGTGAATGGTAAGCACACGTTGGTGACTTGTTCTTGTGAATCGTATCTCAATGTTTTCAGTTTTTTTTTTTTTTCCTTTGATTCTTTTGCTTTGCAATTTACAGATTTATAAGAATAGTCTGTCTTGCTCGCATGTGTAGTCTGTAGATGTGCGCGCGCGGACTGTGCTTAATCTAGTTTTCTGGGGCTGGCTGAAATCGGAAGCTAACAAATCTTTCTCATGCATTTTGCTCTATGTTTAGAATCTACAGTAGTGTCGAATTGGCTATGAACCAACAAATAGGACGCAGTTACTAAATTCAGTCCGATGATTTGACACAGATGACGGGCTTCAGTCCCGTATTGGAGAACAATTCTAGTTTGCTGTGGGCGCCTTTGTGCATTTATTTATTGAAAGGAGGCACTTTTTTCGAAATTTAGCAAATGATTGTTAGGAAGTTTGGTTTATGTGAGATCAGTATATGTTTTTACATTTATTGGATATTCTAAAGGAGGAAACTTTTGTGTTAGATTGTTAGGAAGTGTGTGAGAAGATAGGAAAAAGCTTAGCCAAGTATCATTAGTTTTTGGCTTATTTTGAATCTGATTTATCAAAGATATTGATCTCCATTTCGCATTTTCGGGATTCATGTTGAGGCAAGACAGTGGAGGCTTAGGAAGCTTTAATGGGATTTCATAGGTTGGCATTGGAGAAGAAAAGCAGGGTCTGGTAACTAGCCTTGACTGTTACCAACTATAGGATGTATTGATAGGTTATATGGTTTCTAGGAACATAGATGTGATCAAAGAATGGATTTAAATCTCCAGGCACAAAAACCTTCAACTTTCAGTCATTTAAATTTTAATCATGTTTGGAGGGCACCTAACGAGAAGTACTAAACCATAATTACTGCCAATATGGGAGAACCACTGTTCCCTTTGGAAAATAATCAGTGAACTCTTGCATCTATTCCTCCTGCAGAATAAGTATGATGTGGATTATTTTATCCACATAGGAACTGCTTTGCTTCCCGCTACCTGTATTGGACTATTATGTTAATGCTTGCCGCCACTTATTTTGCACATACTTTTATTTATTTATTTATTTATTTTTATAAGTACTTATTTTGCACATACTTTAACCAGGTATATCGAAGAACCTTATGTAAATTGTGAGGGAATCAACGGATTTGATGGATTTTTGGGGTTTATTAAATGGTACTAATTATATTAAATTGGCTTCTACTGTTCAGGGAGATCTTACATCTATTTGAACTGAGGCAACTGCACAAGCATGACAAAGATTTACTCCCTCTGTGCCACATTAGATGAAAATATTCAAATACAAAACATTATCCACTTAACTTCACTCAGTAACCCTTAAATTTGAAACCGCTTTTACAAATTTGATGTTTGCCAATTTTGATCCGCATTTCTTAGCCTATATTAGGGATATTTTAAAGAATGAAAAAAGAGATACTTCACCATTATCTTGCTAGATGCTGAAATGCATGAAGTACAACTGTAAATGCAAGGTTAGGTTCTGGTTTAGGGTATTGTGGGCAGATCATCTTCTTTACATCTTTCTGTTGCAAGCATTATTTTTTCTAACGATTGCGATAGGTATGGACCTTTAGGATTCATCCTCAATTCTTTAGTTGGCTTCCTGACATAAGGAAATTTACAATCTAAAAGCAACAATCATCTATATAGTGGATGCTTTAGGCTCTCCACTTCTGGTTTCAATTTTGTCATAAACTTTCCATGTCTTGACAGTAAAAATTTTAAAAGTTCAAATGTTTATGTTGCTTATCAATGTCTCGTGAGTTGTGAAAATAACAAACTTGTAAGTTCATTTACAAGTCTCCTGGTGTCTCAGTAGGCAATTTAATAAAATTGTCTGCAGACACTCACTCATTATGTGGTTTCTTCAACGTGGCTGGGTATATCACCTACACTTTTATGCTTCATGTTTCAATGAGATAATTTTGATCAGAAATACTGCCTAGTTATCCATGTATGGCCAAACTCTTGAATCATCATTTATGTTCTGGAAAATACTGACAGACAACTGTTACAAATATTCTTATCACTCATTTCATTAGTTAGAAACAATGTTTGCTGCTGCAGGAGAGTTGATAAAAGTTTCCATACTTCTTTTTGTCTTTTACTTGTTAATCAAAGGTTATGAGCTCTGCATCAATTCAACCTTTCACCTCGAGAAGGATGGGCATATATAATCCGTTCCAACAAGTTAGCTTGTGGGGAGACACCTTCAAAGGTGATAGTAGCCCAAATACAGGTGCTTCAACAGTTCTACAGGTGGATGCTGGAATGCACAACAAGGTGAAGAAACATGAAACTGAAACTCCTTGTTTTTTGATCTAGAGTTCTTTTATCTGTTACTGAACTTTTAACGATTTTCTGAAATGATCTGGTAGTCTGAAATTATTTCTCAAGAATCAATGGGACCTTCCAGAAATGATGAAGGAAGCAATTCTGCTGATAAGGTGAAGAAATTGCACCATATGTTCTCTCTCTCTCTCTCTCTCTCTCTCTCTCTCTCTCTCTCATGCCCCAAACTTTATAGCTAGTAAACCATATATCTGCCTATATTCATACTTATCAAGCAAAGTGCACAATTAGGGGTGCAAACTTCATATTTTCGGTCCATCATTTTTTCGGTCCGGACCGGACCGAACACCCAAAGGACCAGACCGGACTGATAGCTATCGGTCCATTCGGTCCTGCCTACTTTTTTTTTTTTTAACTAATTAATAAAAAAAATTTATTTAAAATACTAAATTAAATTAAGTGACTAATTAATGTGTATTATGTAACAAACTCAATAAAAAAATATTTTATACGGTCAATGATAATAAATTAGATGAAAATTATATTATTAATTTATATAATTACTATAGAATTAACTAATTGATATTATATATTAGTTAATTCATAAAATATTAACAAGTGTTAATAACATATTTAAAATCTTATATTGTTAATTGTACAATTATTATATAAAAAATATATATAAAATATATATTTTTTATTTTTCATTCGGTCCGGTCTGGAAAAACCCTGGACTGTGGACCGGACCGAAACTTTTCGTTCCTCTAAAATGTGGACTGAGACAGACTGGCCTCAGTCTCAGTCCGGTCCGGTCCGGACCGAAACGGTCGGTCCGACTGGACTGTTTATCACCCCTATGCACAATATTATCATCAAGTTAGGAGAGCATTTTTTTTTTTTTTTTAAAGAGACGAGGTTACATGTCCAAGAGTGACCCTGGCCCACATTTATTCGAAAACATAATCTCACTTATGGCGGAGAAATACCATGGCAACATCCAGACTTCACAGGATTTACAAATATAACCCATCCCATGAGTCAGAAACCCCAAAACACAGAAAAATAACCAATACCCAAACTAAAGCAAAGAATCTGTATAATGACTCACGAAAGACAGACCACCGTGATCCATTTCCCGCACCAACGTGAAACCAATGCCAGACATATGTAAATGCGCAACGCCTACGCCAACGTCAAACTTGAGCATTAACTCCAAACGATAAACTCCAGATGGAAATTCTGCCTCAATCGACCCAGTTGACCCCTTTCGACCTCTTTCTTTTTTACTACAAGGCTCATTTCTCTCTAATAGAAGGAATTCCCTAGCGATCCATACGCTACAATCCTCGCAAACGAGGTTGTAATATTTCCTCACCAATAAAATCTTTGATGACTCCATGCGAACCTCTTTTGCCAAAAAATCAGTTGCCATATTTGCTTCTCGGAAGATATGCCTAAACCGTGCATTGAGCTCTAGAGCAAGCTCCTTGATCTCCTCCCAATTTGATTGTGCATGGAATTACATTAAAGAAAAGTTGTACTTTTTCCAGTGCTAAACAAGAATTTGCTACTTGTATGGATTTCTTATCAAGAATTTGTTACTACGCTGATTATAATTCAATTACGTGGTGTTCACTTTGACAAGGGTACTTGTGGGCACCTCAGTATCATGTTGTGATGTTGGGCAATTAATATCTTATTTAAGTGGGAAAATGTAAATGTACATATCTATGTACAGGTAAAGAGACGCCTGGCACAAAATCGTGAAGCAGCTCGTAAAAGTCGTTTGCGGAAAAAGGTAAAAAAATGCATTTGTGTAATAACTTCATAGTTGGGACTTAGACAGCTCATTAGGTTCCAAATTTTAATTATTTTTGCCATAGGCCTATGTGCAACAGTTAGAAACAAGTCGTTTGAAGCTGGCACAACTGGAGCAGGAACTTGAGAAAGCTAGGAAGCAGGTTAGGTGAAGCCCACCAGTTTTGGTTTTTCCCTGTCATCTAATATCTCTGCTGATTGATCATGAGTTGAAATTCAGTATTTATCTTATTGTCACCAAATGCCTGATTGTAGGGTATGTACGGACAAAGTGCACTAGATACCAGTCATGGAGGATTTTCTGGAAATGTAAACTCAGGTTTGTGATTCCAACTACTGGTAATTACCATTATATGATATGTATTAGATTTGCCCTATCTTATAAGTCCTGGTATTCTTTACTGTTTCATGTCATTTTGTTGTATTTATTTCTTATGCATTTTCAAAATCTAAATTCTGTGGAAAAATAAGTTTTTGATTATGAGATAGTATGCATTGTACAAGTAGTACTTAGCTCGAGAGTTTCAAGCAGTGATTTCAAAGTCGAGTTTATATAACAATAATAGTAACTTGATAGCAATATATACTAATGTACTTAATGTAGAACTCTCTTTGTGATTCAGAGTGTATTAAGTGAAATAAATAAACAAATGTATATATATTTTTATTTAAGGACATAACCTACGCAAAAATACAAACATAACATTTGAACTTTGACATGCTCGTGATATGTTCTTTTTTATTACTTTTTAGTCAACTTTTCTTGACTTTTTTTTTTTAATTTGTTGTCCCTGAAAATAGTCTCAACTATGGATCTTGCAGGCATTGCTGCATTTGAGATGGAATATGCACACTGGGTTGAAGAGCAAAATAGACAGATTTGTGAACTGAGAAGTGCATTGCAAGCTCATATAACTGAAATAGAACTTCGTATGCTTGTAGAGAGTGGCTTGAACCATTATCATAGTCTTTTTCGTATGAAAGCAGATGCTGCAAAGGCTGATGTATTTTATTTGATGTCCGGTGTGTGGAGAACATCTACAGAACGCTTTTTTCTTTGGATTGGAGGATTCCGCCCATCAGAGCTTCTCAACGTAATAAGTAGTTCATTTAATATCTCAGTGCTTGATGGATGCTTGTGTTACTGTTTAAACAAATCACACCTTCATCTACCTTTTTTTTAACATTTCTGATCGACTCTATTTACAAACCATTATCTGTATTATCACCATGGTGGCTTAATGTCCAAACCTGTGCTAAGACTATGTATCGACAATCTAACATTAACCCAGCATATTATGGGACGGTAAAAAAACTCATGCAGCACACTGACATCTAGCATTTTGAGAAGAAGTTTGCAAGGAGAAGTTGTCACATATTCTTCAACATCTAGCATATTATGGGAAAGGGCTTACTGTCCAATGCTGTTGAATGATAATTAGTAAGAGTAAGATGGTGCAGAAAAGCATCGCATTTCGAACATTATGGATGTTGGTGGTGCCTTATAATTTTTACACCATCAAATAGCAGGACATGCCACTTTACTTTATAGCTTCATGAGTTGTGCATATATTTTTTGTATATATACTGTTTTTTTTTTGTTTCCTGTCAATTTTTTTTAACAAGTGTTTAGTTGTGTTATCATTGACTATTTGATGTTCCAGAATATAAATTAGCCTAGTAGAAACAGTTTGATATTATGCTGAATTGCTTCACCACATCTGATATGATTACATCACCTTGATTTTGTTTTTTTTTTTGGCAGATTATCAGGCCACAACTTGAGCCTATGACTGATCAACAAGTTCTGAATGTATGCAACCTCCGACAGTCATCTCAGCAAGCAGAAGACGCCCTCTCACAAGGAATGGAAAAACTCCAGCAGAGTCTGGCCCAGAGCATAGGAATTGAATCAGTAATTGCAGGTAATTATGGATCACAGATGGCTGCCGAAATGGAGAAGTTGGAAGCACTAGAGGGATTTGTGAACCAGGTAATATTAAAGATGGCAGTGCTGAATAATTTTAGTTTACCTCAGAAATTTGAATTGCATATAGCACAGCTAACTCACTATGTCGAGAAAGCTTCCGTAAATTCAAGCTGGGCTTCTTGAAGATGTGAGACACTATTGGGTCTTTAAATGAATACAGAACTGCCAGACCTTTGGGCTATTAGACTAAGGCCACATTTGGATGTTGAGATGGTCCCGATCTATCTCATTTCATCTCATCTTAACATAAAAAAACCACTCAAATATAAACACTTTTCAATTTCAATTTTTTCGTTTCATCATTACCTAATCATTATAATTTTCCCAAACTTCCAAACAAAACACAAAAAATAGTTCAACTTTTTCAAATTTCAAAACAAAAATTATATTCTAACAATATTTTAACTTTATAATATTTTTATTCAACTTGTTCTCTTTGCTTTCCCAAAATCTCATAAAACATCTTAATTCAAATCATTTCACTACTATTCATAAATTTCTCATCTCAAATATCCAAATGAGGCCTAAGCTACTCTATATATTCATCCACCAATAATGTTAAACTATGGCTCAATTATGTTTAATCATTCAGGGAAAGCAAAACCTGTGTTGAGAATCAAACTATGATGAAACAGATATTCAAGGTTTAGGATCAAGGTTTCTGTATCTAGAGTTTCTGTAATGATTACTATTTCTATATGTGCAGTACCTTTTTGAATTGAATTCCTGACGTTTTCACTCGAATCACCCTTCTACAAAACAGGCAGATCATCTTCGGCATCAAACTCTGCAGCAAATGTCTCGCATCCTAACAACCCACCAAACAGCTCGAGGCTTGCTCGCCTTGGGGGAGTACTTTCATCGTCTTCGTGCTCTCAGTTCACTTTGGGCTGCTCGTCCTCGTGAACCTGCATAGTGTAGCTAGCACCTCTAGAATCACCTAATTTAGGTAACACTACATATAGGTTGTTGTTGCCACCCTCAGCTGCAAAGGGAATGAATATCGCACTTTTTGTTTCAAATCAGTTTCTATAACCTGATAGGGTGTAAATATAATTTTCAAGGTTGTGTATCAAGTAGATTATATGAAATCCGAGTTTCCCTA
>JrbZIP79_XP_018850850.1
GTGTTTTCAAAATTAAAATTATTATTTAAAAAAAAAATGGTTTTGGAGGTCGCTTTTAAGCTGTCGTTGTTCTCATTCGATTCTGCTGTAAGATGATGGGACTTGGGGTTTTGAAGGAGATAGAGCTAGGGCTTCGATTGGGGCGGAGGAGGTTTCTGCTTGGTTTTGGTGCTCCCAGGGCTGGGATTTGAGCTTTGGCTTTCATCCAGGTTCGGTTTTTTTTTTAAAAAAAAAGAAAAAATTGGCCATGCTTGGACTCTGTTTGGTTGCCGGGAAGGGTGACGAAAAGAAAAAAAGAAAGTTGGACTTTGAGTTTTTATGGTGTTTAGTTGTTAATAACAAGAATAGTTTTAGCTTGGCGTGAGGAAATGTTTGATTCTCTTTTATTGAGTGTTTTTTAAAGGTTCTGTTCTCTTGTGTTTTTATTTGACTTTTTATTGGTCCTTTGATTGCTGTTATAGTACTTCGTAAAACGGAAGACCTTTTTTCCCCTTCTAATGGTTTAGAAGTTTTTGAATCAGTGATCCTTATGAGTGTGTATTGGTTTTGATGGAGATAGTATAGTCGTGTATTCAATGGAAGAAAGAGATTGGGAAATTTCCTTTCGTAGACAGTTAATTGGTCACTTTCAGTGTCTTTACCACTCGTAGTTCATGTATCTGTCAGTTCCTATGCATCTCTCGTTCAAAGACAAAGTATCATGAAGGTTCTGGTGTATTTTCAAATGAAAGTTCATAGGTCATTGCTAATTTGCTTCCTTAAAAATAAAAATTTCATATCTTGTTTGTTGGAATTGAATCTGTTATAGCCCGGGAGTAAGACAAAAAGCAGTTGAATTTGTCCCTGAAGCAGAGCTAACTTCTGCTTTGTGTGTATTTTGTGGCCTGATAGCAAAGGCTTTAAGAGGAGCATTTTCCTGGCTGGCCCTCTCCGCTGGTTTTTTTAAGCTTTGGAGGTGACACTTTCAAGAGGGTGGCCATTGTTTGATTTCGATTTCTTCTAATTCCTTTCTTGCATGCCTACCCGAGTTGGTTCTCATCCGACACAAGCAGCAGCTCTCACTGTTGTAAAGAGCTATATTGTGTGATTAGTATGCACTTCAAGCTCGTTTCATAACGAAAAAAATTTCAACATCCAGATGAAGGGTAACTGAATCTCACTGTTGGCACAGTTATATTTTCTACTGCAAGGAGCTTCAAAAATTGGGAAAGAAGTTTAATTCTTCAAGTTTTCTGGGGATTACATTGTTTGGGCCCTTGTCGTTTGGAATTCAATATTATTAATCAGCCATTTCACATCTGCTTTTCTTGATTTATATCGAGTTCTTGCACTAAAAGTGGAAATCTCAAGCTTATAAGATCAAATATGCTTCTTTTCTATGTTTAATTTATGCATTTATCTTTCTTACCTTCATGTTGATGCCAAAGGCTCATTGAGTTACCTCTATGATCAGTGTAAAGAGCATGAACTCTCCATCAGCCCAGTTTGTCACCTCAAGAAGGATAGGAGTATATGACCCTATCCACCAGATTGGCATGTGGGGAGAAAACTTCAAAAGCAACAGTAATCTAAATGCGTCTGCATCCTTGATCGTGGAGGATGTGAAACTAGATAGTCAGGTGAAAAGGTTTGAAGGTTATGCGTTTTGTTAGTTGGGGCCAAATTCTCCCTGAGCTTATTCATTTTTGTTATATGGTATTTTAGTCACAGGATGCTTCTCATGGAACAGAGGGACCTTCTAACCAATATGACCAAGAAGCAACTAAACCCACAGATAAGGTGAGGGTGATTATATAAGGTTTACAAGATAATTAGGTTTTCTTATACCTTGCATTGGAGGGCTGGAATCTTTCAGGTAAAATGGTTTCATCCAGGAACTTCACCAAGAGGTGCTAGTTTAGATTTAGTCCCCCTTGGCCACATTCTAATGCCTGTTATTTTTTTATTTTTAGCTTTGCTCTTGTGCATATGGTTTGTTTGAATGTATTGTATCTTGCTTAGAAGCCTGCAAACGCTGAAACTTTTATTTGCATCCTAGATTTCTGTCTTCCTTTTTTTTTTTTTTTAATTTCTTTGTGGTGCATGCTTTACTGATATTCTCATAATATGCTGTTTCGACAATTATTAAAGAAGTTAGCAGTAATTTCAGTCAATATATATAACCTTTAATGCCTTTCTACTGGTGAAATATTTCAGTTTAGACTGCTTATATGAAAGAAAATCTGGTGTTTTGTATATAAATTTATCGAGAATGATGTCTTGGGTTTATCCATTGTTTGCCACTAATTCATTTGTGAAGGTAACACGTTGTGTGATATGGATAATCTAAACAGATATGTATATGCTCATGATTGAGGATTTCAACCCATAAGCTTGGCATACTACTGATCATGTTTAATTACGAGGATTAACTCAATACAGCACCGACAACTGTTGTGGTTTAAAAATTTACACATAAAATTTGCAGGTACAAAGGCGTCTTGCACAAAACCGTGAGGCTGCTCGTAAAAGTCGTTTGCGGAAGAAGGTTGAATACACACTGAGATAGAGACCTTCGATGCAAGATATGTGCAAGAAAGAGGAATTCTACTCATCAGCCACTATTCATTCTCACACCCCACACCTACAGCTTTTTAATAGGGTGTGGGAGTGTTTTTCATAGGATATGGGGTGTGGGGTAATGAATAGTGGCTGATGAGAAGAATTTTTCGTGCAAGAAATGGTTTGACATAATAAGTTTTTGTTTTGCTTTGCAGGCCTATGTTCAGCAGTTGGAAACAAGTCGTTTGAAACTTATTCAATTAGAGCAAGAGCTTGAGCGTGCCCGACAACAGGTTTGACAAAGATTAGCTTTTATTTGTCATCTTTGAGGCATTGATGTATTGTTATTAATCAGCACAACTTTTTTCATCCCTGAAGTATATAAAAGCAGTTGATGTTTTACTGCAGGGCTTGTATATAGGTGGTGGGTTAGATGCCGGTCATCTGGGGTTCTCTGGAACCGTAAACTCAGGTTTGTTACTCCATATGTCAAAATCTATTATCCTGGAATCTAATGTTCTCAGTCTCAATGTTTTCCTGAGTTGTTTATTTTGCATGTCTTTAAGACTGGTTGGTAGCTGATGTGTTTGATGGTGAATACAGCTCGGTACTGAAGTGCTTTTTGATTTTAAGTTCCTAGTGATACTATTAGGAGAAAAGATAAATGTTGCATTTTGGAATGTTAGTGTTATGTCCTTCATGCAATGAGCATTGAGATGTGGGAAGTGAACTTTTTTGTTTTCCATTTTTTGCTGAATAAAGTGAATTTATTAGGTTTCTGAGCATAACAAATGTTCTGCCTTCCATGTTTTGCTATTAGGATTCTAGTTCTTGCTAGCGAATAGAGAAATCTTAGTAACAAGTGGCTATTTCCTTTATAGTATGTTTCATTTGGTGGATAGAGGAGGGAAGAAGAAAATTGAGAAGGGAAAAAGGTGGGAGGAAGAGGTATTTCTGTTGTATGGTTGCTAGGTGGTAAAGGGAAGTGGGATGATTTGGATGGATGCATTTTCCATTGAGGTCGACATGTTTATATCCAACCAAATCTGGTGGAAAAAAGAAGGTAACAAAGCAGCTCATACAACGATATTACCTCCATGCACCTTGTCCAGTGTAAATGTTTCAAGCAACAAGTACACCCATGTATCTGTCTTTCTTGTGATTGTTTTCTGCATATACTTGCAGCTCTCCCTTTTAACCTTGATAGTTTCAACTTTCTTTACCACCGGGAAAGTTACAATAGTCATTCTCATTTACCAAACTAAAATTAAAGATTATGTTCTTATAACTTATCACTACACACATGCACACAATGCACATTAGTGCACCACCAAAAAATGATGTCTTCATGCTGTGCATAAACACAACTTTCAGAAGGTTGAATTGTAGTTGTAACACCAGAGTCAAATTCCTTAATGAGCTATTCATCTTCATGTATGATTTCTCTGCATGCTGAGGATATCCTTTGTGGTTTTATATCTTGTGGGTTTATTTTTCTTCTCGTATCCTTCCCTCAGCCCCCTTCTTTATTTTTTCAATATATTGTATTCTAGAATTAACTAACACTAAGGATTCTGCAGGGATTACTACATTTGAGATGGAGTATGGACACTGGATGGAAGAACAAAATAGACAGATTTGTGACTTGAGGAATGCTTTGAATGCTCATATAACTGATATAGAGCTTCGAATGCTAGTAGAAAGTGGCATGAACCATTATTTTGAACTTTTCCGTATGAAAGCAACTGCCACAAAAGCTGATGTCTTCTATATGATGTCTGGCATGTGGAAAACATCAGCTGAGCGCTTCTTCTTGTGGATTGGAGGGGTTCGCCCTTCACAGCTTCTTAAGGTGATGTACTGATCATCTTCAATCAATATGTGGGGTTCATGCATATTTCAATTCATAGGAACAGCTTGGAGTAGAAATTGTATCACCCAAGTGCACTTTTAGATCTGTAAACTGGGTTTCAGTTCAAATAAAAAGTTTAATAAATTCTACTGATCAAAAGTGCATAATTTGAAATCATGAATATATATATATATATATATATATATATATATGAAGCAACCGAAAAAGTTTGACATTTTAATGAACAAAAAAGCACAGGTACATGCATGCATAAGAATAGAATATGCTATTATATAGTATACTTTGTGCTTGTTTGTAACTCTCTATATGCGCATTTTAGTGGAAAATATCGCCATCTATTACTAACACAAGGGAAGCTTATCATATGTGATTAATTCTACTAGGGCTAATGCCCCCCTCCCCCCAACTGTTGTCCCAGAGACATACACTCTAAACAATACACAGTAACACTAAAGGCTCTTGGGACTGTTACACATATTTCGTAACCTACCATCAGCATATGATATAAACATAAAGAAAAATTAATCTGATTAATCATGTTCGGGGTTGGCTAGGCATAATGTCTGCAAATCTTGGCTGGCCAAGCACTGAACGTGGCTGGTGGCAACCTCAAGTTTGTATTAAATTCGGGCTTCGTCTCCATGTTATTGAAGAATTTGCGGGCATTTCTTTTAATGCCATTATTCTGTAATTACATAATCAAATATGAAATAATTCTTGTATTGATTTTGTTACAGGTGCTTGGGCCTCAGCTTAACCCCATGACGAAACAACAATCTTTGGATGTTTTGAATCTTGAACATTCATGTCAGCAAGCGGAAGATGCTCTTTCGCAAGGTATGGAGAGACTCCAGCAAACTCTGGCTGATACTGTAGCAGCTGGTCAACTGAGTGAAGGAAGTTGCAACCGGCAGATGACTAATGCGATGGAGAAGTTGGAAGCTCTAAGGACCTTTGTGGGACAGGTATGCATTCCATTTTCTCATGGACAAACCAATTCTGACAGTGTGGCTGATTTTTGTGTTGCTTTCTTTATGCACCAGTCTCTTCTCTGAAATCTCTATTAAGATCACTAAAGTTCTTCCTTGTCAAGTAAGTAAGGCTAGAATGCAATCTATTAGTTTATAATTTGCCCATTGCTGACTGAAAATGCTTTCTTCTGACCGATTATAAGAGCAATTTGGATTCTATATAAATGGATTCTATAAGTAGGACAAATACCTTGAAAGAAAAATGGGAGGAATTTTTCACTTAGCCATCATGGTCCACGTAACCATCCCATCATTTTCCAGAGATATTGCATAACCTAAAAAGGCTATATAAGCAAAATGCATAGAGAGATGTGTTCTAACATTCCTTCCTTTTTTGCCAAATCCTCATTCAGTAAAGCAGTGTGGTGCCTGCCATTAAAGGTTTCTTTTATATTTTACATTTATGGGTGAGATTTCAACCTACCCCCATCCACTCACCATTGACCTTTGCACCAAAGTCCTAGATTCTTACATGTTTCATGTATTCATTTCTTAATTTTGTTTAGATAACATTATTTTCTTCATTGATAAGTTTTATGTTAAAGGGATATTTATCATAAAAGTTTACAGCTTTCCTTTCTATCAACCTTTTATGGTTCTCGGCTAAATTTCAAAATCTCGAGGAAGGTGTGATCATTTTCTATTTGTCTTGTCTTTTTTTTCACTTCCATAGAAGCACGTTGCATCAATAAGGGTTGCCAAGAAAAAGAATAGTCCACTGTTGCTCTGATCATTAAAAATCTAAGGTTTAACAGGTTTTGGTTGAAATAAATGGTGGATCTTGCATACAATTATACAAAATTGTTTTGGAATCTCTTTAATCTGTTGGATTACGATCAAGAAGGAATGACATAAATTCTTAGAAAGTTTCTCCTGAAATAAGAAAGGCAATTAAAAGAGCAAACAGTGTTCCCATGTCAAGCCGCAGTGAGGCTCCAGTTTTAAGAATTTCTATCATCTTGCATCCTCACCCCACCCCTTTCCCAGGAAAAAGAAGAAACTAAACTAGAAGACTGTCATAAATCTCTTGAAATTGTCAAAATTTTTCTTAAATTATATTTCTGTAGATCATTTGAGGATTGGAAAATAATTTCAGTAGGAAGTTTGTAATGCTCTGATATTAACTCAAGTTATTGAGTGGGAGATTACCAAGAATTGGGTTAGTTTACTCTATAGAGCACAAGATGATAGAAAGAGCTCTCGAAATCCTTTGGAAGGACCGTCAAACAATATATTTGATTAATAATTTTTTTATAATGATAGGTCATAACTTGAGTGTTAGTAAATATGATTGGGTTCCATAGAGTGATCACATAATTATCTCTATGCAGTGATTAACATTGAAGTTTTACTGCAATTCAGAACATTCTAAACTATATGTTGCAGTCATAGCATCTCATCATAGAGAAGGAACTCGTTATCAAAACAACCTGTTTGTTTATTATTCAGGTTGTGATTTCAGATTGTCATTGATAGGAAGTTGTACCACCACAATTACCTTTCTGAACATCTGATGCCACATTCACTGATGAAATGTGCTTTTGTTGGAACAGGCTGACCATGTTCGGAAGGAAACCCTGCAGCAGATGTTACACATACTGACTATCCGCCAGGCAGCTCGAGGGCTGCTTGCCTTGGGTGAGTACTTCCAACGCCTTCGAGCTTTGAGCTCACTTTGGGCTACCCGCCCTCGTGAGCCTGCTTAGTCTCACCATAGAAGATGCTATAAGCTCAAAATCAGTGGCATGCCTTGGCCAGCATACCTGCCTCTCAGTAGTGTCGTTATAAAGATACGATCCAAGTTGCTGACAATTTTCAATCAGCCTCCAGCCATCGAGAACTTGTATATATAAATGGCCATTTTATCGAGGGGAAATTTGTGATCAAGGTAATTTTTACTGCTTGTACGTTACCTTGTCTCAAAAGTTCATATATTCAAAGATTTAGATTTGAGTTTTAGAGTTGGAACTTTGTCATGTATATTGTTGTTGGATGTATTGTGTGTGGAGGTCTCGAAAGAAGTGCGCACTCTGTAAAAGCCTTCTTTGTGCTTTGAAATGAACGTCTTTCATCGTAA
>JrbZIP78_XP_018838122.1
AGTCTGAAAATTAAAATTAAAAAAATGGTTCGGGAGGTGGCTTTTAAGCTGTCGTTGTTCTCATTTGATTCTGCTGCAAGATGACGGGACTTTGGGCTCTGGGAGTTGAGATAGAGCTAGGGTGTCGATTCGAGCCATGGATGTTTGTGCTTTGTTTTAGTGCTCCCAGGGCTGGGATTTGAGCGGGAAACAAAAAGAAAATTAATAGTTGGCTTTACCCCAAGGTTTGGCTTTTTGTTTCTGTCTTGTTATTGAATTTTGTCTGCCCATGCTTGGACTCTGTTTGGTTTCCGGGAAAGGTGACGAAAAGAAAGTTGAAGTTTTGAGTTTTTATTATGTTTAATTCATGATTACATGCTGTTCGCTTGGAGTGTGGAAATATTTGTTTCTCTTTTATTTGAGTTTCACTTTTGGTTGTTGTGAGTACTGAACTGCTTGGAAATATAAAGGGTCTGTTCTCGTGTTTTTTCTTCTCTCTTTTTTATTTGACTTTTGGTTAGTCCTCTGGTTGCTATTGCTGTACTTTGTAAAACGAATGTCTTTCTATTCCTCCCCCCCTATTGGTTCGAGTGTGTCTTGGGTTTGATGCAGAAAGTAGCAAAGTCATGCGTTCAATGAAGAAAGAGATTGGGAAATTTCATTTTGTAGACAGTTAATTGGTCATTTTCAGTGTGTTTGCTGCTTACAGTTCATATATCTCTTTCTTCCTATACATATGTGTTCAAACATACAAATACCTTGAAGTTTCCGGTGTATTTTCTAATCTATGTTCATAAATCATTGTTTTTTTTATGCTTTATGAAAAAATTTTCATTTTTTCTTTTTGCTTGGAAGTTAGAAGTTGTTCTAGCAGGCAAATAAGAAAAACGAAGTTGAATTTGTGTCTGAGGCAGAAATACTTTCAGCTTTGTGGCTTCTGTGGGTTGATAGCAAAGGCCTTGAGAGGAAGAATTTTCCTCGGCCATCCCTCTCTGCTGGTTTGTTTAAGCTTCTGGAGGTGACACTTACGAGGATTATTGTTTGACTTTAGTTCCTTCTAATTCCTTTCTTTCATGCCTGCCCCAATTCATTATCATTTGACAAAAGCAGCAACTCACTGTTTTAAAAAGCCATGTCATGTGATTAGCATGCATTCTGGTCACTTTCTGAGGATGGTGCTAATATAACTGTGCCAGCAGTGAGATTCTGTTACCCTTCATCTTGACGTTGAAGATTTATCATCATGGAACAAACTTGAAGGAAGTTTGAAAATTTTAGGAACATGTTTTTTTTGGTGTTAGGTTGAGAATCTAGATCGATATTACCTCATTTTTGGATTGTTTTTTCAAGGTTCAATTTGAAGTCATTCTAAGATCTGTATCTAACAATATCAAAATGTTCTACTGTAATGAGCTTAAAAAATTGTGAGAACGGTGTGATTAATCAAGTTTTCTGGGGATTACATTCTTTGTGCTGTTTCCATTTGGAATCCAAATTATAACCAGCCATTTCACACCCATGTTTCTTAATTTATATGTTTGATTTATGCATTTGTCTTTCTTACCTATGTATTGATACGAAAATCTCAATGAGTTAACCTCTATGATCAGTCCAAAGAACATGAACTCTCCATCAGCCCAATTTGTCACCTCAAGAAGGATGGGAGTATATGACCCTATCCACCAGATGAGCATGTGGGGTGAAAACTTCAAAAGCAACAGTAATCTAAATTCACCTGCATCCTTGATCGTGGAGGATGTGAAACTAGATAGTCAGGTGAAAAATTTTGAAGGTTGTGTGTCTTGGTAGTTGGGGCAAAATTCCTCCTATGCTAATTGTTTTTTGTTCTGTGATTTTTCTAGTCAGAGGATGCTTCACATGGAATATCGGGACCTTCAAATCAATATGACCAAGAAGCTACTAAACCTGTTGATAAGGTGAGGGTGATTGTATTAATGAGAATGATTTTCAATTTACAAGGTAATTAGGTTTTATTATAATTCTGCATTGGATGGATGACGTATTTTTCTAATAAAATGGTTTCCTCCTGAAACTGGACCAATATGTGCTATTGTTGGTTCTAGTGCCCCTCCACCACATACTAATATCTGCTTCTAGTTTGAGTTTTAGCTTCACTTTTGTGCATATGGTTGTTTAAAGGTATTGTATCTTGGTCAGAGATCCACGCATGCTGGAACTTTTGTTGCGCATCTTAGGTTTCTTATCTTCCTCTCCTTTCTTTCCTTTGAAAATACATTTTGGTGCATGTTTTATTGGTTTTCTTATCATATGCTGTATGAAAGTTCCTAAAGAAGTTTGCATTCCTGAAATGTGATCTATACACAGGACCAGGACCTTAAATGGTTTTCTGCAGGTGCAATTTTTCAGTTTAGACTACTTATATGAAGGAAACCTTGTGTTGTGTGTGTTAGTTTTTTCAAGAATAATGCATGGGGTCCATTCATTGTTTGCCATTCATTCATTCTGTGCAGATAACAGGTAACATGATATGGAAAATCTAGAAATGTACGCATATATGCTTACGATTGAGGATTTCAATCCATAAGCTTGACATACAATTTATAGTTTTTAATTTCGAGGATTAACCCTAATGCAGAACCAACAACCTTTAGCTTGTTTTAAAATTTTAAACATTAAATCTGCAGGCACAAAGACGTCTTGCACAAAACCGGGAGGCTGCTCGTAAAAGTCGTTTACGGAAGAAGGTATGTAGGTTTTTTTTTTTTTTTTTTGTTGATAAGTAGAAGGCATGTAAGAATACACATTTGAAACAGAAGCCTTGGGTGTGAGAAAATGCAAAAAGTGGTTTGTCATACTAGACTCGCGTTTTACTTTGTAGGCCTATGTTCAGCAGTTGGAAACAAGTCGTTTGAAGCTGATTCAATTAGAGCACGAGCTGGAGTGTGCCCGACATCAGGTTTGAAAAGGATTAGCTTTTATGTGTCACATCTTTGAGGCGTTTATAAAATTTTTGATCAATCAGTATAACTTTTTTTCTCCTCTTAAATATTTAAAAGCAGTTGATGTCTTACTGCAGGGCTCATATATAGGTGGTGGGCTGGATGCCATCCATCCGGGGTTTCCTGGAGCAGTGAACCCAGGTTTGTTAATGTAATGAAGTTGTACATATAATCTCAGATATTTCCACTTTATCATCCATCTCATCTGAAGCATTGAGATGTTGAATTCTTGTGCTGCTTGTCAAATGCGCATGACCTCATTTAAAATTGACTATTATAATCCTCCCAGTCCCTCCCTTTGTTTAGAGTTGGGTTTGTTTGTTTTTTAATGTAACAAAAAAGTTGGTCATATCAAGGAAAGAACTGATTGCAAGGGGAGAGATTAATGCTTAACACCAGGAAGTGAACTTACACCAACTAGCCAATCATGATGGTAAATTTTACATAGGCGGAACATGAAATGTGCTGTTTACCATGCTTTAACATATATTGACATCATTTCTATTCCTCCAAAACGCCTAAGGCTTCGGCTTTCGCCTATATTAGGTTTGTTGATTTTGCTAGGGAATAGAAAAACTTAGGAACAAGGAAGTGGCTATTTCCTAGTGCATTTGGTTCGGTGGATAGAGGAGGGAAAAACAAAATTGAGGAGTGAAAAAGATGAGAGGAAGAGGTATTTCTGTGGTATGGTTGTGCGGTGGAACAGGAAAGTGAGATGATTTGGGAGGATACAATTGCCATCTGGGTCTACCTTTTTGTGTCCGCCCAAATCTGGTGAAAAAAAAGGAGGGGAACAAAGCAGCTCATACAATTACATGACCTCCATGCACCTTGTCCAGTATAAAAGTTTCAAGCAGCAACTATACCCACATCTCTGGCTTTTAACTTATTGCTTTGTGGATATACATGCTATCTATTTGAACATTGGTCTCTTTAGTCCTTCATAAGCTTCTTCACTACCAGGACAAGTACAATAGTTATTCTCATACACCCAACCTTGAAAATTGAAGATTATTTTTTTTAGAACATTCACTCCGCCACAGCATTTTTTCAAATGTTCTAGAAGATTAATTGGAAACTGAAAATATTAGTTGTAACTAGACATGCACACGCACACGCACACGCTGAAAGTTTGAATTGTAGTTTGTATCACCAGTCAAATTTCTCAATGAGCTGTTTATTTTAATGTATTGCTCTCGGCATGCTGAGGATAGCCAGCCTTTGTGGGTTTTCTTCCCCATGGGTACATTTTTCTTCTTGTGTCATGCCCCCCCAACAACCCTTTTTCTTTTATTTTATTATTTTTTTTAATATTATTATATCGTACCAACACTAAGGATTCTGCAGGGATTACTACATTTGAGATAGAGTATGGGAACTGGGTGGAAGAACAAAATAGACAGATTTGTGACTTGAGGAATGCTTTGAATGCTCATGTAACTGATATGGAGCTTCGAATGCTGGTAGAAAACTGCAGGAACCATTATTTTGAACTTTTCCGCATGAAAGAAACTGCTGCAAAAGCCGACGTCTTCTATGTGACGTCTGGCATGTGGAAAACTTCAGCTGAGCGCTTTTTCTCGTGGATTGGAGGGATTCGCCCTTCAGAGCTTCTTAAGGTGATGTGCGGACCATCACAAATTAACGTAGGTATCATGCATTTCTCAATTCACATGAGCATCTAGGAATGCAAATTGCAGGATCCAAAGATAATTTTAACCCTCTAGTCTGGGCTTCCAGTTCAACTTAAAGGTGGATGAATTCTAATCGTTAAAAGAATCTCTCATGCATAATTTGAATCATATACAAATAGATGCAGCCAAGGAAAAAGTTTGATTCATAAAATAGGCTACTACTTATTGAACTTTTATATTTGTTCATGAAACATATAAATGCGCTAAATATTGTCATCTGATACAGTCATAAAGGTTATATACCATGTAATTAAATCTTGAGAACTGCTACAGAGACAAATTGATTACACAAAAGTAAACTCATAAACTGACGTGATTTCATGAGATCTGTTAAATCTACTTTACAATAAAAGTAACTTTAAATCTGACGTACCACATCAAGCCACATCAATTAATGAGTTTATTTTTATATAATTCCTTTGTAGCTAAAGTATTTCCCTTAAATCTTTTATAGTTAACACTGCCGTTGCCCCAACTGTCTTTTCACCTAGTGCAAAATGTAGTCACTATAAACATATCATTAAAGCATCTCCACATCATAACTGGGACGTAGGAGGATCAAATGTTGCCTCCATGTAGAGGTTTGAATGGATGTAGAGTTTATGCATAAGCCTAAACTCTGCTACTAATCGTATTTAGGGTTGGGTAGGCATAATGTCAACAAATCTATGGCTGGTGCGCAAGCACTAATACGTGGCTGTAGGCAACCTCGAATTTAGGCTTATGCATACACTTGAGTATAGAATTTATGAGCATCCCCCTGTTAGGGTCATGGGGTTAGGTATCTATCTATTTTGCCTTTTTCTGTTTTTTTACTAGAAAAAATGCATTCATTCATTTATTTTTTAATGCCTTTTGCTGTAATTCCATAGTCGAGCACAAAATATTCTTGTATTGATGTTGATTACAGGTGCTTGGGCCTCAGCTTAACCCCATGACAGAACAACAATCTGCGAAAGTTGTCGTTCTTCGAGATGCATGTCTGCAAGCAGAAGATGCTCTTTGGCAAGGTATGGAGAGACTCCAGCAAACTCTGGCTGAGACTGTAGCAGCTAGTCAACTGATTGAAGGAAGTTACATCCCGCAGATGGCTCCTGCGATGAAGAAGTTGGAAGCTCTAGTGGAATTTGTGAATGAGGTATGTATTGCATTTTCTCATGGACACGCTAAATGCTTCTATACAATTCTGATTCTCAGTATGACTGATACTTGTGCTGCTTTCTTTCTGAATCTGTCTCTTCTCTCTGCAATATCTATTAGGATCCATCAAATTAACCCTTGTCAATGTATGCAGACCAAGACTGCAGGCTAACAGTTTATATTTTACATATTTCTGACTGAACATACTTTCTTCTGACTGAGATAACAGCAACTTCGATTCTATATAAATTGTGTTGGGAAAGAATCCGTTTAGGTATTTGGTTTTTCCTTGTTTTTCTGTTTTTGGCTTCTTATCGGATTATTCATTTATTTTCATTGGTCTGAGGGACCTGATGCAGTGATGCTATAAGTAGGGCAAGTGCCTTGAAAGAAAAATGAGAGGCATTTTTTCATGTATCCTAGAAATCTCCAGAGGCTTAAGCATTGAAAGCTATTGATTTAGAAAGGGCAAACTCATTCTTGCAGATCTTAAATTGTCATTTGAAGTTGTTGAGGGATGTATTCTACTACACCTTTCATTTTTTGCATTCCTTCATTCAGTAAAACAGTGATGGGCCTACTATTCAAGGTGACTTTTATATTTTATTCTATGGGTGAGACTTGAAGCTACGCAAAAGTCCTAGAGCCTTACATGTTTCATGTATACTTGTTCTAATATTGTTCGGTAAAATTATTTTTGTGCATCCGTTTGTGTTTTTGTTTCTTGTTAAAGCTAGGTGTTGGGCTGTTTTAATAGAGTCCACTGTTTGATCATGAAAAAGATAAGGTTAAACAAGTTTTTTGTTGCAATCAACAGTGGATCTTGCATCCAAAATTGATTTGGACATAATCTCTTTGATCCGTGGGAAGGGCAATCAGGAATGACATAGGTGCTTATCAAGTTTCCCAAGAAATGAAAAAGGCATTAAAATAAGAAAACAGCATTCCCATTTCATGCTGCAATGAGGCTCCAGTTTTAAAGAATCTTCCCATGCATTTCCATCCCACCCCCCTTTCCCCAAAGAAAAAGAAGACTGTCATGAGGATGTTGAAAGCTTTTCTATATTTATAATCAGAGGTTGGCTCGAACAGTTTTATTAACCTATATCCGAGTAGATCTTCTGAAGATTGGAATATAGTTTTGGTTGGAAGTTTGTAATGCTTTGGTTGCAAGTTTGATAATGATTAGGTCATGACTGGAGTACTAGTAAATATGGTTGGGTTCTACTAAGTGATCACATAAGTGGTTAACATCAAAGTTGTAATAGTAAAAAAGCATTCCACACCATATCTTCCAACCATAGTATTTCACCATATAGAAGCAAATATTTAAAGAAGCAATCTATTCCTTTTTTTTTTTTTTCTATTAATTACTCTGGTCTTATTATGTTATTAATAAGAAGTTGTACCTCCATGATCACCTTTTTGAACCTCTGATGGCACGTACAGACTAAATGGTGTTTTTGTTTTAATAGGCTGACCATATTCGGGAGGAAGCCCTAGAACAGATGTTTCACATCCTGACTATCCGCCAGGCAGCTCGAGGCCTGCTTGCCTTGGGAGAGTACTTCCAACGCTTTCGAGCTTTGAGTAAACTTTGGGCTACTCGTTCTCATGAGCCAGCTTAGTCTCAAACTGGAAGAGGCTACAAGCTGCTTAGTCTTATAATGGAGGAGGCTACAAGCTCAAAATCGCCATGAGGTTATCACAACCGGTAGCATGCCTTGGCAAGCAGATGTGCATTTCAGTAGTGTTGTTATGAAGATATATAGACATGATCCATTTTTCAATCAGCCTCCCACCATTGAGAAGTTGTATATATTAATGGCCATTTGATCAAGAGGAAATTTGTAATTAGGGTTATTTTTAGTGCTTGTACATTACCTTCTCCTCAAAGTTCATATATTTAAGATTTGGATTTTGAGCTCAGAGTTTGGAACTTTGTCATGTAAAATATTTGTTGGATGTCTCAAAAGTTGTTTGTGCTTTGAACTGAACTCGCTTTGCTCAGAACAAAGTGATATTGTGTAGTTGAATCGGATTGTGATCGCAAGGTGTATCAATCGTAAGGTGTATCGAATGCTTTTAATTTGAAAAAAAA
>JrbZIP84_XP_018808536.1
TCCTCTTTCCTTCTTCTCTCTTTTTTTCCTTTTTTTTTCTCTCTCTCTCTTCCTGCATCTTCTTACCGAG
CTCCCTCCACTAGTTAACCATAACCGACTACTCTCTCCTCCTCTCTTTCGATTTAATTGCTCTTTTCGCT
ACTCCTTAATTCGGGTTGCTATAGGAGAGAAAATAATGGTATCAGGAGGAAAAAGTAGGTGGCGGTTTGA
CCTTTAATGGGATTTTCAGGAACGCTTAAATTAGTTGGAGAAGAAGATCAAAAAACCAAGCTTTAAAGGG
CTCCTTTCATGGCTTCCAATATTAAGGCCACCAGCCAGTCAACCCAAGTACAACAACAGCAGCTGCAGCA
GCAACAATATCAACAGCAGCACCAGCATCAGATACAAGATCATCACCATCATCAGATTCCTTATGGAATG
ATGCAATCATCTTCATCATCTTCCGTCCCTGGCAACCTCATGTAATTTAATTTACTATGAGAACGAAAGA
AAAGACTAGAATATTATCCCTTTTTATCTTCATTCTCTTTCATCGATCACAGCCTATATAGACCGAGTTG
TACACGTTTTAGCTCTTCCTATTATAATTTTCCTTCATTTTTCCCCATTAAATTTTGGTGTCAGCAGAAG
CAAAGATACTGGAGCTTATGATTTGGGAGAATTAGATCAAGCCCTTTTTCTCTACCTTGATGGACAAGAC
CCTAATACTCTCCATGACCAAAGACGTGAGCTCTCTCTCCCCTTCCTTTTTTCTCCGTCTCTGTTTGTCC
TTTCAAATTATGAGGTTTTTTCCCTCTTGTTTTTGTTTTCTGTTGGGAGATTCTTTTGTGGAATTATGGC
TGTTTGGCTCACAGGAAAAGCATGTCCAACAGTACTGTTGAAATCCCTTCCCCAGTACTTTCTTTGACCG
AATCCTCTCAGAAAGCAGTAATAATAATAATTTCAGTTTTGAAAATCTCTCTCTCTCTCTCTCTCTGATT
TTCTTTGTTTCTTGCTGTATGGAGCTTGGACCATGACCTGCAACAACCCGCTGATCATGCCTTCGTTAAT
TTATAATCCCGCATGTACTGAATAAGGCTATCAAAAGTTGGTTTCGGTTTTCTGCGCCTTTTTCAATTTC
TTTCCTCCTTTTCTTATTTGGATGGCAATGAGCCAAAAATGCATGACGATCCCAAAGACTAATTAATTTC
ATAACTCTATCCTTCAGTGCCTCGTCGTCTCCCTTTCCCCTCACTTGGGTCCTCCAAATTTAATCATTTT
TCCTCTTAGAAAATTGATATCTCTTCTCTCTGACGATAATAAATGGTTGTCAGGTTATTTTTCTGCAGAG
AGCCAAGGAATGAGGCCTCCGACTCTGAACATTTTCCCATCTCAGCCTATGCACGTAGAGCCATCATCAA
CAAAAGTATCTTTAGTCTAACTCTTATTACACTATTAGTTTATTGACGTTCATTATTTACCATATTTTTC
AAATCATTTGACATGCTGGATTTGTTTGTATTTGGTAGATTAGTACGGGATTGGTTTCTTCCTCAACAAG
TGGTTCTAAGAGACCATCAGAGCCATCGATGGAGTTGGCCAACGCACGCAATGATGCTTCCTCGGGGCCT
GAACCTGCCAAATCGATCAAGGTAGTGCAGTTGTTTAATGTAATTAAGAAGGAAGTATAACAATAACTAA
ACCAGAAATAATATATGTGCAGTAGCCTACTAACAACTGAGATTCTGGAGTACACTTTTGTACTTTAATT
GCCCTGATTTTGTTATCTTTTTAATATTGTTGTGGCAGCGTGAAGGTAGCCGCAAAGGTCCCACGTCGAG
TTCAGAGCAGGAAGGACCCAAAACGCCAGACCCTAAGGTACTTCTTTGGTTCCTGTCTTCGCTTGAATTA
ACTAATTCGAACTCTCGTTTGATTGTCGGACAATGTTCAACGTGCGGTTTATGATTATTTCCAAGCAGAC
ACTGAGAAGACTTGCTCAAAATAGAGAGGCAGCTCGGAAAAGCAGGCTTAGAAAAAAGGTAAATTCGCAT
AAAATTATCATTTTTTTGGTTGTATTATTTGAGACAGAATCTTAATTTTATTGGTTCTAAAGCATTTTTT
GTTGCACTACAGGCATATGTTCAACAGTTAGAATCAAGCAGGATAAAGCTTACGCAGCTGGAACAAGAGC
TGCAAAGAGCTAGATCTCAAGTAAGGACCCTTTCTTCTTTGAGCCATTGTTGCTGCTAGATTATATATGT
ACGTAGTACTTACTAATCAAGATCACTGGCTTTCTCCCAGGGCATATTTCTAGGGGGAGGATCTCTTTTA
GGAGGAGAACAAGGACTTCCAGTTGCTGTGAGCAACATTAGCTCAGGTATATATATATATTTCCAATCCA
TCCATTAAAAAAAAAAAAAAATCATGCATGTTTATTAATGCTCTTGGTTGTTACTTTTGTTTTCTCGACT
ACCTCAAGTTAAGTTTTGTCATTTTCGTTTCATGCTAGAACCATTTTATTTTGTTTTTCAGATGCTGCTG
TCTTCGACATGGAGTATGCGAGGTGGCTGGAGGAACATCATAGGATCACGTGTGAGCTCCGAGCAGCAGT
ACAGGAGCATTTGCCAGAGAACGAGCTTCGGCTCTTTGTTGAAAATTACTTAGTACACTATGACGAGGCG
ATGAACCTTAAAAGCATGGTGGCCAAAACCGACGTGTTCCATCTTGTTTCCGGCATGTGGAAGACTCCAG
CCGAGCGATGCTTTATGTGGATGGGTGGATTCAAGCCTTCTGAACTCATCAAGGTACTCCGGACCATTGC
TGTTTTCAGAATAACATAGATAATGATTATAACTTCTTCGTCTAAGCTCTTTCAAGTTTCAAAAACTTCG
CAAAAATACGTGGGAAAGGAAATCAAACGCTGATCAAGATCAATATGATAAAATGCTTGAAAAAAGAAAT
ATCCATAAAAATCCTTATGCATGAATTAGGTGATCAATAGCTAACACTAGTAGAATTATTAGATAAAATC
CCTTTATATATATATATATATATAGTTAGTGTAATTGGAAAATGATGATGATGAGACATGCAGTAGTACC
ACTACCACTACTGCGGCACGAGGGTATATAAACGACGATAAATGCAGTGTCGAACTTGTCGGTGCCACTT
GCAAGGAAGATATCGTATAATGAATAAAAATCAATGAATGACGAAAGGTATCGTGAGGGTTTCTCATATT
GGGTGGATGTAGATGTCATTCCTATAAAGCGATGAATGCGTATTACAATTTCTGGTTTGAGACAGAACTA
GCTAGATCGAAGAGAGCTGCCCACCCGCGGGGTCTCTTTATTCATTAATGAAAACAAATATCTCAACACC
ATGTCCATCCCTCCTTTTTGTTTATAGTAAATAAATCACCACCACGTAAACTAAATTCTGGTGATCGAAG
AAAACAATATTCTGCATCTGTGATGAAAAAGATCAATTGCATATGATCTGGTAATACTAGAGATATCTAA
AGTCTTGTGTTTTGTTGTATGTGTGTTTTATGCCAGATTATATTGAATCAAATTGAGCCATTAACGGAGC
AACAGATATTGGGTATATGTGGGTTACAACAATCTACACAGGAGGCTGAAGAGGCTCTTTCTCAAGGTCT
TGATGCTCTAAACCAGTCACTGGTAGATACCATAACCGCAGATTCATTGAGCTGCCCTCCCATCATGGCC
AGCTATATGGGGCAGATGGCCATGGCCATGAACAAGCTCTCCACCCTTGAAGGCTTTGTTAGACAGGTAC
GCCAATAACTCCAACTCCAAGCTGTTATCTATATATATATATATATAACACTCTCTCTCACTCTCTTTCG
ATGGGATATTTCATCACTGTCTAAATCATGATAATATTGTTCGGCCACAAGGGTGGTTTTGATTACTACA
TGCATGCATGTGGGCCATGGGGCCGGAACCGAACCATATCATGTTCTTGTTTGGGTTAGGAAACCTACCC
CAGGACATAACTTCTCCATGTCTCACTCTGGTGAGGTGGATGGCGTTTACGGCATGCAATCTACTACACC
AGTAGATGTACTTATAGATATGTCTGCCTCACGTAAAATGTTTGTAAGTAGGTAATTATTTGCTTGATAG
GCGCTACTTTAGGCATTATTTTAATTACCCTACTCCTATTGTATGCGTTAATGCATTGTGTGTTTTAGAA
GTAACGCATATAGTAATTTAGAAGTACTAAATTAATATATACAATCACATCTATGTTCCGGTCTAGACTT
TCTATTTGACTGAAAACGTATATAAGACAAAAAAACAAAGAAACTAAAGTTTCCATAAAATTGATAAGAA
ATGTTCAGAATATGCTGTTTAAAATATATAAAAATTACCAAAACCTAATCGTAAATCAAAGTCAAGCCAT
CTCTAAAACGATTCTAATTCGTGACTCGAATAGTAATTCTCTGCTAAAAATTAAGATCGCCACGTACCTA
CAAAATCGCTAGCTAGAATGAGTGTCCCCACGTGGATGATGGTTTCCAAGCATCAAGTACACGTGTACCC
ACTGCTTAAAAGGTTGTTCCTTTTATGCAGATATAGATACCCATACCCGGCAGATCTGGTAATTAGTAAC
CCCATGTCTGCGTGATGTCATGGTCGTAACCGTTTGACTAACACCACCATACATATGTAGGCCCATATAT
ATATAAACTAATAGATAGAATTCTACTACTTATTTACAATTTTTTTATATTTTATTTTTTAATTTTATTT
AATAGTTAAGGAAATGATTATTAATAAAATTATATATATATTTTAATTTTTTTTAATGATTAAAGATGTT
AAGAAAATACTTAAAAGAAAATAATAAAAAATTAAAAAATTTCAAATATAATATAAGTAGAAAAGGAGTA
ATGAATCGGTTGTAAGGGTATAATTACCCATAAAACTAATCTTTTTTTTGAATAACAACTTCATAAATAT
TAATATTGATAATAATATTATAAATATCTCCCTCGCTCGATCGGTTCAAAACTTACGTTTACACATGAAT
TGTTGAATATGATATATGTTAGATTATCGAGGAGTGGGTGGGCCTGAGGGTAGAAAGAATGCAGGATTAA
ACCCTTGAAAATTATCACCCTGAATTTGAAAGCACGACACGAACTTGGATAAATTTGATCCTTAGCTACC
CAGAAACATGAATATATGACTATATACGTTGGGATTGTGGTCAAGGTCTTGACCAATCAAACTGTGGAAA
GTGAAGATAAATTCGACCCCCCATCATGATTATTAGCAATATTTAGTTGATCAATCTTCTAAACAAGACC
TTATAAATATATATATATATATATATATTTAGTCTTGTGTTTGACCATTTAATATAGGCCACAAGTTGAC
TTGTAGAACTACAATTCCATGTTTTAGTCCAAAAGCTAGCATTGAGGATCTCAATGTCTCATCGTTACTG
TTTTCTTTTGAAATGTGAGACATGAATTAGCAGATCATGAGAGAGTCAATAATCCTGCCTTTAAACTTTG
GAAAATTAAGAATCCTTCATATAAAACGAAAAACAAAAGCATTCTGATTAATTAATAGTAGTTCTTGAAT
AATTTTCACAAAATAGTACATGTGTAATATTTCTTCTAGTCAAATCTCTAGAAAAATGCATGCATCTATA
TTTATGACACCTACACTTAACCAAGACTAAATACCAATTCCACGTGATTTTCCGTTCTCAAAAGTCACAG
TGAAGCTATAATTTCTTTAGCCGTCCTGACAAGCAATCAAACCAAATAGATCTAAAGAAATACTTTAGTC
ATTAAGATATTATATAAAAGTAAATTTACAAAGAAAATCTGTAATCCTTCGTTGTTTTCTTAAAGTCATG
TTAAGAAACTTCTTCATTTTCTTGTTTTGACATTTTCTATGGAATATTTATGGAAAATAAATATGATACT
TACAGGCAGATAATCTGAGGCACCAGACCATTCATCGGCTGCACCAAATTCTGACGATCCGCCAAGCTGC
AAGGTGTTTTCTGGCAATTGCAGAGTACTTCCATCGTCTCCGAGCTCTTAGTTCTCTCTGGCTAGCACGA
CCTCGACAGGAATGATAAAAAAAAAAACCTAAGACTCACATGATATATTTTCTATGATCTTTTCCTTAAT
ATATATAACTATTGATGATCGATCATGTCTTCAATTCCTTGATGATCTCCACTTTCTCATAATTTCCATA
GGATTGTATAGAACCATAGATAGACAATTTGGGAATCTTGAACCAGTAATAGAAACATCTCTTCTTCTTT
TTTCCTTATGGGATAAGGAATTTTTAGAGCAGAGTT

>JrbZIP86_XP_018850960.1
TGCTCTCTCTTCCTCTCTCTCTCTCTAGCTCTCTCTCCCTCTCGCCCTTTCTATCTCTCAGCTGGCTTCTGCTGCACATAATAATTCTTCTTTGAACTTCCACAAAACTGAGGTAAAACAGAAATGAAAGATTGGGAATATTTCTCCAAGTCCTGATCTTTATTGTTTTTCTTATGGTATTTGTTTCTGCAACATGTAATTCCCTTTCAGTTCCTTCCAAATGAAAATAGTCTGAGGTGGTCTTGCATGGCGAGCCATAGAGTTGGGGAGACTGGTTTATCGGACTCAGGACCTTCAAATCACCATCTCCCTTATGCAGTTTTTCATGGATTTAATGCTCCTTCCACAAGTTTCATGTATGATGACAATTTTCTTCATTGTTTTCCCATCAAAATCTTATTTATTAATGCAAAATCCTAAAAGGAATCCCTTCTTTTCTCGGTAAAAAATTGATTTGGCTTTGTTTGCTTCTCTGCTCATGTCTGTTTTCATGTTTAGCAATCAAGAAGGATCAGCTTTCGATTTTGGAGGGCTAGAAGAAGCAATTGTGCTGCAAGGAGTTAAGATAAGAAATGATGAAGCTAAAGCACGTATGCTTCTCCCTCTCTATTATCTATCTATCTATCATTTCTCCTTTTGTGACGCATGATGGCAATAACCAACTCCTAAAAGCATAGAGACTAGAAAGTGAGGTTTGAATATGTCTACAGAAGGCAGAGAGAGTAGGGGGGGTTTACCATTTCCAATACTGTAATGATTCCTAGAGAAGAGACTGGGGTGGCGTGAGGCTGCAAACTTAGAAACCTGACCTCCCCAGCATGATTTACTGACTCCATAACTGCAGAAAAAAGAGGGGGGGATTAGGTTCCTCTACCTTTTGGAACTTTGAAGTCTTTGGACCCTTTTAATTTTGGTGATCCTCTGAAGATTTGGCTTTTGTGATTCTTGCAGCTTTATTTACAGGCAGGCCTGCAGCCACGCTGGAAATGTTCCCTTCATGGCCAATGAGATTCCAGACCACCCCAAGAGTAATAGTCTACTTTCTCCGTCTTTGACCATCTATTGTCGTATGAATTCTAGATAAACATGCTTAAAAGTTCAACCACAGCAGAACATCCCGATAGACAATTTGAACATTTCACTTTCATGATACAGTTTTCAAATTCTCGTTTGAAAACTTGTTTTTTTAAGTTGATTATGTGTTGTTTGGGATGGATTCTTAGATACAGGCCTGTCTGCAAGTGAGTCTGTTGTGGGGACTATGCTTCTTTCTGGGCTCGATTCCCATGTGAGAAATTTATTTTTTGGTGCGTTTCTTACAACAGGGAAGTTCAAAATCAGGCGGTGAGAGTACCGATTCAGGTTCAGCAGTGAACACTCTTTCAAGCAAAGCTGAGGCCCAGTTCGAACCAGAATCTCCCATCAGTAGAAAGGCATCTAATTCCTCAGATCAGCAGGCTTTTGATCAGAAGCATCTACAGCTTCAACAGCAACAGCAACAGCAACAACAACTACACCAAGAGATGTCAAATGATATATCAAGAACAGGACCATCGCAGAATCAATCAGCTGTCAAAGCATCCCTAGAAAAGGTTCTTAACCTTCTGCGTTTAACTGTTAATCTTGCAGTTCTCTCTTTATCCCATATCCCAAAACTCTGGAAAAAGTCGTACCTTTATTGTTATTATTACTGTTTTGATCTCTCTCTCTCTCTCTCTCTCTCTCTCCCCTCTCGGCGTATCTTCATATAAAACAGCACAGATCCCAACAACTCTCAGAAAATCAAAGAAGTGCAGAGTTTCCCTGATTTCTGAATGATTTTCTGAAGAATGTCTGACATGAAGAGAGAGAGAGTACTGTGGACAGAAAAAGAAAAGAGAGAATCTTCACAGTAGTTACCACTCTTTTCTCGTTATAATATAGTGACACCCTTCATTCAACCCCTTTAACTCAAACCAAAAACTTCTTGTTTTAATCCCTGGATCTGTTTGGGAAATAGGAACCAAATCACAGCAATCTGAAAAACCTTCTTGTTTTTAGCCTTACATCTGTTTTGGGATTAGAACAAACCACAAAAAAACACCAAACACAAAAATGGCAGATAATGATGTCTTCTGCTATCCTTATTATGTTGATGATTACCTGCCTCAAGGCCAGTGCTCAAATCTGTATCAGAAATCAGAAATGCTTCCAAGAAATTCTGTGAGCTCTCCTATGATTTAAAGACTAAAATAACATATAAAATATCTATTTCAGTCACTTTCCATAGTCTTGATATCATCTCTGCTCTTACAATTAATTTTCCTTAAAAAAATGATCATTTGTCATATTATATGATCTTTTCTTATTTAATATTTTTCCATATTTTTGGTTTTTCATTGCAGAGGAATGGAGACGGTTCAACTTCTGAGAAACAACTTGATGCTAAGGTCCTCCATCAATACAATAAAAAGTTTTTCCTTGATATTTTTTTTTTTAAATTTCAAAACTTTTATATTCCATGGCATTGAAGTTTTGAGCTGAAATCTTGAGCATTAATGCTTTCAGACATTGAGACGTTTAGCTCAAAACAGAGAAGCTGCAAGGAAAAGCCGCCTCAGGAAAAAGGTAATCATAAGTGTAACATTAACTTCACTGTACACTTCTTCTTCTTCTTCAACTTTGGGGTTCAAACGTTAGAATCTGATAACTCTCTCTCTCTCCAGGCTTACGTGCAACAGCTAGAGTCAAGTAGAATAAAGCTTACTCAGATTGAACAAGACCTACAAAGAGCACGAGCACAGGTTCATGTATACTTGCTTTAATTAATTTGTTACAATATTAATTTACAAATAATTGAAAAATATTCTTTTGTTTTTTTTTTAAAAAAAAGAATCAGTGTTTCAAATTATGGACAAATTAATTAATATTAAATAATCTTATTATTTTGGGTTGTCTGACTATAATTATAGGGTGGGCTATTCTTGGCTGGTTGTGGAAATCTAAGCTCTGGTGAGTTTTCTTAAAGATACATTAATTATCTTATGATCAATGTATTTTATATTAAATTAATGGAATATTCCAAGAAGCAATGCCCTTTGTGGTATGTATATATATAGGGAAATTCTATACACCATATTACCATCTCATTTTCATCGACCATTAAGTATGATGTGACATATTTATCACTATTAAATAATCATTTATTGTATATTTTTTTATCATCTAATGGTAATAAATGTGCCACATACTACTTAATATGATTAAAATAGGATGAGAGTGTAATGTATAGCATTACTCTATATATATATTTTGTAAAGAAGACACCATGTGGTGGCTAGTGATTAGGTAAAAAGGAGTGCGTGTAAAGAACACCATTTTGTTTCCCTAAATCTTTTGTCAAGCTAAAATCGTACTCAAGATTATATAGGTTTTTAGTTATTTATTTATTTTTATTGATCTTAACAGTCAAACCTAAACCAATCGATACTACAAATAGTCAACAACAATAATGTGAGAGACAAAACATATTTTCTTCTTAGGAAAATGCAAATATATACTAAAAGCTGCCGGTACTACTTTTCCAACATTTTCATGTGTGTATACATGTACATGTCTTTTGTACGTTTGTCCACATGAAAACTGTTAGATGTAAAAGATAAAAAATAGGATAGAATAATTTTATTTAAAAATCTTTACATCACATATCATCCACGTGACATAATTTAATTTAAAAAATAAATTTGAAAAATAAAATTATAACACGTGGATGATGTATCCATGATCACTTCACAATGTAATTGTATCCTAGTACATGTTGAGTAAATATTATAAGTGGATCGAAGATGATGATCAAGGGTAACCCATTTGCGAGAAACAATGATCTGTATATATATATATATATATATATATATGATATTGTAGGAGCTGCAATATTTGACATGGAATATGCAAGATGGATAGAGGACGACCACCGGCTGATGGCAGAGCTTCGGACGGGGCTGCATGCACATTTGCCAGACGGTGATCTTAGAATAATAGTTGACGGATATGTTTGTCATTACGATGAGATTTTCGAGCTCAAGGGAGTGGCTGCCAAATCTGATGTATTTCACCTCATTACTGGCCAGTGGATGTCTCCAGTTGAGCGTTGCTTCCTCTGGATAGGCGGTTTCAGGCCCTCTGAACTCATCACGGTTTATATATATATATTTGTTTTCTATTTTATGTCCATACTTTTAATTAATTCATGTGCTATATAATATATATATATATATAAACTTAATTAAAAAAAATAGATTTATATTTATATAATTTATTAAACCTTTTTTGGGGATTAATCAGATGTTGATAGGTCAGTTAGACCCACTAACAGAACAGCAAGTGATGGGAATTTCCCGGCTGCAACATTCCACACAACAGGCTGAGGAGGCTCTCTCCCAGGGCCAGGAACAGCTCCAGCAGTCTCTGATCGACACCATTGCGGCCGGGCCAGTCATCGACGGCATGCAGCAGATGGCTGTTGCCTTGGGCAAGCTTGCCAATCTTGAAGGCTTTATCCGGCAGGTAATTAAATATTAATAATTAAACCACCTCGATCATTATTATTGTTGATAAATTTATTTCTTGATGAGGATCTATTTCTTATATATATATATATTACGTGCATGAATTTAGTTAGGACATAAATATATAATTACTCTTCTGATCAATACGTAATTAATAGTACTACCCATAGCTAGTCATCATGACATCCTTTAACGATAGATGAAGAGACCGTCTCATGGTAATTATATATATATATATATATATATATATATTTATATGTATGTATGTATATGCTTGCTTGTTTTAAAATTTGGGAAAATTATTCGGAATACCAAAATGGATGGTGGGATTTGAAGAATGGGGGCCGGGCATGTAACAAATTTGAAATTTAGTAGATTATTGCAAAAAGAGTGATAATTAATCGAAGAAGTATAAATTAAGTACTGTATTTTTCTTAAAATTTAAACGATTTTGAGAGATATTATAAAATTATCATTTATCCCAAAAACTTAAATTGATAGGAATAGATAGATTTTATTATTTATTTTATATCTTAATAGATATTGATCATAAGATGTCCTGATCTCTTTTGATCAAAATATAATGATAACTCGTAAATTTTAATTTTATTAAATTATTAGGAATATTACTAAAGTACTAAAACTGATTAGAAAATCATGCATGCATGGCTACCTGGCTATAGTACTAAAATTTGCTCGATCTATCTAAACAAAACCAAAGTTAATTTAGAAACTAATTATATATATATATATATATCATGTTACAATCAGCATGCAGGACCTTTAATTAATGAAAAATTCTATTCATAAGCCTCATAAACTACATACCATACATCTTTTTTGTGATTTTTTTAATTTTTTTTTTCCTTACAAAATGTGTATTATATGGATAATGAGTAGAATAATTCAATTATTTTAAGAATAATGAAACAAAAAAAAAATTAAAATAAAATATTGTGGTGGGTAGGGCTTATAAATAGCAATGCTCTTAATTAATTCCTTAGTATACGTAGAGACCTAGCTAGGTTAGCTATACGTGCCAATATATATGCATGCAAGCTGTAGAAAAAGATGTATTTACTTTTTTTTGTTCACAATTAGTTGAGACTCTGAAAATGATTTCATACGTATAGCTAGACCTGGTACTGCCCATGCACTGCCCGCGCGGCCAGGTTGAAAATAAGCCCGGTTTAGGTACCGTACGTATACTAACTAGTTCTCAAATTTTCAAAAACTTTGATGATCAAAGTCCTAGTATATACAGTTAGCTAGCTAATTTCTTATAATTATATATATAATGGCCAGCAAATATTCAAATTGTAGATGCATGCATGCATGAGTATCATGGATTAAAGTACTTGTAATTATTTTATAGTCATTTTCGTCGCAAATAACTCGTTATAAATGCTTATTTTTCTTGTAGAATGATCAATCTCATCTCAAAACAGATCCGATATTAGTACTCATCAATCTTCCTAGCTAGCTAGCTGCAGTACCCGCCCACCTCCATTAACCCTAAACCCTCTTGATTGCCTCGTTAATACATATTGGCCCCTAATTATATAAGAAGAGAAAAATTAAGGTATTAATTAGATCTCACGGCCTAGCTAGCATTTGCTTGCATGCCCACGATGGATCGATGGACATGATCCATGGAGCTGGCAAGTAGTACTTGATTAAGCTAGCTAGCTTTGCAACATGTATTAATGTGAAATGTGTTGTGTGGCCGGGTATCATTACTCCTTTGCTTAAATCGTACATCTATATAATTATTCCTAGCTGTTTTTGTGTGTGAAGCTAATTTGGTTGGTTAACTACGTTGTTAAAATAATATTCAAGTTCATATATATATATAAATATATATATTATTATTATTATAATATTATATATTATACGTAGCTAGCATGCAGCTTGTTTGTCTCGATCGATCCTAGCTAGCTAGAATTGTTTTGTCGCGATTCAAACTTCCCAAGTTCATTACGGCTTCGTTTGGTTAGTTAACTACTCTCAACTCATCTCAACTCATCATTACAATTTTTTCAAATTTCAACATAAAATATAATAAACAATTCAACTTTTTCAAATTCCAAAATAATAATAATATTAAAAAAGAATATTCTAACAATATTTTATCATCTCAACTCAACTCAATTCAACTCAGTTTAACATCCAAACACAACCGACCTATATATATATATATTTATATATATATATATGTATAGTAAATTTGTAATTCAGGGTTGATCATCTAATTAAATTCCAGTAGTAGTACTTATACATGTTTGTGATCTGCCATATTGTATATAATGTGGTGGGTTTTCTACTACTTCTTCCATAGGAATTAAGTATAAGAAGTTCATCTGCAAGATGTTGACTGCTAGGGTTTTGATGTGGTATTTTCATCTTATTGTATAATTAAAGGACGTTTCTATCAAAAGTTGGTCTGAAAGTGATGCCCGTTGAAATAAAAACCCTAGCGGCCAGACTTATCAACAAAACTTTAGAAATAATGATCCATGCATGTGGGTTATCTTTATCAATATTAATTAATTAACAAAAAATATTATAAAATTTCTATTTATATATATATATATATATATATATATATAAAGGGAATAGTCCAAATCCAGATCAGATAATTCAGACGCATTCATGATCAGTTTCAACCTGATTTGAAATTCTTATGCATGTATAGTTTATCATGATCATGTCTATATATCATGTGCCCTTGCATATATGACTACTAGCCCCACTTGCATTATAATATATGTATATATAGGTGTTAATGATGGATTTTGTTTGCTTGGATATTCATATTAATCATAATTCATATATATATATATATACACAATGTATCGATGAACTCGTAGCTAATAATTATTATTTGTTCATTCTTTTTTGAAAACTGATCTATCTGCAGGCTGATAATTTGAGACAGCAAACCCTTCATCAATTGCGTCACATATTGACTGTCCGACAGGCAGCCCGGTGTTTTCTTGTAATTGCAGAGTATTATGGCCGACTTCGAGCCCTTAGTTCCCTTTGGGCATCTCGACCTCGAGAGTACGTAAGATCAAACGTCGTACTACACCCCATTAATTAATTTAATGAATATATATTATTCTATTCTCAATTAGTTTGAAATATATATATAATTAATACATGATGAATACTTAATTTCTTTATATATTATGTTTCAAAGAGTAAACAATTCTAAAGATAATAAGAAAATTTAATTTTTTATAAACTCTTCTTTGTCTGCTTGTCAGCTTAATGATCAAAAGAATATTAATTGGTATATAGACTATAGTTTTTCAATATATATAATATTAATTAATGAAGGTAGCAGTGACTGATTTTGTGATATGATATATCATCATTTGATCAGCCGGGAATATTTATTGGTGCTTTGTAAATCAAGTATGTGAAATCAGTAGGCCACTTGTTCTAAAAGTTTAAGGTGATAGAAAGATATAGATTTAATTATTTATATTATATTCTTAACACTCCGGCTACCTTAATAAGTATGCTGATATCAACACATTAAATATTTAATTAAATAAAGTAAAATATAGATTAGTCAGATCAAATCGAACTCAGGACCTCTTATATTCTGATACCATATAAAATCAATACTATTTGTCCTAAAAGTTTAAACTGATGAGAATAGATAAATTTAATTATTTGTATTATATTTTTAACAAAGTGTACGTTACAATATTTACTCATTCGTGATGACATAATTAATACTTAAGGTGCACTTTAACTAATCTTTCTTCTACATTTTCTCTTACATTATGATCTCTTAATTATTTTCTGTACCTGCGCATATATGCATATATGCATGCATGCAGGAGCTTGATGAGTGAAGATATGATCTCGTGCCAAACAACCACGGATTTGCAAATTGTGCATCATCCTTCGCAGAATCATTTCGCAAACTTTTGATGCTAAGTCCAATGGAGAAATCCTGCTTATCCTCTGATTTTTCTTTCATGGCCGCGCTGTTGGGATTTCTTCGAGATACTTTAGATATTCGATCAGGAGATAGGACATAATTTCTTCTTTTGAATTAACTTGTGTTATTTGATCTAGAAATGTTATATATGATCATCTTCTTCATGTAAATTTATTTTATGAGTAGTACGTACGATCGAGAAAGCTTTCTAGCTACTTGCTTCAAGAATGAGGAAAAATTAGAAAATCAAAGTTCCAGTGTATTATATATTAATTATATCTGTAAA
>JrbZIP85_XP_018813854.1
CTCAGGTTTTCTTCTTAGAGAAGGAGAAAAGAAACAGACAGCAACACCCCGAATGAAAGATCAAAAGGTG
CAAAAGAAGAGATAATATATCTGAGAAAAAGACTCGACCACCGGCCTCTTGAGGCTACTTAAAAATACTT
TGACAAGATATCTTCGATCCTTCGCTCTCTCTCTCTCTCTCTCTCTCTCTCAGCGCTTGCTTTTGGTGCG
AATAAGAATTCCTCTTGCAACTTCCAACACAAACTGAGGTAAACCAGAGGTGAATTCTTGGAAATAGTTC
TCCAAGTCCTCTGCTTTTGTTCTTATGGCTTTTGGTTTCTGCAACGTTTTACCTTTCAGTTCCTTCTTGG
ATGAAAATGAGAATGGTCTGAGGTGGTCTTGCATGGCGAGCCATAGAGTTGGCCCAGTTGGGGAGACTGG
TTTATCCGACTCAGGACCTTCGAATCCGCATGTCCCTTATTCAGTTTTTCATGGAAGTAATGTTCCTACA
AGTTTCATGTATGTGAGACAACATCTTTCATTGTTCAGCCAAAATTTCTCTAGTAATGCAAAATCTTATA
TTATCTACCAAAACTAGTTTCCTTCATTTTTCTTAAAAAAAACTTGGAATTGGGTTTGTTGCTTATCTGC
TCATACCTGACGTGGGTCATTTAATTCTCTTTTTCTTGTTTAGCAATCAAGAAGGATCTGCTTTCGATTT
TCGAGAGCTAGAAGAAGCAATTGTGCTACAAGGAGTTAAGATAAGAAATGATGAAGCTAAAGCACGTATG
CTCCTTTCTCTAAGCTATCATTTCTCCTTTTTTCTGACGTATGATTGGAATAACCAACTCCTAAAAGCAT
AGAGAGAGAGAGAGAGAGAGAGAGAGAGAGAGAGGTTTGAATATGTCTGCAGAAGGCACAGGAGGGGGGG
TTACCATTTCCAATACTGTGATGATTCAGAGACGAGGGACTCGAGTGGCGTGAGGCTACAAACTTAGAAA
CCTGACCTCCCCAGCATGATTTTTACTGACTCCATAACTGCTGAAAAGGGGGATTAGGTTCCTCCACCTT
TCGAAAATTTGAAAGTCTTAAAGAGTATTTATTTTGGTGATCCTCTGAAGATTTGGCTTTTGTGATTCTT
GCAGCTTTATTCACAGGCAGGCCTGCAGCTACTCTGGAAATGTTCCCTTCATGGCCAATGAGATTCCAGA
CCACTCCAAGAGTAGTAGTAGCATCTAACTTTTCTCCATCCTTGACCAATCTATTGTCATATGGGGTTCT
AGATTAGCATGCTTAAAAGTTCAACCACAGTACAGCATCCCAACCATTTCGCTTTCACGAGACAAATTTT
CAAAAATCTCGTTTGAAAAAGTTAGGACTTCTTTAAGTTCATTTAAATTGTTTGGGATGATTGGCTATTC
CAATTCACAAACCGAGTCTATTGTGGGGACTATGATTATTTTTGGAATGATTCCTTGCATACCCCCCGTT
TGAAGGATTTTTTGGTTTGTTTTACATCAGGGAAGTTCAAAATCAGGGGGCGAGAGCACTGACTCAGGAT
CAGCAGTGAACACTTTCTCAAGCAAAGCTGAGGTCCAGTTGGAATCAGAATCCCCTATTAGTAACAAGGC
ATCTTCCTCAGATCATCAGGCTTTTGATCATCAGAAGCATCTGCAGCTTCAACAACAACAAATACAGCAA
GAGATGGCAAATGATAGATCAAGAGCAGGACCATCACAGAATCAATCAGATGTCAAAGCACCCCAAGAAA
AGGTTTTTAAACTACTACTTTCAACTGTTAGTCTTCCAGTTAGTTCTCTCTCTTCCCATATCCCCAAAAC
TCTGGAAAAAGTCGGTATCTTTATTGTTATTTTTACTGTTTTGATCTCTCCCTCTCTTGGCATATCTTCG
TATACAACAGCACAGATCCCAACAACTCTGAACAAATCAAAGTGCAGAGTTTCCCTGATTTCTGAACGAT
TTTCTGATGAATCATGTCTGACCTGGAAGAGAGAGAGAGAGTACTGTGCACAGAAAAAGCAAAGCGAGAA
TCTTCACAGTAGTTTCTACAGTTTTCTCATTAGAATAGTGACCCACTGTTGCTCAGTCCCTATAAATCAA
ACGACACTTCATGTTTAAAGCCTTGAATCAGTTTTGGAATTAGGAACCGAATCACAAAACTCACCAAACT
CAAGTGCAAACCTTCTTATTTGTAGCCTTACATAAGTTTTGGGATTAGAACAAACCACAAGATCAAAACA
TCAAACACAAATGGCAGATAAGGATGTCTTTTGCTACCCTTATTATGTCGATGATCACTTGCCTCATCAA
GAGCAGTGCTCCAATCTGTATCAGAATGCAGAAATGCTTCCAAGATATTCTGTGAGCTCTCTAATAATCA
CCCACGAAATTATCTTCTAATTATTTCGTTTTTTTCTTCCCATTCACCAAAGTCTAGTTGCTGAATAAAC
TTCATATAAAAGAAAGAAAAATCAAATAAAAATATTTTCTTCTTTTTCGTCCCCAGCAATTAAGATTAGC
TAAAGAATCTGAAAATGTTTTAGTTCAGTTAGTATTTCTATATGTTTTATTATTACGGGCTATTCCCATA
TTGCATAGATTTTCTCATCATTTGATATTTTTCATATAATCTTTTCCTTAATTATTTGCAGAGGAAGGGA
TCAGGTGGTTCAAGTTCAACGTCAGAGAAACAACTGGACGCTAAGGTCCTGTAATACACTTGTATTTTTC
TTTCTTTACAAAAATTTCATACTTAATTAGTGTTGAGATTTTGAGCATTTCTTTCAGACATTGAGACGTT
TAGCTCAAAACAGAGAGGCTGCAAGGAAAAGCCGCCTCAGGAAAAAGGTATGTTTGTCAAAAACTTTGCT
GGGAATTCTTCAACTTTGAGGTTGAAACGTTATAAGAATGATGACAAAACATGAAAACCCTCTAAATTCT
TAGAATCCTTCCTACACATGCATCTCTCTCTCTCTCTCTATCAAAACAGGCTTATGTGCAACAGCTAGAG
TCAAGTAGAATGAAGCTTACTCATATTGAACAAGACCTGCAAAGAGCACGCGCACAGGTTTTAATATTAG
AGCATTTGTGAAATTTATATAAATTATTATTATTTCAATTTATTGACAAGATTAATTAAGATAATTATTT
TTGGGTTGTCTAAATAATAAATAGGGGCTATTCTTGGGTGGTTGTGGTGGTGCTGGTGGAAATCTCAGCT
CTGGTGAGTTTTCTTAAAGATACATGGTTATACATAGTTCATGAAGCTGGTAATTAATTTGCTTTAAAAT
AAAAGATTTCTGGAAATTAAATCAATTAAAAGCATTAATGCCCTTTTGTCATGTATTTTGTAAGAAAGAA
AGCCATGTGGTGGCCAGTGATTAGGTAAAAGGGGGATTGCGTGTAAAATAATGCCAACATAAAGTAGAAC
TTGACCATACCAGCGTCCAGATCAACTGGAAAATGCTCTTTTTTCTTTGTTTTTGTTTTTTTTTTTCACA
AAAACTAGGCACAGACACCACCATTTACTATATTATATGAGAAGTGTTACAATTAAAATATTATATAAAA
ATAAATTTATAAATTGATTTTCATATGATTTAATATTAGATTTGTTTTATAATAAATATAATAATTTTAC
AATCTAATAAATTATATCAGTTTATAAAATTATTTTTATTTAATTTTTTTGTGACTAGAATATTTTTTTA
TATTATTTTTTTTTTTTACCGACATTTGAAATATGAAACTATTCAACGAATTTGATTATATATTTCGCCG
ACTTTTCCAAATTCGACTAAAAAAAACCCTTTTCCTGTCTCTTTCTCTTTATTTTTTTCAAATTTCAAAC
AATATTTTTAAATCTCGTGAGGTTGTTTGGCTTTTCTCAAACATATATATATATAAAAGACATCATTATA
TTTTGTTCAACTTTCTGTGAATTATTGATCCAATAAGGTGACAACTTTTCCACTTATAGCAACATAAAAA
GCGCTTTAATAATATATAAATTAATGCAAATTATTCTTGACATTCATATCATTGCTATCTAATTTGTGGT
TCTATTAATTAACATATATCACATGATTGAAGATAATCCTTATATATAAATATATATAGTTGTGATTGTG
ATTATAATATATTAATATATAAAAATATTGCTGTATCGATTTTGTTGTAGGAGCTGCAATATTTGACATG
GAATACGCAAGATGGCTGGAAGATGACCACAGACTCATGGCGGAGCTCCGGACAGGATTGCACGCACATT
TATCGGATGGCGATCTTAGATTGATCGTGGAAGGATATATTTCTCATTATGATGAGATTTTCCGGCTGAA
GGGAGTGGCCGCCAAATCTGATGTATTTCACGTCATTACTGGCCTGTGGATGACTCCGGCCGAGCGTTGT
TTCCTCTGGATAGGTGGTTTCAGGCCCTCTGATCTCATCAAGGTATAGACGTACATATATATATATTTTT
TTTTAAACATATTTCATCACATCACATCTTATCCTTATAATTTTTCTAAATTTTCGTAATATACAATTTT
ATTTGTGCCATTTTGGCCGTAAAATGCTGAAAAACTTCAAAATGTAAATGTACAGTTACCATTGATTGGA
CTGCAGCAGCTCCACTATTCCTGAAAAGGAAAAACTTTATCTGCTACCAAAAAAGTTACATTATCCTAAT
TGTTTTTTTGTTTTTGGCTTTTTGGGGTACGTACGTACGTGTTGTGTTGGAATAATCAGATGTTAATAGG
TCAATTAGAGCCATTAACAGAACAGCAATTGGTGGGAATTTACCGATTGCAACAGTCGACACAACAGGCT
GAGGAGGCTCTATCTCAGGGTCAGGAGCAGCTCCAACAGTCTCTGATCGAAACCATTGCTGCTGCAGGGC
CTGTCATTGATGGCATGCAGCAGATGGTTGTTGCCTTGGGCAAGCTTTCCAACCTTGAAGGCTTCGTTCG
CCAGGTACGCACGTAGTAATTAAACTAAGGCCGAAATGTATGTTCTTTTCGCCTCTATTTCTACAAGTAA
TTGGCTGACAGGTTGGACCTGTTTGCTATATATACGCACTAGCATATATATATATATAGCAACACAGTTA
ATTTAACGATGAAGATCGACTTAGCTAGGGACATTTGCATGAGTCATGCACATATACGTGCACCTCATCT
ATATGAAAGTACTCTTTCGCTATATAATTTTTTTTTTTTTGTTTTTTGCTGATTAATTAACACAATGTTT
TTTGCTATATATTTAAACGTTAAAATGATATATAAGACTTAATTTGCTATGAAATTTGGTGGTGGATATA
CGTATGCTTAATTATTTGTTTAGGAAAAGAAGTGTGTATATATATATATATATATATATATATATATATT
CTTGTTTCTCATTATGAATTAAAGAAAATTTGGGAGGCCATCGAAGAGGAAACCGATCGAGTAATAGAAA
GGCAGCTAGGACCATCTAACTAGAGACCCATTCATGCATATATATTACGTGTCAAGGAGAAAGAGCAGTT
TTTCTCCGTATTCTGGCCAAGTCGAGTTTAGTGAACTCTGAAAATGATATTTCATCATGTATGTGTATAT
ATAATATATAGATCTGATGGCGCCGGCTAGGGTTGAAAAATAAGCCCGGTTTTGGGTAATTCGTGATCGA
TCGATATATATGGACTCGGAAAACCAAGAAAAATTAAAGGCTGCAAGTATTCAAATTCTAGATGCTGGCC
TTATCATGTACCATTAATCTACTTTGCATGCCAACACTACTATCATGTGTATTAATAGATGACCATTAAT
TTCACCGGCCGCCATAGAAGCATTGATCTGATCAACTCGCAACTGGTTTCCCATACATAGTCAATCTTCC
ACCCCCACCTCAACCCTAGCTAGCTAGCTATATACCTGCAGGCCCTCTTGATTAATTGCCTCGTTTGTGT
CCCCTAATTACACTAGAAAGAAAAAAAGAAAAAAGTGTTAGATCTCACCTAACATCTCATGCCCAGTACT
TGACCTAGCAAGCTAGGTTTAGGGTTTTTTGGCTTAAACCATTTATATAATATTCCTGTTTGTGTGCATA
TATGCATGCATGTGTGGCTCCGCAATGAGTTGTTCAAGATGATCGATGAGGCCGCGTCGGTAGGTTAACT
AATTAAGGTAGATAAAATGTTTCCTTCGTAGACTGATCCTATAGACCGACCATTCAAGTTCATTGTATAT
CCTCGTTTGTCTCCTTGTTTTGTTCCGCAATTCAAACTTTGCAATTTACTCCCGATGACCTTAACCTTAA
GGTTAAGAATCCGATCCTTTGAACTTCATGCAGCATGACATCAACTTGATTTAACCTTTGCATCGAGTAT
ATTTGACCTTTCAGCTGAAAAATAAAGAATTAAAACAACAAAGGTGAAAACACGCCTCTCAATATTAAAG
TTTTCGATGCTGATCCAGCCGTCCAATATTATCATGAACCTTATTATATATATGGTCTTCATGATCATGA
ATATCCCGGTTGACTACTTATATTAATTATAATGCGCCTTAATTTGGTCAACTTGGAGACATGATCACGT
ACGTTGTATATCATAGAAATTTGTTTTCATTATTCAGGATTGATCATCAATCATTGATCATCTCCACTAC
ATGTCTGCCATGTGTACGGTGGTTTGTCTATTTCTATGGGGGAATATATATTGCTTTGCTGCTAAGAAGT
CCATTCAAGCTGGTGTTGACTGCTAGGATTTTGATGTGGAATTTTCATCTAATAAGGTTTCTATCGGAAG
TTGGTCTGAAAGTGATGCATGCTGGCCTGTTGAAATAAAAAAATCCTAGCCAGACCTAGCTGCTATCATC
AACAAAAATTTATAAATAATTTGGGAGTATTATTTACCAATTAATTAATTAATTAACTGAAAATCTTTAT
AAAAATGTTCTATTTTTTTAATATTCTAGATTGGAATGGTACTCCAAATATGTAGATAAGATCCATTCAT
CATGAGTTTCAACCTATCTATCTCAATGGATATATATGTTTAGTTTATGTCCATCCATGCATCATGTGCC
CTTGCAGTTCTATACTAGCTAGGGTTCCCACATCTCAAGTACTCTAAATGGTGGTTGTGGTTTGAAATAA
ATAAATATATATATAATATGTTTTTGTCTATATATTAATTATAGGTCAGCTTCTTGTATTTGGTAATTAA
TTTGATTACATTTATTCATATATTTCCTAATTATTAATATTGGTAATTCATATATAATTAATTTCAAAAC
TCAGGCCGATAACTTGAGACAGCAAACCCTTCATCAACTTCGTCACGTATTGACTATCCGACAGGCAGCA
AGATGTTTTCTTGTAATTGGAGAATACTACGGCCGACTTCGAGCCCTCAGCTCCCTTTGGGCGTCTCGAC
CACGAGAGTAAGATTATATTTATATATAGCTCTTAAATATTCCTCTTTGAAATGGTAGACAGTTTCAATC
TCATCCCACGTATATTTCAAAGAATTGTATATAAATTTGTCTTGTACGTGTGCATGTTTTTCAAGATATA
TAATAACTCATCATTTTTCATTTCGATTTTTTAATGTGCTATGTGTATGATCACTTCACATGATCGAATC
GAAAGCGAAAGGTGGCATGCAGTACTGCAGGCTGCATTTGGGATACCATTTCAGCCTAACTTTTTAAAAT
TAGTTCTGCATGTGCAAAACTAGCGTAAGCATGCATGTAAATTACTTCGCAAACTCATTTTGAAAATAGT
GGACAAATCTGAGATCCACGTAAAAAAGCTAATGGTGGATTGAAGTACAAGTGATATTTTTTCAAAATTG
TAAGTGTAATTAGCATTAGTATGCAAAATGGTAGATACTTGGTCAGCAGTTTACTTCGTTTGCAATTCAA
GTGTTTTTTTTTTTTTTTTTTTTTTAAAAAAAAAGTTCTTACATTCTATTGGCTTTTTTTTTTAAAAAAA
AAAAAGTAAAATACAAGGTGGAAAGCAGTACCTGCATGGTAGCTTTTACGTAAAAAAGTAACCAGCTATT
ATAATTATAATAAATATGTCTGCATGCAGGAGCTTGATGAGTGAAGATCATAATTCTTGCCAAACAACAG
CCACCGATCATTTGCAAATTGTTCATCAATCTGCACACAACCATTTCTCAACCTTTTGAAGGAGATGATC
ATGATGATTCCACTAGCCACAGTAGTAGTGATGCTGCCCGGCCCAAGGAAATCGATCCTTATCTTGATCT
AATTGCTTTCATGGCGCTAGCTAGCTTTTGGCCGCCAGATATATATCTTCAAAGATATATATACTTTAGA
GGAGATAGGACACTTCTTCTTTTAGCTTCTTTTTATCCTCGA

>JrbZIP88_XP_018814127.1
AAAGCACGGATGGAGCGGATTGGAATGGTCTGAACGTCACGCTTCTTCGTTGAAGTCTTCCTCTGTCTTTGCCTTTCAAAGAAATCACCTCCCCAGAAAAAAAAATTAATAAAATAGCTCATCATTCAAGGTGGGTCTGTTGGACTTGGGAACGAGAGAGAGAGAGAGAGAGAGCTGAGAGAGAGTATCTGTATAATTGTAGTACAAAATACCGTATTCCACATTATACGATCAGAAGTCAAAGTAATATAGGAGTATTTATCTACATGAGAGACACACTGGTTAGGGTTTTCAGTTCTTCTCTGGCTCCTGTCTCAATTTCAGCTTCCGGGTATTTTGCTTAGAAATTTATAAATCAGGGTCTTTAGCACTGGGTCTTCAGCTATATGTGCTGGGATTCCGTGCGTTCTACTTCAAGTTCGGGATTTTCTACGCAGTTTGTGGTCGTTTTGGAGCTTGAAATTAAAGTTGCTGGTTTCCGGTGAATTTGGTGTTAGAAGGGTTTGTTAAGGTTTAGAGGGTCTTTTTTTGTACTTTTAGTTTAACTATTTTGTATTGGTAAATTTTAAGGTTTATTTATCTTTTCGGTTCGTATGTTGATTGGATTTGTGTTTTAGCTTATAATTGTTAGGTAAACTTGTAAACTTTCTCTAATTGTACGGAATGGGAGGTGATGAAATAGTAGTTTGTGTTAGCTCGAAAAACTACTAGACTTTTGTGATCAGGAGTTTCTGGGTACTTCTGTTTTGTGAAGGGCTTTTAGATTTTGGATTTTGTTTTTTGGGGGATAAGGAGGCGGTGGTGATGATGATGAGGGTGATTCATGGGTAGTAGAACAGTGAAGATTGGTGCAGAAGATGATAGTAGAGTTATGACCGGGATGCCGAGCTTCGTTCCTGCAATACCCAATTCCAATTCCCTGTATATTCCTTCTTTTCCTCTCTTCACCTTTAATTTGGATTTTGCTTTGAAATTTACTTGGCGTAAATTTTCATTGTTTCCCGACGATATTTCAATATATATATATAGTTTCAAAGTAAGTTCTGGGATGGTTCAACAGTTCTGGCATAATACCTGTTATGTGATGGATGTGCTTTTGTAGTGTAAATTCTATTGGTACATAAGGGAAAGTCCTGTATGCTGCGGAAATTTGAATCTTATGCTCCTTCAAGTTGATAGCAAAGTTTGGGAGAGTCGAGACCTTTTGATTTTGATTTTGTTGTTAATTAGGATATGAGCTGAAGAATCCTCCATTAACTGAATGTAATTATGATATTTGGTTTTGTTGAGATTAATTCACCATGTTCAGAAGCTCTTTTCTTGATTTTTCTGGAACTTTCTTGGCAACCAAATATAAATGGTTCATCTTCTTTATATCGTAGGATGCATCTAGGGTCAATGTTTCTTTCTAACAACATAGGAATGCATCTGATTGCATTGTGGTTTTAATGCTTTTAGTCAGAACAATATTGTGGGGAAGGGGTTTGAATATATAGGTTAACAACTGGCATCTCTATTATTTCTCTGGTCTGCAAATACAAGCATTTGAACCGACTCATCCCTTTTAAAGCATTTTATTAGAGCATTCTAATGATCAATCTTCATCCCCCTGTTTATTTGGTGTATATTTTCACATCCAGATTCTTTTCCTTTCTGGTGGATATTATTTTAAGAAAATGCCATTTATTAAAAGGGATTTATAAAAAAGTTGTCCCTATCACTATAATTTCTCAGTATTGCTGACGTTTATGACAATCTTGTGGCTTCCAGTGGAACAGAAGGAAACACCATTCGTTCTTCTCAACTTACAGACTTTGGAACATTTGAGCAGTCCCTTGGATTTCGCATAGAGGATGCTGTTGGCCTAAGTATGTAGCTGAAATCTAGGTCTTATTCTGAAGTAGATTTTAATCTTGTCGCTGCTCTTTTAATTGCAACTTATACAAAGTCTCTTTTGTTCTAGTTATCGAAAATAAGTCTTCTTTTTGTCTGTTTCTCTATCTATTGTTTCTTTAATTTGTACAAGTACATAACTGGCATTGCCTGATGAAGTTTTGAATTGAAGTATTGTCTACAATATGTACTGTCTTTGCTGTGTAGCACAAGGCATTCAAGTATTTCCCTCAAATGTCCATATTGTATGTGCTGAATAAGCATGCAGATATGAGTTGCCTGATAACTTTCCTCATGAACATGCAATTGTCCAATATCCATGTTTGATAATTCTTATGGGCTTACATTGAGGTGTTGTAGGATGGTACATAACTATATGCTCTGCAATTATAAATATACTCTTTATAATTCATTTGTTCCTTTTGGGTATTTCTCGCACATTTTCTAATATTTCTCCTGAAGTATGATCTTCAAAAGCATGTAATAATTCAGGGAGTGAGGGAATTGACATTTCAGAAAATTGAGTGATGGTGTTCTGAGTTGCTAAAAATTGCATTTTGCTTATGAATGCAGTATAATTTCTAGTGTATATTTCAAGAAATGTGTGAAATAACGTGATTTATGCAGTTCGGGATACATATTTTTGTTCTTGTATGTCAAATGTTTCTTTATCCCTTTTGTCCTATTTGATAATATTACATCCTTTAGATCCTGTATATAACCAGATGAAGTCAAGTAGCCAGGCGCTGGGTACAGATATTCAATTTGCCACTTTAAATAAGGTGATCTTTATATTTTCTATACAGTTGCTTCTTCAAGTTCAATAAAAATAATTCCAAAACTATGGTCTCGTGCTCTTCTCTCCTCTCTGATTTGTGGAATTTTGTCACCCACATCATCTGATATAAATCTATTTGCTTCTATTGTGGGGTCTCAGACATTACAACTACAAAAAGAACCACAAGCAAATCTGGTCTCTACATCCGGTGGCCATCGTGAAAATTGGGGAGAGTCCACTATGGCAGAAGCAAGCCCAAGGACTGATACTTCGACAGATGACACAGATGACAAGAATCAAAGGGTATTGGTTATTCATCTTATTCTTCTGTTTAGAGATCAGATCACATATAAATACTTCAGTACTGCTGCTATGTGTAGATGCTAAAAGTAACACGTCCTTCCATTAATGTCCTATGATAAATCTTCGATTACTTATAAAAAAAAAAAATGTCCTATGATAAATCTGTAACAAGAACTATATTTTCTTTTGGAGCTGCCATATGAACGTAACATTGCATTTATAAGAATATTTTCTTTCTCATTGGCAAGCTTTGCTGCTCCTTAGCAGTGGATTTAAGTTTTGGCATTTTCCTCGTGCAGCATGAAATGGGTCAATTGATTGGTGTTGCAGCCTCTGATTCTAGTGACAAATCGAAGGAGAAATCAGGGGATCAAAAGGTAACATGATTCAACTGATATATGCAGATAAGATTATATCAACCTGATTGTATATATATTGTGTATGAAATCAAAATTTTTCAGACCTTGCGCCGGCTTGCTCAAAACCGTGAAGCTGCCAGAAAGAGCCGATTAAGGAAAAAAGTAGGCTCTTTTGTGCCATCAATCCTTTTTTGTTCATGAACATTGTTTTCATTGTCATGTCATTGCCTTCAATGTGTAATTGTTGCATATGCTGGAATGCAACTTGCTCTTTTTTAAGATTAAATTTTCGATGTTTACCTTCTCCGTTTTATAGGCATATGTGCAACAGCTTGAGAGTAGCCGGCTAAAGCTAACCCAACTAGAGCAAGAGCTGCAGCGGGCCCGCCAGCAGGTTTGAATTTGATTCTCTACTGCGTACATGCTACTTTTATCTTTTGCCTTTTCAATCTGAAGGTTTTTGACGTCTTTCTTATGTGTCTATTAACGTTTATTTGCAGGGCATATTCATTTCAAGCTCAGGAGACCAATCCCATTCAATGAGTGGAAATGGTATCTAAACTTCTTTTCCATTTTAATTTGTGTCTGATCACAGATCCTGTTTGCTTTTATATTGCATTGAGTTCCTCAAAATTGTTACCATGTCGTTATATAACAGTACTGATATTATGAGGAAAGTAGATTGCAATCTTAGCTGCACGTGCACAAAACTTTCTATCATTGGTAGTATTTGGCAGACTACAAGAGACGAACTCAAGCCTGAATTGCAGCTTTATTTCCATAATAATTGCTCGAACAGGAGGCTGGCTTCCCCAGTTGAAATCAGTTTGACATGTAGGTTTATTTATCCTAGGTTTGGCCTAATTGGGTGATGTAGCATAGCATCATCGGATAACACTCTAAAGCCCCAAAGTTGGCAAGCTTATTCTATCCTTGGCCAAACCACATTGACTGCTGTGATTCTCCAAACGTCTCTCTTGATTTCCATCTGTTCTACTTCCATGACCTTTAGGTCTTGTTCCACTGTGGTCTCTGTCAAAAAGCTCTCTTTCTAGAAATGAATTTAGTTTAGTGGCTTTAAAAAAAGTAAAATAAAAATACTTAAGAAAAGAGAAATCATAGTTAATCAAAATAATTCTACAAAAAGAGAAATCATAGCTGTTAAAGGCTCTTTAATCAGTATCATGAAGCCTTGATTTGTCTTTCTAGTCATTTATGTTTATTGCATCCTGGACAAACTTTCCATTTGTTTTGTATGGGTCAGATTTTGTGAGCGAGAATACTTCAAAAAGTTGCAGTGAAATATATACACTTTTTCTCCACATGCAGTGCCTTTTCTTATTGTGTTTTGGTCTTCTGACCCAAATTTATAATGTTCTTGATGCTATATACATTCCAAATCTTAAATTTATCTCTGTTCTCTAATGGTGGTGTTTCTTGCTTATTCTTCTTTTTATGAAGTCAAGTATTTTTGAACCTTTTTTTTATTATCCATTCCTTGTTTTATTGTGGACTTTGATACAGCGTGTTTTTTTTGGTTTGTGGCTGAAGTTAGCACTTATATGCATAACATCATGTACAAGAGATGGATGCAGCACCCTATATCAATTCAGGATTCCCTTGGAATTGGATAGATCCAAATACATGCATATGATGGTTACCATGTTTTAATAGTAATCATCATGTTACACATAATAGGTTCAAGTCATTATGTAAAACTTACTTTAAGTTATGAGTTCTGTTGTACCCAACTTGAACCAGCCCACTTGCAAACCGTTATTGCATAATCCCAATAAGGAGTTATGCATTGTGAGCTAGTCGCTTTATAATATAACTTCAAGATTGTGCCTCAATGCATCTATCCTCCATATTTATTTGCTCTTACTGGGGTGCATATGTGCTCCTGGCTTGAGTGCTTCTTTTGGAATTAGGTTGTTAATTCTTTTTTTGCATTGGCAGAATGCATAGGCAACGCTCTTGTATATGTCTCGGATACTTGGGCTTTTGTCTATTTTTTTTTTTGAAGTAATCAAAGATATATTAATAAGATAGGCGAAACCCAAGTACACAAGATGGTATACAAGAGATAAGACCTATCTAGGTCGAAGTTAGGGAAACTAGAAAGTCATGAAAATTCAGGCCATTAAAATCTAAAGCAATGGCCCATAGAAATAAAGTACGGAAAAATAGCGTTCTAAGTTCCTCCGGAGACCATTCTTTATTTTCGAAAGTCTGATCATTGCGCTCTTGCCATATACACCACATAATACAGATCGGAATCATATTCCACACTGCCTTGATTTGTTGAACTCCTCTCGGAAGTAACCAGCTGGCCAATAGGTCTACCACCGTTGCAGGCATAACAAAGGCTAACTCTATCCGGCTAAAGACTTCAACCCACAAGGCTCTAGTAGTCTCGCAATGTAGCAAAAGGTGTTCCACTGTCTCGCCAGATCTCTTGCACATGTAACACTAGTCTAGTATAACTAATCGGCGCTTCCTTAGATTGTTGGTAGTCAGAATATTCCTCAATGCTGCTGTCCAAGTAAAGAAGATTGCTTTCGGAGGCGCCTTATTCCTCCAGATTTTCCTCCATGAGAATGGGGTGTTGGCAACTTGGGAAATGGACTTATAAAAGGATCGAATTGAGAAAGTGCCCTTACCTGCGGGAGTCTACCATAGCCTATCGACTTGCTGTCTATTCGGCTTCACAGAATAAAGAAGGCTGAAAAAAGCCTCAAAGATGTCCCCTTCCCAGTCTTGCGCCGCTCTACTAAATGTGACATTCCACTGCACTTGGTCCCCTGTTCGAAGCATAAGGTCTTCTATTGAAGCTTCTTGGTTGCATGCCAACTGAAAAATAGCTGAAAATGTATCTTTAGGGCCTCATTCCCACGCCATATGTCTCTCTAAAACTTAATACGAGAACTCCTCCACAACACCAATTTAGAGTGGCTACTAAAATCTCCCTACCCCTTCCTAATGTGTTTCCAAACTCTCACACCTCTAGCCCCGTTCACCTCCTCAGTACACCAGCCCCCTCCACATGCTTCCATATTTACAGTCAATCACCAGCTTCCATAAGGCTTCTGCCTCGTTATTATACCTCCATAACTATTTCCCAAGCAGGGCCCAATTGAAAGTTCTCATATTTTTTATACCCAAACCATCACACGAGAGTGGTGTATACACATTCTCTCAGCTGACCAGGTGAAATTTGAATTCATTCCCTATCCCATCCCATAGGAAATCACTGTACAGTTTATCAATCCGAGCCGCTACCCTGGTAGACAACTGAAATAAAGATAGGAAATATGTAGATAAGTTAGAAATGGTACTCTTGATAAGTGTCAAACGACCACCTTTCGACAGATACAATCTTTTCCACCCTGCCAATTTCCTTCCTATCTTCTCTATGACTGAATCCCATATGGATGAGGCCCTTGCTGCAGCCCCCAACGGCAATCCCAGATAGGTAATAGGAAGAGAGGCTACCTTGCACCCAAGAATATTAGCTAGTTGCCTAGTATTACTCATGTTCTCCACTGGCACTAACTCTGACTTGTCAAAATTCACTTTCAAGCCTGACGCTGCTTCAAAGCATAGTAACAAAGCCTTCAATGCCCTCAACTGGTTTCGATCTGCCTCACAGAATATGAGTGTATCATCTGCAAAAAGTAAATGAGACAGTAATAATACCCCTATTGGGATCACCAATCGGAAATCCAGTCACAAACCCATGCGTAATCGTCGCCGATGTCATCCTACTCAAAGCCTCCATAATGATAATAAAGAGAAGTGGAGACAAATGATCTCCTTGCCTTAGACCTCAAGAGCTACTGAAGAAGTCGGTAAAACAACCATTAATCAATATTGAGAATTTGGTTGTAGAAATGCACCAACTAATCCACTTACGCCACCTAGGCCCAAAACCACATCTCCCTAACAAATACAAGAGGAAGTTCCAATTGATATGGTCGTATGCCTTTTCCATATCTAACTTGCAAATAATACCTGTGGAGCTAGCCTTTAATCTGCTATTCTAGCCCTCATTCGCTATAAGGACTGAATCCAAAATTTGTCGCCCCCTAACAAATGTATTTCGTGGTTTCGAAATGATCTTGTCCAGAACCGCCCCCAGTCTGTTAGCAAGAACCTTGGATATAATTTTATACACCCAATTCACAAGGCTAATGGGTCTAAAATCCTTAACCTCCACCACTCCAGTCTTCTTTGGAATCAACGCGATAAAAGTAGCATTTAAGCTTTTCTCAAACTTTCCAACCAAGGATACTTCCTGAAACACATTCAAAATGTCCACTTTCACCACCTCTCAGCAAGATTGGAAGAAACCCATCGAGAAACCATCTAGGCCTGGAGCTTTATCTTTACTCATGCGTCTGACTACATCATACACTTCCTCCTCCTCCATAAAGCCTGGAGCTTTTGTGGGCTTTTGTCTATTTCATGATCAATAAAATTTTTGTTTATCGATACAAAAAAAATCTCTATTTGCATTGGCTGTTATGGGTTATATAAGTTAGCTACATCTTCTGACAGACTTCTGTGGTGCTGTTTTGGATCACTAAGAGTTGTGAAAGTAGTCAGTTTGAGGTTGGGTCTGAACATTTAATGATTCTTGGGTTGGTGGTTGTTAAATGGTTAGTCTTGTGTAAGCCTCATTGTGAAATTTCTTTGGATGATCGTGGAATTTGAATGTCATTATTAGCATGACAGATGGCATATAAATCTATTCATGGTTCATTCTTCCCTGTATGTTTGCTTGTTTTGTTGATGCTAGTAGTGCTAAGTTTGCTTTTCTGTGAAGTATATTTTTAATGGTAAAATATTTTCCATGTTGATTACATTGGCATATAGGCGCCTTGGCATTTGATGTAGAGTATGCACGGTGGCTAGAAGAGCAGAACAAGCAGATAAATGAGCTGAGGGCCGCAGTCAATTCACATGCAGCCGATGCTGAGCTTCGCACCATTGTTGACAATGTTATCGCACACTTTGATGACATTTTTAGGCTGAAAGGCATTGCAGCCAAAGCTGATGTTTTCCACATATTGTCAGGAATGTGGAAGACACCAGCGGAACGGTGTTTTATGTGGATTGGTGGCTTCCGTTCATCTGAACTACTTAAGGTCAGTTTCTTTTTCATGCTCTCTTTGTAAAATAAGGATGCGATACAAATCCATTTCACAAAGTTTTCATCATAACCTGGTAAGAAGTGAGGCATTCTTGTCTGTGTACTAAGTTGGTGATCTGTCTTGGGATTTTCATGCATGCCTTAATCAATTTGGATATATCGATAATAGATGAACATCCGATCCCTCGCCCTTCACTTGCGTTGCATGAGGACAACACTACTGTAGATGAAGACCCTTCATTAAAGATTTCACACGGCGAAAATGATAAAGAGCCAATGCCATCTTTCCAAGCCAAGAGAAATATACAAGATAATTGGGCACCATAAACTTTCAAATAAAATTATGTAGCTTGTTGTCAACTTCAATTGTTTATTAGCAAGTGCTACCTATATGAAAAAAAATATTAACAAGTGCTAATATTTATTTATTTTTTATAAGTAATAAATTTTTTTATTAAAAAATATAAAAGGCATTTCCAAGTACACATGACGTATACATACAAGAAGAACACCTATTAGAAATAGAAAAGGATACAAGGAAATAATGAAAACTTTGCCCATTAAAATCTATTAGTGGCTGCCCAAAGTAACAAAGTATTGAAGAGGAAAGTTTTAAGCTCTTCCGTTGTTCGTTCACGATCCTCAAAATTTCTATCTTTCTTTCCCCACCAAATGCATCACACTAGGCGGATAGGGACTATCTTGCACATTGTTGCAATTTGTGAGCTGCCATATAACCCTCTCTGAACAAGTGATAATGTTAAAATTAGATCTTTTGTCCATGTATATTAACAACTTAAAGCATATGATAATCATGTGTTTCACATATATTCATTAAAAAATGTTTCCGCAAGTATGGAGAGTGATTGAAAGAAGGTTGATCTGACATGAACTAGGCTAACTGGACATGAGCCAGAATGGAATGAACTTGAGTTATTTGGTTTGGGTTAAAGTTGACTCATTCATACTCAGAACCTAAAAGCCTGACACATAACCGAATGACCTGACACAAATTGTCACCCTAGTGTACTTAATTTGTTATTTGGATACCATAGATGACTTCCCAGCTTGAGATTCTTTTCTAGGTAAATAACACATCTATATAGGATCAAACTGATATCTCACCATCCATCTTTTATTTATGAGGCAAGAGATGCCACTTGTTGCAATTTTTTATTTATTTTCAGCTTGAGTATATCTTTCTTTTTCCTTTTTTTTTTTATAACTGAAGTTTTAGAAGTCCAGAACTTGAACTCCAAAATTGTGGGAAAATATGGAATAAAAAATCATGAGTTTGTGTGGAAATATTAGGGCATTGAGATCTGCTACTTACAGGCCAGCGTGCGAACACATCGCTTACTGAAACCACTTCAATAAAAAAAAAAGATAAAAAAATGTTTTTTATGCTAGCTAACATAGCAGGATGCCACATTCGTTGTGTGTTTGAACTTTGGTACAACATTAAGAAAGCTTGCAAATAGAATTTTTCATGAGCAGATATATGTGAAGCTGTGATTATACTGCTGTTATGTCTTTACTGTTGCCAAATAAAATAAATGGAAAAATGAAAAAAATTATATGCATGGTGACATGCAAACCCAATAATGGAACTTTTGATTTTTAAAATTCTAGCCATATAAATTCCAACATGAGTCTCCGTTTCAAAATGCCTTTTAGTGAGGACGTGTTGTTGATATCGTGGCAGAAAAAAATGCATTTACATAGGTCATTCTGTTTTAAATATGTGAAGAAAAAATATTAAGATCTTCAATACTGCTTTACCATGTTCTCAGAATTTCCTTTTTATTTACTTGTTAAATCATTTTATAATCTTTTAAACTGAATTGCTAATTTAAAAAACTGAATTGCTAATGATTCAGCTTCTTGTCAATCAATTGGAGCCTTTAACTGAGCAACAATTGGTGGGCATCTACAACTTGCAGCAATCATCCCAGCAGGCTGAAGATGCTCTATCACAGGGCATGGAGGCGTTGCAGCAATCTCTGGCTGAGACATTGGCCAATGGCTCACCTAGCCCATCAGGATCATCTGGGAATGTGGCAAACTATATGGGTCAAATGGCCATGGCCATGGGAAAGCTTGGAACACTTGAGGGGTTTCTTCGCCAGGTAAATTTCTTTATTATGGATTTCACGTTTTTTTCCTCTCTAGTTCCTATACTCATCGCTAGGAAGGACAGAAGATGAAGTGAAAGTAATCTTGAAACGGGCTGGATTTGAAGTGGCTTCTTCAGTATTTTTTTTTTGCTTTAGAACTTGTTAAAAATAGTTCACATTTACATGTAAGATGCATTGACCACTAATAATAATAATCTCTTTGTATGACACTTTTTTTTCTTCCCCTTTTCTCGAAATTACCAGGCTGATAATCTGCGTCAACAAACACTCCAACAAATGCACCGTATATTAACGACCAGGCAATCAGCCCGTGCACTTCTTGCCATAAATGACTATTTCTCTCGTCTTCGAGCCCTCAGTTCTCTCTGGCTTGCCCGGCCACGGGAATGACTAGCTAAATCCCCTAAATGAAGTTATTCTGAAGATTGATCTCCCTGGCCCCCTATCATACCAAGTCAGCACTAAGCTTTGAGTTTGTAAAGGATCAGCCACATGATTCACCATCAAGTCAACTGCTGCGGTTCTTTATCTTAGAATCCTTTTGGGACCTGGCTGTTGTGCAGTATCGTCACACTTGTTGATATAGTCTTATCTCTAGTTCTAGTGTCACATATGTTCACCTAGGTCTTTTATCCTCATTTCTTATGTTTAAAACTATAGTGCCAATAATCTTATTGTGTTAGATTTTAGGGTTGTATTTGTAATGTAGGTTACTACTCTCAATTTGTATACCAGAACCGATTATATAATGGTGCAAGAGTTCCTTCTTGGGTGTATGGAATCTATGGATATTTTTTCTTTTAACATGTAAAATATGTTTTTGCTCACA
>JrbZIP91_XP_018849403.2
TTGGTGAAAATTAGAAAAATCAGAAAAAAACAGTTCATGTCAAAGCACTAAACCTTAGAAAAAGCAAATAAAAAAATCATTAGTCATCGGAAAGTGGAAGATTTCCACGCTAGAAGACGTCCCTCTCTCTATGTTCTCTTCTCTCTCACTTAATCCAATGATACGCAGAGTACCATCATCATAGCGTCGTCAAAATCTCAGGTTCGTTTGGTTAAAACTTCTCTGTAAATTCGAGTAAATAATCATTCTCATGCTAAAACTAAATATGCAACTCAGAGTGGGTGACGTTGATCCTCTTAAGCTTGGAATTAAGGGGTTTTTATTTTTTATTTTTACTGATTTGGGCATCTGGGTATTGTTGTGATGGGTCGGATTAGTCCAAGAAATGTCAAACAGAGTTTGACTTCGTAGAACTTCTTTAGCTGGATGAAAAATGCTAGAGGATTTTGGTGACTAGGGGTTCTGGCTATCATTGGGTTTGTGCTTCTGTGACCTCAATACGTGCATTTGACTTCCATCTGCTTCTGTAATTAGCGATTTTCCTGTTTCTTTTTTTTTTTCAAACAAAAATTAAACCACGTTTGAGTATCTGGTTCTTGTTGCGTTGGCTTTAAAGTTGGTGTTTTTGAGACCAAAACGGTGATTTGATTCTCAAGACCTTTTCTGTTTGGGTTTGGTTTAGGATTCAGTGTACTGTTGGTTTGCTGGTAGTTGGTGACCACTAACCTGTGCAAGGGACTCGAATCTTCAGGAGTTCCTGTAATTATTGTTTTTCTGTGTTCTTGCGTTAATTTTAGCTTCTGGATTGAGTTTGCCTGTTTTAAAGTTGTCCTTTCTGCTTTCGATTCTTGCAGATTGCTTCGGGTACGGGTTTTGGGGTTTCTTCTTTGGCTGAGGGGGGGGTCTAAGGAGTTGACGATGATGATGGTTTCTGGGCAGTCGAACAATTAGGATTGGCGTAGAAGATGTGGGAACAGCAAGCGTGATGCCGAGCTTCGATTCTCAATTACCTATTTCCAATGCGCTGTATATTTTCCTCATAATCTTTACTCTGATCTTTTTTTTTTACTTCTTCCCTGTTTTTGTTCCTAAAAGTTATAAATGCACTGGGACTTTCCGTTTCTTAATTTTTACGAGATATTCTCTTTCTCACTTCTATGCACTATTTCGTTACTGACTTTTTGGTGTGTGTCAATTAGAGAGCTTTATATACATTTACGTATCCTGAAAAACTAAACTTAATTTCTTGGAAATCTTATGTTTGGTTGTTGGTGGTGGCAAACCAATCTTGGTTTCTGACAGGAATGGTGGTTAACCACCTAAAATGTTTAAAAGCTTTCAGAGAAACTTTGCAAAATGAATCAGTAGCAAATTTATCGTGAATGATAGATGTCTAAAAGTTAAGGTTTATGAAACTCATGAGAGATGTGCTTCCCCTGATTCTCGTTCTTTCCAGTTGATCAATTCAAATAATTATTGACTTTTACATTTTGCAGAAGTTTCCTACGTTCTTATCCTAATCGTTTTGACAAAGTTTCATTTTAGATCTTCTGTGGAGCATTCTTTTATATTCCAATTCCTGTTCACCTTTTGCTTTTGAGGCTGAGCTTCCAGATTCTAATCTGTTTTTGCCATCACATTGGGTAATGTGACCACCTTGGTCTGGTGTCCATTACAGAAGATGGGTTGAGCTGTGTAAAAGGTGTGGGTGGCCGGGAGCTGGAACTTCAAGTTGGGCTTTGCTTGGGTTTACCCCAGCCTGGCATGACTGGGAAGTTATCTGATGACAATGATTATGAATATGGATTGTTTAATGTCATCACCTAGAAGTACTTTTTTTTTTTCAATTTTCTGGCATGTATGATTACTTTCATGACTTTCTTCTTGCTTTTCTGAATGGAGGGGACGGGTGCTTTGGATCCTCCCTCTTCCCTTCCTCCCACAAATCCTTTTCTACAAACCTTCCACAATCTTCTTTTCTTTTATGGCGTTTAAATCAAAAGGATATATCTGATGTAATTATGGAGGGCTTCTGATGAGTTGGGCATCTTAATATGAAATTAGTTTAGCGTTCTATGGCGTAACAACTTGGGTGGCTTAATTTGGAGAATGCTTTTCAGTTGTACCGAGGGAAATGCAATCCATTCTTTTCGCGTTTCTGATTTCGGGGCGTTTGAGCAATCGATTGGATTTCGCTTAGAGGATGCTGTTGACCTGACTGGAAGTGAGTATGCAAAAACTGGACTCACATGTTAAAGAGCAAGCATATTTAGTTTTTTGTATCATTTAATCTGCAGAAACATTAAACTGTTCTGCATCTGGTGATCTTAGTGGCACTTGGCTTCTTGTAAAAGGGGCATCACTTCACTATTGTTTATATGTAGGATGAAATAATGGCTGGCCTAAATCGTATCAATTGATATATTGCTATTAACTAATAAGAATAGACTCCTACTTATCAAAAAAAAAAAAAAAAGAATAGACTCCTAGAACTGGTAGCACCTAATATAGGGCTGGGTTCATATTTAGAAGAGTATGAGTATTCCTTAGAGTAGATTTAATTGTCGAGAGAAGTGCTAGGTCTACACAAAAATCTTACATCTTGAAGCTTACAAACTAACGGGGCTTAATGTAATATGTCAAATATACTTTTCAATAAAATTAGCTTTACAATCTGACGTATCATATTAAGCCACATTAGTTTGTAAATTTTCTTGCGTAAGATTTCTATGTATACCAGGCATTTCTCTTTGTTGTATACCGGTAAAACTCTTTTTTCCCCTTATTCGACTTGAGCAGTATTTTGACAAATATATATATGTGTGTGTGTGTGTGTGTGTGTGTGTGTGTCTTGAGAAGGAAGCTCGTATGTTTTGTTGACGCAGATACTGTGCATAGTTCTACAAAAGTAAGTGGGCAAGTAGTGGCTTCCAATCCCCTTCATATTGGCACCTTCGATAAGGTGAGTTTTTTATCCCTTAAAGTTGTAAACTTTCTCATTTAGAGATTTAGGTGACTTTTAGAGCCTTACATCTTTTCTTCGCTTCTATTTATATGGTGTTTTCTTTGTTGGCCAAAACAGTCGCCGAGTTCAGTTGATATAAATTCATCTGCCTTCCGCGTGGAGCGCCAGAGGTTGCCTTTAGAAAAGGGTCAAGCATCAAATCTTATTTCTATATCAAGTGGTCATATAGAGAACTGGGAAGAGTCTGCCATGGCTGATGCGAGCCCTAGGACTGATATATCAACAGATGTGGATACAGATGATAAGAATAACAGGGTGATTTTTTTTTTCACCTTTTCTCTCAATATGCTATTTTTGGATAAACTGTAATATTTATCTTCTGCATTCTGCATATCGTTCTAATTTTCTAGTACCAAATATCAGTAGTAATGTTGCACAAGTATGTGTTTTTTTTCCTAAGCAAATTTGCATGAAAATTAAACGAGAGAATACAAGAGGTGAGGGTGGGGGACCCCAGCAAAAACCTCATTACAGAAATTGCCATGCATATAAATGGAGCAAATAAAATAAACTGGCAATGGATCCAATAAATTGGACAGGGGCCCTTGTTCCTTGGCTTGGCCAAGGAGGGGAAGGGGACTGCCAAAATAGTGGTTTTGTAATCCAACTTGTGTTTTTGTCGGATGCAGTTGTGATCTGCATTCAGAGAAGGGACACTAGTCGCACAAGTCCATATGTTTCCTTAGATACTTATTTGTTCTCCTGTTTCATGAACAGAAGCATTCTTCTTTAGAAGTCATTGGAAAATTTGGCTGATGTTAATCAATATTGCAATCCTTACATTTAAGCTCCTTGCTTGTGCAGTTTGATAGAGTCATTGCTAATATGGCATCTGATTCCAGTGACAGATCAAAGGATAAAACGGATCAGAAGGTCATAATGTATTAAATTATATACAAGGATTATAATTTATGCTATTGATGTTCAAATAGGGATTCATGATTTTTTGCTTGATTACACTTCACAGACTCTCCGCAGGCTTGCTCAAAATCGGGAGGCTGCAAGAAAAAGCCGATTGAGGAAAAAAGTATGGCCCTATATCTTACTTTGTTGTTTTGTTCCGTTATTGTTCTTCACAAATGGCTGTCTTTTTCCTCTTACTATTAGTAGTAATCACAACTCAAAAAAACTGCATCTTTTGGCAGCTATTTCCTGCAGGTAATTTCATTGGTTCTAGGTTTCTTAAGATTAAGGGCATGTGTGGACACTTGGAGTATTTTAAGATTTTGTAAATAATAGTGACATGGTTTGAGGTGAAGATGTTTAATTGGATTTTGGGAAATGTGAGAGAAAAAAGTTCAAAAATAATATTATAAAGTTCAAAACCGTTTGAATATAATTTTTTAATAATTATTTTTTTAAGTTTGTAAAAGTTGTGTTGATTTTTGTGTTTGAATAATGATTAGGTAATGAGTAGATGAAAAAGTTGAAAATTTGAAATTGAAAATTGTTTGTTTGAGTGATGTTTGGGAATGAAATTATGAAAGTTTTGATAATTTTGAGAAACCTCATAGTGTCCAAACATGCCCTAAGTTTGTCTTAATCCTTGTGAATCCTCTTCTTCATAACAGAATACTACTGTTTCTCGGATTTATTGGTTTACTTATGGCATTTGGTGCACATATCCATGCATGCACGCTAATATTTTATGGTCTCAAAATCATTTATAGCGAAAGTCATTGCCTTTTGGGAGCCCTTATTATCTCAAGTTTGTAGTGATACACAGATACCCTCTTTATTTGTAGTGAGTGAGGTTTTGTTACTTATTATTTGGAAGAAGCGTTTATGTGCCACATCCTTGCATGCTTTGGATGATTGGAATTCTAATGCCAAAAACAAAAAGCATGTTCCTTTTGTTTGTCCTTGGAGCCCTATTGTTGCATTTATCGATTACTTACTACAAGTTCCCTCTTTTGACTTGCATCCATCCTGGTGTAGGCATATGTCCAACAGCTGGAGAGTAGCCGTTTGAAGCTGACCCAACTAGAGCAGGAGCTTCAACGAGCAAGACAGCAGGTTAGTTTTGGTTCTCTTTTCGAGACTGCCTAATTTTGGCTTCAATTTTTGTTGATCTCCTTCATTGGCGTGCACATCTTGTATATTTGCTCATTTCTTTTCATAGTTTTTTGGCCTGCCCTTGGCTCGGTCCATAAAGGTGTAGGTTGGGGTTGTGTACGTCTTAGGTTTGCCTTACCAACCAAAGAGGAAACAGACTTACATTCTCTTTTTATCTCCTGTAGGGAATCTTCATATCAAGCTCAGGAGACCAAGCCCATTCAATGAGTGGAAATGGTATTCCTTTCTTCAACTCAATTATTCCCCTCCTGTGTGGTTCAATTTTCAAAAATTTGTTAACGGAACTAAGTTAGATTGGTTCCGTGTGGGAGAGTATTGCATTGTTGTGACAGGTTTATTGGAATAACAAATTCAGGATCTTGGCTATCTTGTATAAGAATACTAAACCGTGGAATCACATTTAAGTCAATGACTTTTCCTTTTATTCGTAAAATGGAAAAGTTGTTAGTGTTAACACACTTCATTTAACATGTGTGGAAGCTCTCACCCACTCACACATATAAGTTGTTTGTTAGCTTCTACCGTATAACATTTGGATGTGTATGTACAGTTTGCATTACTGCAACTTAATCAAGTGGGTATGTTTGGATGATGAGATAAGATGATAAATTCTCAAAACTTCTCACAATTTCCTTCCCAAACATCACTCAAACACTAACCACTTCCAATTTCAAATCTTCAACTTTTTCATCTAGTTATTACCTAATCATTACCACTTTTACAAACTTCAAAACAAAACACAAAAATCAATATAATTTTTTCAAACTTTAAAACAAAACACACAAATCAATACCACTTTTTCAAACTTCAAAACAAAAATAATATTAAAAAAATAATATTCAACAATTTTTTAACTTTATAATATTTTTATTCAACTTTTTCTCTCTTCTTTCTCAAAATCCAATAAAACATCTTAACTCAATCTATTTCACTACTATTCACAGAATTTTGAGATAATTCCAAGTGTCCAAACAAACCCTAAGATTGCATCAAAGAACAAAAATGAAATTATTCAAATCTTTATCCAGGGGGCCAAGTCCCCATTCCCCAATTCCTCCAGTGCCTAGACCCCAAGAATTTCCAATGTGACCACAACGCAATCTTATACTCCATTGGATTCATTAATCTCTACTGGCCTATGTGAAAACTCAGTCCTTGCAAATTGTTAACTGTTGATCGATAATCATTGCCACATGTTGTATTGTCAAGGTATGCATTGTAGATCCAGATACATGTCTATGTGCTCATTGGTAGGCAGAGTCTATGATGTAGTGTATCCATCTTCCAATTTGATCCTCTTTCTCCAAGTTGAGTTAAATTACATGAAGTAGATGATTTAGTTAGCTTTTTCAGGGGCCATGGCATTCGATGTGGAATATGCACGATGGCTGGAAGAGCAAAATCGACAAATTAATGAACTGAGATCAGCAGTCAATTCTCATGCAAGTGATGCAGAGCTACGTATCATTGTTGATAATATCTTGGCACACTATGATGAGATTTTTAGGCTGAAGGGCATTGCAGCCAAGGCTGATGTTTTCCATTTGTTGTCTGGCATGTGGAAAACACCTGCAGAGAGGTGTTTCTTGTGGCTTGGTGGTTTCCGTTCATCTGAGCTCCTAAAGGTGAGGTCATTTTAAGGTTGATGGTTTAGGGTTAGTTCTGAGAGATTTAGGTTGCGTTTGGATGTTGAACTGAGTTGAATTAAGATGATAAAATATTGTTAGAATATTATTTTTTATTATTATTATTATTTTGGGATTTGAAAAAGTTGAATTGTTTATTATATTTTATGTTGAGATTTGAAAAAATTGTAATAATAAGTTGAGATGAATTGGAATGAGTCGAGGTTACAAACGAAGCCTTACTGGAATTTGGAGGAGTCACAAAGAGACTGTAATAGAAATCCTATCCCAAGAAAAGGGAAGGTAAAAACCTCAGTGTTTTTTTTTTTTTTAATTTCTAGTCCTCACAATTTAGAAGTCGTTTGGATTCAGAGATGAATTGAGATGGTTTATGAATAGCAGAATAAAAGTTGAATTGTTTATTATATTTTGTATGAGAATTTGAGAAAGTTGTAATGATGAGATGAGATGAGTTGAGATGAGTTTTGAATTCAAATAAGGCCAGTATGATTCAACTGGTGCATTTATTATGATTTTGAATCAATCAGTGAGTTTTATGTAGACTAATTAGTTAAGCATTTCTTGGGTTGGGCATAAGGCTGTCTACAGATTGCTGCCCTCATTAAGGTCTCATTTGGATGTTGAGATGAGATGAGAATAGAATTTTATGAACAATAGTGATATAGTTTGTAAATAGTAGTGAAATGGTTTGAGTAGATGTTTTATGTGGTTTTGGGAAAAGGGAGAGAAAGTTGAATAAAAATATTGTAAAGTTAAAATATTGTTAGAATATAAATATTTAATATTATTTTTGTTTTGAGATTTGAAAATGTTGAATTGTTTTCTGTATTTTATTTGGAAGTTTGGAAAACTTGTAATGATTGGGAAATGATTAGATGAAAAATTTGAAAATTTGAAATTAAAAAGTGTTTGTGTTTGAGTGATGTTTGGATGTTGATTTCTCATCTCATCTCAACATCCAAATGGAACCTAACTATTGGTAGTTTTTACCAAATAAGAAAAAAAATGATGCCACTATTATTTGTAGGCTCAAAACTGCATGCAGTGGTTTAAGCTTGTCGATATTGAATGTATTCATCTCTTGCATAGTCTATGATTTGGGTCAGCAGTTTTTGGCCTTCTATATGATTTAAGCTTTTAAGTATTATGAGGCCCAAAACATAAGGGCTCATAATGAGTGTTGGCTCAGTCTTGGTCTCAACTATATTAATCTTTGGTGTCCTTTCCACTAAGAGGGGCTTTCCTTGTTTTATTTATCGTTCTGATTGTCTATGTATCTAAAGTCATGAATGGTTGGAGTCTGACCTCCCAAACCACTTCTTAATTTTCCCCCCTTAATTGAAATGACTGATTTTGGTTGCAGCTTCTTGCAAATCATTTGGAGCCTCTGACAGAGCAACAACTGGTGGGCATTAACAACTTGCAGCAGTCATCCCAACAAGCGGAAGATGCATTATCTCAAGGGATGGAGGCATTGCAACAATCCCTGGCTGAGACATTGTCAAGTGGATCTCTTGGTTCCTCAGGTTCATCTGGGAATGTGGCAAACTACATGGGTCAAATGGCCATGGCCATGGGTAAACTAGGGACCCTTGAGGGGTTCATTCGCCAGGTATTTTCTGCTCCTTTAAGTTTTCCTTCCCCTTCCTACATACTGCATAAACTAATGTTGAAGTTCCTTTTGTGCTACATTTTTCCTGTCATGGACTAAAATCTATTGAATTTTGTCGCAAAATTCTTCACCCAAAAAATTGGAAATGTGGAAATAGTAGTAGTTACTAGTTAGAGCAGTTAGGGAAGTTTTCAGATTTAAAAACCAGTAAGCTATGGCTATCCATGTTTATCTTGAGAAAATCTGTCAAGTTCTGTTATATATTTGGTAAAATTTGGGGTTGTTTGTCATTATCATGCGGTTAGTGGTAAGAAATGGAAGGACATAGTTTTTGTCTATGTTTATATATTGTTGTATAACCTTTTCAAATGTTTTATTTATTTATTTATATTTTTCCGGGTGGGTTATTATCATCAGGCGGACAATCTTCGGCAACAAACATTGCAACAAATGCACCGTATATTGACAACACGCCAGTCTGCTCGTGCTCTTCTTGCGATACATGACTATTTTTCCCGGCTACGAGCTCTTAGTTCCCTCTGGCTTGCCCGCCCAAGAGAGTGAACGCCCTTCTCTTCTCCAAAGCTGACTGATGACACTATGGATCCTGAAATTGAAAAAGAAATTTCTCGTGTTGTAGTCTTAGAATTCCAGTGTATTGTTGTTATCAGTATTGCTTTGTCCGTCATGTTAAGTCATTGTATGATCTAGAAACGATATTGTCAATGAGCTACATGTATCTTGTTTGCTATCAATAATAATGCTATTATTTA
>JrbZIP90_XP_018818230.1
ACTAAGCATTAGAAGAAAGAAAGCAAATAAAAAATAATTAGTCATCGGTAAGTGGAAGATTTCCCCAAAGAAGACGTCTTGAGATTGGAATTATCCAAACGTGGCTGCTCTATTTTCCTCTCTCACTTAACCCAATGATATACAGACCCCAACCATCGTATCATCGTCAAAATCCCAGGTGGGTTTGGTTCAAACTTCGCTGTAATTCGAGGTAGTACTGATATTTCCTGCTCAAACTTCGCTGTAATTCGAGTGAGTACCGATTTTTCCTGCTCAAATTACTGCGCAACTTAAGAGTGGGATGATTTTGATCTTCTTAAGGGTTTTATTTTTTTTATTTTATTTCCGAGGATTTGAGCATTTGGATACTGTTGAGTTGAGCTCAGATTAGTCTTCAAATAGCTGAAATTGTTCGAGAGCTTTCACAGAAACTTTCCAGGATGAATTGAAAGCAAAATTATCACAGATAACACAAGTCTAAATTTTAAGATTTATGTTTATACTGCATAAGTTAATCATTCAAAGCATTTCGAGTACTGGTTTTCATATTCTGCATAAGTTCTTAACCTAAATCTGCTATTCTCCCATATTGTTTCTTGAAACATCCTATTTCTTTTGAAAAAGGTTTCATTTTAGATCTTCTCTTGAGCATTCGTTTACTTTCCAATTCCTGTTAACCATAGATTTTTGAGGGTGGGCGTCCAGATTTCCAAACTTTTTTTGCCATTACTTTGGGGTAACAGGTTTCCCTAACATAAAATATGTTGGGCTTGGCTTGGGTTTAGCTGGCTTGACTGGAAACCATTTAACGACAATTACTATGATTGTAGGTCGTGGAGTACCATCACCCTAAATTTGCATGTTTTATTGTCTGGTGTGCAATTCTATTTTTTTTTTTTTAATAATGAATAAGAGATTTTATTACCAAGAATAGCCTACACATGAAGTATACAAAAGAAATACCTACTACACTCTAGAAGCGGGAAAAAAGACTAGTACAGATTCAGTACATAATCATCGTCATTCCTTACAAAAATCTTAGCCCACAAGCACAAAGTAGAAAAGAAAAAATTCTCAAGTTCACCGAAAGAACACTCATTGTCTTCAAAACATCTCCCATTCCTTTCCAGCCAAAGACACCACATCAAACACAAAGGAATCATATTCCATCTGGCAGCTACAAATTTCCTTCCCTCAAAACCTCATTCCATAAAGACTTTGCCACCTCACAATGAAGAAAGAGATGATTTACAGATTCACCATCCTTCTTGCACATGACACACCAACCAGCAATACGCAAACCACGTTTTCTAAGGTTATCTGTGGTCAAAACTTTCCCTAGAGCAACCACCCAACTGAAAGTAAAAAGGAAAACTCTTTTGATTGACCAATCCTTGCTTTCTTTCAAAAATCTTCTTTCCATTTGTGTAGTTAGATCAAAAGGATTTCTCTAGGGTTCTAGTTCTGGAGGGATTTTGAGATTATAGCATCTCGAGATGACATTAGTACAGCATTTTGGGGTACAACTTGGGTGGCTATAATTTGGAGAATAATTTTCAGTTGCACAAAGGGAAATTCAATACATTCTTCTCGCATTTCTGATTTTGGGGGGATTGATCAATCAGTTGGATTTCACTTGGAGGATGCTGCTGACCTGACTGGAAGTAAGTATTTAGTAACCAAACTCCAATGTTTAGGAGCAAGCATACTTGGTTGTATCATTTCATCTGCAACACCATGACAACTGTTCTGTATGTGGTGGTTCTTAGTGGCACTTTTTTTCTTCAGATACCTTATCTAAAATATCAAGTATAACTGTAGATACCATGTCTGATAGCTCAATTACAACTTAAGATATCTTATTTAAATCACTTGACGGGCATTTATGTGTAGGAGGAATGATGAACCTAAACCCTATCAATCAATATACTGCTTGTAACTAAGAAAAAAATATCCTAAGATATACTAGTTGCAACTAATATAGGGCTGGTTAACGTTTCGCATAGCCATGAGCATTCCTAGAGTAGATTTGATTGTATTTCAAATTTTCCCTTATTCCGATTGAGTACAATTAAAATTATCAATCAGTTTCTCCCTCCCTCCCTCCCTCTCTCATTCTTCTGAGAAGGAACCTTGCATGATGTGTTAATACAGATACCGTGATTCGTTCGACAAGAGTAAGTGGGCAAGCAGTTGCATCCTATGCCCTTCATATTGGCACTTCCGATAAGGCGAGATATTTTATCCCTTAAAGTTGAAAACTTTCTCATTTGGTGATTTAGATCACTTGTAGTAGTTTTTTTTTTTTTTTATGTATTCTATCTATGTGTTTTTCTTTTGGCCAAAGCAGTCACCAAGTTCACTTGATATAAATCCATTTGCTTTCCAAGTGGAGCATCAGAGGTTGCCATTAGAAAAGGGTCAACCATCAAATCAGGTTTCTATATCAAGCGGTCATCTAGAGAACAGGGAAGAGCCTGCAATGGCTGATGCAAGTCCCGGGACTGATATCTCAACAGATGTGGATACAGATGACAAGAATCAGAGGGTGATGTTTTGTTCACCTCCTCTCTTGATATGTTATTCTTTACCTTTTCACTTTGAAAAATTTCACTGCATTATCTTATACATTCTGCATAGGGCTCTAATTGGCTGGTACCAAATATTAAGGATCATGTTTCGCAAGTGTTTATGGTTCCCAGTTTAGATACTTCTTTGTGCTCCTGTTTCACGAACAGAAGTATTCTTCTTTTGAAATTATTGGAAAATCCGGCAGATGATAATCAATATTGGTGGCATTTTGACTATTAATTTCTCATTTTCTGCAGTTTGATGGCCAATCTCTTGGTAATGTAGCTTCTGATTCCAGTGACAGATCAAAGGATAAATCAGATCAGAAGGTCATATGAATTAAATTATGTACATGGATTATATATGTGCCGTTTCACGCAGGGATTCATGATCTTTTGATTGATTACACTTTACAGACTCTCCGCAGGCTTGCTCAAAATCGGGAGGCTGCAAGAAAAAGCCGATTGAGGAAAAAAGTATGGGATTATATACAGTGTTGTTGTACTGCTTTTTTTGGGCAGTTAATTTCCAGCATGTAATTTCATTAGTTCCAAGCTTTATAAAGACCTAGTTCATTTACATCATTGTGAAATCTCTTCTTCACAAAACAATCACGCTGTTTCTCAGTTTTTTTCCTATCAGATTGCAGTTTATTCCTGGAATTTGGGCTTCTTAATATTCATTGATGCACATGCATGCTCGCGTGTACACACGCACACACGTTATATGATCTCAAACTCTAATGCATTGCATTTGGGAAATCCTATTCATCTCAAGTCTGTAAGGAGAGACAAATATAACCTTCATTTATAGTAAGTAATGTTTTGTTACTTGCAACTTGGAAGTAGCCTTTATGTGCAACATGCTTGCAAGTTTTTTAAGATTGTTTTTTTTTTTTTATAAGTAAAAATATTATATATATCAATAGGAGTAATCAAGTACACTGGACGTATACAAGAAAACACCTAGCCCATACTAGAGAGCTCCTAAAGACCCAAAAAGCTCGTGAAAAACTACCCAAAATACACCAAGCCTGAATTGGAATAAAAACACACATCCCCAACCCCAACCCCTTGTTTCCCGTAAGACTAATACTCCACCCGGAACTCCGTCTATTAGAATGTCTTCATGATGCCCTCCCTTTAGTCTTCCCTCGACCCCTTTTTTATGATTGTTACCTCTACCACCTAAACGTAAATCATGTTCCTACCATTTTTCCATGAAGCACAATTATTGCATATATCAACTAGTTTCTATGAGTGCCCTTCATTAAATTGCATCCATCTTGGTGCAGGCATATGTCCAACAGCTGGAGAGTAGTCGTTTGAAGCTGACCCAACTAGAGCAGGAGCTTCAACGAGCAAGACAGCAGGTTAGTCTGGGTTATCTTTTTTCATGATCAGATTGCCTAGTTTTGGCTTTATTTTGTGGTGATTAATCTCCTTGATAGATGTGGATAGCTTCTGTATCTGTTCATTTCTTTTTGATAACTTTTCGGCCCCACCTTTGGATTAGTTGGTAAAGGGGTAGGTTGGGTTGTGGTCAGTCTTAGGTTCGCCTTACCAACCAAACAAGAAAAAAAGACTTACATTTTCTCTTCTTTTTTTCTCTCCTGTAGGGAATTTTCATATCAAGCTCGGGAGACCAAGCCCATTCAATGAGTGGAAATGGTATTCCTTTCTTCAACTTGATTATTCCCCCTCATGCGTGGTTCTGTTTACACATTTTTCATTGGAACTAAGTTAGATTGGTTCGTGATGGTTGTGTGAGAGTCCCCAGTTTGTTGGAACAACAAATTCAGGAACTTAGCTATCTTGTATAATGATACTAAAACTTGGAATGACATTAAGCCGATGACTTTTCTTTTTATTCATATATTTGACAATTTTTATGTTAGTTGATGTATTCTGTGAATGCACTTAAAATAGAACTATCTTTTCAGTATGTGTGGGATAAGAGTCATTTGTTGCAAATTTTCATTGAAGTTTGTTAGATTTATTCGTGTGCTTAGTTGAGAAAAAAATACTGGTATAGTCCTTGCTTTCCTCTTTGTTTTAGAGGTAATGTACTTCTTGTGCCATTTTTTCCCCACTTAGAGTCTGTGCAAGCTCCCACCCACTAAAACAATGAAGCATTGCTTTTTGTGTTTGTTGGCTTCTCTAGTGTATCACGTTTGGATGTGTATGTGCGATGGAGAGGTAGTAGGCAACTGTTGGTCATGAAATTGTGGTGATTATGGTCAATGTAGTTGTGATGATGGTGCTGGCTGCGACATTGCAACTTGCAAGTATGAGATTGCGTTATGGCAATGTTGGAAATTCTTGGGCTCATAAATACAGAGAAAATTGGGGGAGGCATAAGGAGAGGGGAGGGGGAATTAGCACCCCTGAAATCTTTTAAATTGTTGGCAATTTCATTTAGCTCTCCTCCATTGCTTTCATTAGTCTCTAATTAGTCTATGTAAAAATTCCTTCTTGGGTGATTAATTTTGTTATGCATAACCATTGCCACCTTTTGCATTGTCAAAATATGGATTTTAAACCAGATATGTCTATGTGCACATTTGCAGTCAGAGCCTATGATGTAGTGTATCTGTCTTCGAATATGATCCCCTTTCTCTTGGTTAAGTTTCATCATGTGAACGAGATTATCAAGTTAGCTGTGTCCTTTTACAGGGGCAATGGCATTTGATGTAGAATATGGGCGGTGGCTGGAAGAGCAAAATCGGCAAATTAATGAACTGAGATCAGCAGTCAATTCTCATGCAAGTGATACGGAGCTACGAATTATTGTTGATAATATCTTGGCACACTACGATGAGATTTTTAGGCAGAAGGGCATCGCAGCTAAGGCTGATGTTTTCCATTTGTTGTCTGGCATGTGGAAAACACCTGCTGAGAGGTGTTTCTTGTGGCTTGGTGGGGTCCGATCTTCTGAGCTCTTGAAGGTGAGGTTATTTTGATGTTTTGATGGTTTTCATTAGGGTTAGTTCTGGAACATTTACTAGAATTGGAGAAGTCAATATGGTAATTGTAATCTTACCCCGGAAAAGGGAATGGTAAAAACCTTAGCGTATATTCATTTACGCTCCTCACAATTATTATAATTCAACTGCTCTATCTGTTATGATCTTCTCACAATTATAGTGTAAGTTTTATGTCAACCAATTAGTTATGCATTTCTTGGATTCAGTTTGGTTGTTTACAGAATTCTGCCTCTTTAACCATTGATACTTTTTGCCAAATAAGAAAAAAAAATTGATGCTACAGTTATATGTAGGCCTGAAACTGCACGTAATGGCTTAAGATTTTTTATATCGAATGTGTTCATCTTTTATACGGCCATAATTTAAGCTTTTAAGCATTATCAAGAGTGTTGGCTCAGTCTTGATATCTTTAGTTTTTCAGATATTCACTTTATTATCTTTGGTGTATTTTCCAAAATAGGGGCTTTATTCATGTTGTTTGTCACTTTATTTGTATATATTTCATGAGAAATTCTACAAGGAAGCCTTACACCACACACCTCCACCTACCAACATGTGATTTTTCATTTTTTCCCTTATATATTAATGCTTAAATATGTGTGTGTTTAAATAGAAGGACAAAAATGACAAATCACATGGAGGTGTGTGGTGTAAGGCTTCCTTGTAGAATAACTCATATTTCATGGATGTTTTGTTGTGTCTCACCTCCAAACCACTTAAGCTTTGCCCCCCCCTAACATAATTGAAATTACTGATTTTGGTTGCAGCTTCTTCTGAATCAATTGGAGCCTCTAACAGAGCAGCAACTAGTAGGCATTACCAACTTGCAGCAGTCTTCGCAACAGGCGGAAGATGCATTATCTCAAGGGATGGAGGCATTGCAACAATCCCTTTCTGAGACACTATCCAGTGGGTCTCTTGGTTCCTCAGGTTCATCTGGGAACGTTGCAAACTACATGGGACAAATGGCAATGGCCATGGGGAAGCTAGGGACCCTTGAGGGGTTCATTCGCCAGGTATTTTCTGCTTCTTCTTTTTGTTTTCGTTCTCTCCCTTCTTACCTACTGCTTAAACTCAAAATTCTGTCATGACCGAATCTTGTAAGTTCTTTTCTGTGCTACAGTTTTGGCTGTCATTGCCTAGAAACCAATTAGTTTTTTTTGTACGTACTTCACTCCAAAAACTGGACGTGGGAATGTTAGAAATTAGAGCAGTTAGAAGTTTTTCAAATTTCAAATTTCTGTTTATTCATGTTTTTCGTAGGAAAAATACCTATCTTCTCTTATATTTTTGGTGAAGTTTGAAGTTCTACATATATTTATTGTTGTCCAACCTTTTCATGTATTTTCTTTTCTTCCTTTTTCTCTTGGGTGAGTTATTGTCAACAGGCTGACAATCTCCGGCAACAAACGCTGCAACAAATGCACCGGATATTGACAACACGCCAATCAGCCCGTGCTCTCCTTGCAATACATGACTATTTCTCCCGGCTACGTGCTCTTAGTTCCCTCTGGCTTGCCCGCCCAAGAGAGTGAACACCTTCTGCTTCACCAACGCTGACTGGTAAAATTATGGATCCTGAAAAATGAAAAAAAAAAGAGAAAAATCTCACTACAATTGACTCTCTGATCCAGTACTGGGGATATACTCGGCCATCATTACAGTTTTTCTTTTCTAGAATTTTCCTGTGTTGTAGTCTTAGAACTCCTGCCTATCATTGATATTAGTGTTCCGTTGTCCATCATGTTCACAATCATATCATCTAGAAATGGTATGGTCGGATCGGATGAGCTGCATGTATCTTGTTTGTTGTCAATAATAATGTTATTGTTTAATTCCATGTAACCGAGCATTTTCAAATGAGTATGAAGTAGTCTTGAGCCATGACCAGTTTGACTGCTTTCTATTGATGAGACTCAATTTGGTTTCAATAAAATTGGGATATTCGTGTTTCTGTTA
>JrbZIP59_XP_018833784.1
ATGGTTTTGTCCCAAAAACCGGTCGAATTCCGATATCCAATTTCCAAAGAAATTGGGTTCACGACAGATGAACTCCAACAACTCTTATCCTTCTTTCACTCAGGACATTCGGTCGGTCAAAACTCCAGTACTACTTCTGAAGACTCGTTCCGAGCTATCTATTCTAATGATGAGAAGATGCTTCGGCGCATGAAATCTAATCGGGAATCAGCCCGACGGTCACGCTGGCGAAAGAAGAGGCATCTTGCCGACCTTAAAGACAAAGCGAACCAATTGAAAATGGAGAATCAAGAATTGAAGAACCAGTTGGGCCTAGCTTTACGTCAGAGTCACGCGATAGGGGAGAATAATCAAGAGTTAATACTTGAGTCCATGACTCTTCGTGCCAAACTTTCGAATCTATACAGGATTTTATTTACCATGCAAACACCATATAAAAGCATGAAATCCTGA
>JrbZIP58_XP_018816024.1
ATGTTTTTCTCCCAAGAGCCAGTCGTATCCCAATGTCCGGGTTCTCAAGAAATTGAGTTCGGCACAGATGAATTCCAAGAAATCCTGTCCTCCTTTCAATCACCGACCCAGTATTGTAATGAATCTCTAGATGATCAACTCTTGTCCCAGCTCTTTCAATCAAGAGACTCGGTCGATCCAAACTCCGGTTCCGAGGGCTCGAACCGGGCGGTTTATACGTACGAGGAGAGGCAGCTCAGACGCAAGGAATCGAACCGCAAGTCAGCCCGGCTTTGCCGCTGGCGAAAGAAAAGGCATCTACAGAACCTCACGTACGAAGCGAACCGGTTGAAAATGGAGAACCAGGAATTAAAGAACGGTTTGGGCTTAGTTTTACATCAAAGTCATGTAATATGGGCGGATAATCAGCGGTTAAGATCAGAATCCATAGATCTCAGTGCCAGGCTTTCGGATCTATACCAAATCTTATGTACCATGCAATCACCGTAA
>JrbZIP40_XP_018852229.1
ACCGTACGGCGACCCACAGAATCCACGCCGTGAACCCTCGCGCCCCCCCTTCCCTCCCACACACACCAAACGCTGACCCAGACATAGACCCAAAAACTACAAACCCTAATTTCTGATCTCTCCTCTAAATTCTTCGTCCCGGCAACCTAAAGGAACGATTTTATTTTATTTTTTGAAAAGGAAAAAATGGATACTCAAGTTCTTACCATCATAACCTGACCTTTTCGCAAATTGACCTCCGTGTCCCTGTTCTTCATCTCCAGATTTCCTCACCATTTTTAGCTGCAAAGTGTTGCAATTGGTCCGAGTTTCAAAGCGGTAATTTAAATTTTGTGTTTTTCCATGTTGTTTAATTTCAGCTATAGCAATTACGTGCAGGTAAAAAATTCGTTTTTTTTTTTTTTTTCCATTCGTTTCATTCTAGGGCTTTGATCTGTAATAAAGTGGGATTTGTAGTAGTAGACACACCCTTATCGTATTATCTGTTTGGTTGCCGAGGAAACTTGTGAAAAGATAGAAATCGTTTAAATTTTGAAAAATATGTTAGGGTTTTGATTGCTGGGGGCGATTCCTTTTTTCTTCTCTGTTTTGACATTCAATCGTGATCAATGAGAATAGTTATTGATGTCTCTCTGGTTTCCCGGGGAACTATTGGACGCAGAAGCACATTATTTGAATTATTTAATTTAGAGTGGTTTTGTTTGTTTGGTACGAAAGTTCCAGAGGAAGATAGTTCCTAATGATATAGGCGGTTCTCATGTTGTAGCATGGTTTGAGGAATTTTGGAGAAGTGGTGATTCTGTAACATGGGTAGCAGCGAGATGGATAAACAGGCAAAAGAGAAGGAACCGAAGACGCCTCCTCCTGCTGCTAGTACCACTACGCAGGTCTACTTGAGTAATTCTGAACCTGTCATTTTAAGTTTGAGGCAGTCTTACTCTCATACGATGCCAAGGTTTTATCTTTTTATCTTTTATTTTGTTTAGGAGCCTTCGTCGAATACTGGTACTAGTGCAGTTAATCCTGACTGGTCGGGATTTCAGGTTAAGTGAGAAAAATTAATTAAGGTAGCTTTGTTTCATATCAGTTTTGGATTTTTTTAACATGTTAGTGTTTTTCTCCTAACAGGCATATTCTCCTATACCTCCACATGGGTTCTTGGCTTCAAGTCCCCAAGCTCCTCCATATATGTGGGGGGTTCAGGTATATGGATTATGTGTGATTTTTCTGCATTGACGTTATAGAATTTTTATTTTTGTTACAATCATTGAACCTTTTGCTCATAATATTGAATGGGACAACTTGAGTGGCATAATTGACCTTTGAGACTGGTTTATAGACTTCTAAGAATGGAAAGTTGTGGCTGCGTGTTAACAACCTAAATACTTATGTATAAAAATAAAAGTATGTTAGCAACCTATATTAGTACTTATAAAAAAAAAAAAAACCTATATTAGTCATCACTTTTTCAATGTTTTAATCTAGAGGTGCAAATGAGGCTATGAGCTGACTATGGGATTTGGAAGTTCTCGGGTTCAAGCTTTAGATGAGATGAACTCATGTGGTCATGTATGCGAGCCCGAGCATATTAATTTGCCCTTGCCCTTTTGAGCTTATTTTAGTTCAGTTTTCATTTTGGTGTTAGAACAAGTCAATATTGCAAAAGTGTAACTCAATTGAAAAGTTTACGTGCTTCATTGTGGTCCTGGTTCACTTTTAATGACTTGCATATATCCCTCTATCTCAAAGCCATGATCCCTTCTTGCTTATTGTGGTGCATTTGGAGTGAACAGATTGCCTGAAGTTTCAAGGACTGTGAGATGACATTTGGCTGTACATCTTTGTTTTCTTAAGTCACTTTTTTGCTATCCTATTAATGCCCTCATCAATAATTATAATTTTCTAGATTTTTGTGCTCTTCCAGTATCTTTGATCTTTGTTGTGTGCTCTATTTTGTAGACTTATGTACTTGAGTGGCACCCCTTTCACTTATTTTAATTACTTCTACTTTAAATAGAAGCCTCCATCTCTATCTTGGTAACATTGCAGAAAGTTTCTTCACGTTCTTGTTCTGGTTGGAAATAACAAGTGTTATATAATGTTTTGCTTGCAGCATATTATGCCTCCCTATGGCACCCCTCCACATCCATACGTGGCGATGTATCCCCATGGTGGCATATATGCTCACCCATCTATGCCTCCGGTATTTTCTCATGCATCGTGCTTTAGTTGCAGTTTCAAATTCTCACTACATTCTCATGTTCTGCACGTGAATAACTCTGTTGCTATTCAATAATCTCAAACAGGGATCTTATCCTTTTAGTCCCTTTGCTATGCCTTCTCCAAATGGCATGGCTGAAACTTCTGTGAGTCTTCTATGCCATCGTGTCTTACGTCTTGATACTAGAAAGAAATGCCTTCATTTGTCTATGCACATGAAGAGTAACTTTTGAATTTGCTCTTAGGTAAATACACCTGGCAACATGGAAGCAGATGTTAGACCACCATCTGAGGTGAAGGAAAAATTGCCCATCAAAAGATCAAAAGGAAGTTTAGGCAGTTTGAATATGATAACGGGGAAGAATAATGAGCACACTAAAACATCAGGTGCATCTGCTAATGGAGTTTATTCTAAAAGGTGTGTATTAATTGAATGGTTGTAAATTATCTTTGACAATCATTTTATTCCTAGTGTTAGTTGGATGATTTTAACTATTCGCTGCTGTTTAAGGGTCCAAGCTAATTATTTAGTGAATGCTTTACATTTAATCTTTTTGGGATTTTGGATGAGAATGAAGGGAGTGGGGGAGCTCTCTCCCCTTTTCAAATTTTGATTGCCATACATTTCATGAAAATTCATGATTATTACTGATTTAATATTTCTCATATTTTCAGTAGTTTAGTATTCATGGTTTTGGGCTTGAGAATCGTCAGTTGATGTGACGATACATGTTACTTTAAGTATAATGCTTAATGGACCTGTCGTTATTAACAAAAATCATCTTGTTCTGATGCTGCATATTTTTGTGAGTATATTAACAATGTTGAATATCATTATTTAATGTTGTTACAAAGTACTTAAACTGTTGAGGAATAATTTGGGACATGCAGTGCTGAGAGTGGTAGTGAAGGTACAAGTGAAGGAAGTGATGAAAATTCTCAGAGTGTAAGTGCCTTGTCACTCACTTCATTCACATATTTCACAATATGCTGTCAACATGTTATTTGAGCCACATTTGTTGTAGCCATGAGTGCTTGTTGGTAAATTCTGGCATTTTGAAACACACTAGTATGCTGATTATCAATCAAAGACGCTAGGTGGGTCTTTGGTCTTGTCGTTTAACTTTGTAAAGTTGAGGCTTCAGCAGTGTAAATGGATCTATGGAGCTGAACACCAATAGTTGATAGTAAGGCTTCAGCCAAGTGAGTTGAAAATTCCCCCAAGTGGTTTGAACCAAGAAAACATCAAACGATTACAATGTTAAAAATTCCTTGTGGCGGGGCATCATTTCTTGTTTTATTTATCAATTTTTTTGAATACTTATAAAAAAAAAAATTGTCAATTTTTTTTTAATTATTTCTAAGATAGACACGTGGTCGAACACTTATCTCATTGATGCCCCTTTACTCTATACCGCAAAACCTTGCTAGAATTGATTGCTGATTTCCCATCCTGGTGGTCACAGCATGTGTATAATTGAGAGCAGTTTTGCAGTAGTATTCATTTTCGCTAGTCCTTCAGACTACCGATTTTACTTTTATTTTTCAGTCATTTTGCCACTCATATTTCATCTTTGACTTGTCTCAGTTATTTTTTTATAGGTAAAATAAAATTTGATTGATAGAAGAGAAAAGCGTAGCACAAGTACACAAGAGGTATACAAAGAGAACACCTATTTACAAGTTAGGAACTAGTAATGGATACAAGAAAATCATGAAAACTAATCCCACTGAAGTCAGTAATAGCAGCCCAAAACAATAATGTGTGTTAGAAGAATCTTTTAAGCTCATCCAGAGAACACTCTCAATCTTCAAAGAACGGCTCATTTCTCCCCATCCAAAGACACCCCATGAGACATAGGGGGATCATTTTTCCATACAGAGGCAATTTGGGGTTTGCCAAGAAGACTTCTCCTGCATGCAAGATGACCCACCACCCTTCTAGACAGCACCCATGCAACTCTGATCCTGTTAAAAATGTCATCCCACAAAATCTTGGCGACCTCACAATGTAAAAGTAAATCATCTATGGTATCCCCATTTTTCTTACACATATAACACCAATCAATAACAATGTCTCCTTAGTTATTAGGGGGCAAAGCATATACAATTAAACACAAATTAAGCACTCTTTCTACCTGAAAGCATAAATGAGAATGATAATGACTAGAATAAAGTTTTGAATATATTATTTAAAATCTTGATTTTTTTTCTTTCTTTTTTTTGATAATTAATAATATTATATATATATATATCAATAGGAGTAACCAAGTACACTGGATGTATACAAGAAAACACCTAGCCTTTGATTTTTTTCTAGGTGTATGCTGAGTTAAAATATCATCTAAAGTTTTTGTTTGACTTCCCTGCCTTATGGTTAGTCTAGAGTGAGCTTCTAAAGATGCATTCTACCAATGGTTAACCGAAGATGGCGTGTCACTTGTCCAGATTAATATTTATTTCTGCCATCATCACTTGGAGCAATCTCTTGAATAGTTACTTTTTGCCTTTTGTACCCTTCTCTTCCTTTCCAGTTAAAGTAAAAGTCTTGCATTTTAATTTATTTGGTTTTATAGGACTCACAACTGAAGTCAGGGGGCGGGCAAGATTCTTTTGAAGGTTCAATAATTTTCTATTATCAAAGAATGAAGCACAAATTATTATTACCTTTTTTGTTCTGCTGTTCCTTCAATAATATATGATGATGAAGAACCTGTGTTCTTTTACAGCTGAAGCATCTCAGAATGGCAATTCTGTGCATGGTCCTCAAAATGGAGGACCAAATACACCTCACACAATTGTGAATCAAGCAATGGCCATGGTGCCGTTGTCAGGTGCTGCTGCTCCTCCCTTAGCTGTTGCTGGTCCCACCACAAATCTAAATATTGGAATGGATTATTGGGGTGCTCCAACTTCCTCAGCCGTACCTGCAATGCGTGGGAAGGTTCCTCCTACTCCTGTTGCAGGAGGAGTTGTTACTGGATCACGGGACAGTGTTCAGTCACAGCTTTGGATACAGGTTAATCTGAGTTCATGAATTGCTGAATTCAACTTCACTTCAGTGACTTAAATCATGACTGTTCTCTAATAAGATCTCATTAATTGAGTGTTACAGGCTATCCACAATCAATAATATGAGTCTGTATAGGCTGTGAACGCTAATCTGAAGTTGATGAATTGTTTAATTTATACTTCACCTGACTTGCTCAAATCAACGGGTTTCTCTCTAAATACCCTGTTAATATACTATTTTTGGTGATTTGCATTTACTAAACAACCTCTAATAAGGCCTGAAGAGAGCATTTACTATCTTTCGTCATCAATAAAATCCTTTGTGATTTGCTCATTGAGGGTGATATGCTCTGCTAAACTGCAGCTGTCATGCATATTACATTGCTTTACTCATTCAGCTTCATCTTATGCTCGTAGAATTTTCTAAACAAACAAAATTACTTTGTCGTACTGTTGCTGTCTCTCCAATTTTGATCAGTCCCACTTGTTTACCATTCTGAAAAGTCATCTTTCCCCTGTTTTTATATTATAGAGGTAAACAATGGGAGGAAGATATTGGAGAAGTAAATATAAATGATACCTTATCATCTTAATTAGTGTTAAGTGAAGGAGTGATTGCCAACTTAAGGAAACCAACCTTTATCCCTTTTCTCCCCTTCTGGTCCTTGTTCTTGTTTTTCACTTGCTCATAGGAAGTTGCTTAATGGTTGACATTTAAGGATTGGTTAAATGTAATGCGCAGCTTAGCTTCCCCACTTCATTTCTTCCCAATTTATTGCTTAAATCCTTGGAATGGCGACTAATTTTGGTTCACATCATGACGCATTCTCTTTTTCTAAATCCTCAGCAGTTATATGTATGTTATACTGCATATTTACTTGACTTGTTTATGTGGACTCAGGATGAAAGAGAGCTTAAGAGACAGAGAAGGAAGCAATCAAATAGAGAATCAGCCCGTCGATCCAGGTTACGCAAGCAGGTAAGGAAGTGCCCTTTTAATTGTTTATTCTCTGGCTACCTTGGATCACTTACTGATATATGAATTCAATGATTGTGCGTGCATGTTTTTTGAGTCAGGCGGAATGTGATGAGCTTGCACAGCGTGCTGAAACCTTGAAAGAAGAAAATGCCAGTCTCAGATCAGAAGTGAACCGGATCAGGAGCGAGTATGACCAGCTTCTTGCAGAGAATGCCTCACTCAAGGTGATGGTTGGGTCTGGGTTTGTTTTAATGGGTGTCTTTGGTCTCTTTACCAACATCCACCTAGTTGTAAGAATTGAGTCTTGGTTTGGTTTCTAAGAACGAGTGTCAGGAGTATGGTAGAAGTTCATATCTACGTGGACATTTGGATTCCATATATCGCAGGAGCAGCATTTAGAACATAGTTGACAAAAGCCAATGGAGTCTAACTACTTTTAACATCGACACACCCACCCGGTCCCTACCCTTTCTTCTCTTCCTCTAAAAGCTATAAGCTTTCTGCTTGCTTAAATTTGCTTGCTCGCTCAGTTTTTAAAATTTTGTTTCTGCAGGAGAAACTTGGGGAAGCTCCTGGGCATGAAGATCCAAGGTCTGGTAGGAAGGACCAACATTCGAGTGGCGACACTCAACAGACTAGGCAAACAGAGTAGTCACTAGGACGAAGCTACCTCGCTTTACGCTGCTTTCCAGGAGCATAACCTAACCAATTAGCAACCTATTTGGAATAGAATGTAGTTTAAACTATAATAGTTGACCTTTTATAGTGTTAGGATCTGTTTATTTCATATCATTCCTCATTCATAATTTGGCTTCTCTTTTAACATTTTAAGACCCAGGATGGTGTGTAAAGTGTGAGATTTGTGTCACTACCCGTAACTGTTTTAAAAGGGTGGTATTCACGCTTAACCCTGTAATAGATTGGTTAATCAAAGTGTAACTTGGATGGAATTAATGAACTCAATTAGGTTTTACTTA
>JrbZIP39_XP_018835293.2
CCCGAAGGATGACCGACAGTCAGGGGCGAAAAAGAGATTTAGAAAGCACAGAAATGGAAATGAGAAGAAAAAATCCCCCACGGACAGTGGGACACCGCGACACCGTACGGCGACACACAGGATCCATGCCGTGAATCCTCGCTCGCTCTCGCCTTCAACAAAACGAAAGAAACGCATACCCAGACCATTGAACCCTAAATTTCTGATCCCTCCCCTAATTCCTTGTTCTCCAATTCCTTGCCATCCATTTACCATCTTGGCCTAACCTTTTAACTAATTGATCTCCGTGTTCACTTTCTTCGTCTCCGGATTTCTTGCTACCAAAGTGTTGCAATATCGTTTTGGATCAGATTTGGTTTCAGCTGGTCCGAGTTTTGAATCCGGTAACTGAGATTTTCTTTTTGCTACATGGTTCATATTGCTAAATTTCTGTTATGGTAATTATTTGCATGTAGAATACGTAGGAATAGATAGAATTCGTGCAATTTTGAATGTTAGATTTTCTTTTTCTTTTTCTGTTTTGACGTTCAATTGTGGTCAAGGCTATTTATACGACATAGTTGTTATTTTTAGTTTCTTGGGGAGCTACTCGGCGCTGAAACACAACATTTTAATTATTTTATTTACAGTGGTTTTCTTTGTTTCATAGGGAACTTCTGGAGGAAGATAGTGCCTAATGATGTAGGTGGTGCTTTTGTTGTAGTATGGTGCGAGGAATTTTGGAGAAGTGGTGATCCCAAAACATGGGTAGCAGCGACACGGATAAACAGGCAAAAGAGAAGGAGCCAAAGACACCTCCTGCTACAAATTCTACTACTACGCAGGTACTCGAGTAATTCCCAACTTTTATTTATTGATAAGCTTGAGGGTAGTCTCACTCTCATATAGATGATTGCCATTTTTCAATCAATTTTATTTTATTTTTCAGGACCAGTCTTCGACTACTGGCACTGGTGCGGTTAATCCTGACTGGTCGGGATTTCAGGTTCTATAGTGAAAGTCTTTTATTCGGGCAATTATGTTTCATATCATGTTTGTATTTTAGATGAGGTGATCATGTTTTTCCTCAACAGGCATATTCTCCTATACCTCCACATGGGTTCTTGGCTTCAAGTCCCCAAGCACCTCCCTATATGTGGGGCGTCCAGGTATATACATTCTACTTGGATAATATAGGATTTTTGCATTGATTATGATTATTGAACCTTTTGCTTATAATATGGAATGGGATAATTTAATGGTAACATTACCTTTGAGACTGGTTTTTATAATTTTTACATAGATTAAATTTGGGTGGTATATTAACCTTTGAGCCTAGTTTTAAGAGATTTTATTACCAAGAATAGGCACAGGCCAAGTATACAGAAAGTATACAAAGGAAATACCTACTACACTCTAGAAGCAGGAAAAAGACTAAAACAGATTCAGTACATTATTATCATCCCTTACAAAAATTCTAGCCCACAAACACAAAGTAGAAAAGAAAAAATTCCGAAGTTTTCCAAGAGAATGCTTTGTCTTCAAAACATCTCCCATTAATTCCCAGCCAAATACACCACATTAAACACAAAGGAATCATATTCCATCTAGTAGCTACACATTTTTTTCCCTCAAAATCTCTCCAACATGCAAGAAGATCTACAACTTCCTTTGGCATCACCCAATATAAACCTGTCCGACTCAAAACCTCATACCATAAAGACTTTGTCACCTCACAATGAAGAAAGAGATGATTTACAGATTCACCATCCTTCGTGCACATGACACACCAATTAGCAATGCACATACCATGTTTTCTAAGGTTAACCGTGGTCAAAACTTTCTCTAGAGCAACCACCCAACTGAAAAACGTCACCTTAGTGGGAACCTTCACTCTCCAAATGATTTTCCAAGGGAAAGCACAACCAGAATGACAAGTCATCACCTTATAAAAAGAAATAACAAAAAACATGGACTTTCCAGCATGGTCCCACAGTAAACTGTCCTCTCTTCCCTGCATCACTTTTGAATTATAAATTCTTCCCAAAAATCAGAAACATCATTCACTTCCCAGTCATTTACCTCTCTAATAAAGTCAACATTCCACAGAATATTATTATTCATATGTTGGAAATAATCTGCCACAACAGCATTTTGATCCCTTGCAATCCTAAAAAGAGAGGGAAAATCAGATTTGAGAGCTGATTCCCCACACCAAATATCATGCCAAAAAATAATCCTCTTCCCTTCCCCCACCTTAAATGTAATATGTTTCGAAAACTCCTCCCAACCTTTCCTAATGAACTTCCATAAACTCACCCCATACGCTCCTCTAACTTCATTAGAACACCAATCCCCCCACCCACTCCCATATTTTACAGCAACAACATTCTTCCATAAAACATTTCTCTCTAAATGATATTTCCAAAGCGATTTCCCAATAAGTGCTTTATTAAACATCCTCAAATTTCTCACCCCCAATCCTCCACAAGAAATTGGTTGACAAACCTTGTTCCAACTAACCAAATGAAACTTTTTCTCCTCTTCTATACCTCCCCATAAGAAATTGAGATAAATTTTCTCAATTCTTTTTGCAACCCCTGCTGGCAAAGGGAAAAGTGAAAGAAAATACGTAGGAAGATTAGACAACGTTCTCTTTATCAAAGTAATTCGTCCCCCTTCAGAAAAGTATAGTTTTCCATCCAACCAACTTATCATTTTTTCATTGTTTCAATCTAAGAATCTTTTTTTGTTAGTAAATAAGAATTTTATTAAAAAAGGTGAATCCAAACACACGGGACACAGACAAGAGCAACACCTATGCATGATTGTCTAAAGATACAAGGAAATCATGTACATTCATGGCATTAAAGTCTATTACAATCGACCAGTGGAATAAAGTATGAAGAAAAAAGTTCTACTCTTGTCCATTGTCCGTTCACAATCCTCAAAACTTTGACCGTTCCTCTCCATCCATATGCACCACCAAAAGATCAACAACCATTCTGGCATCACCCAATGATGCCCCGCTCTAGCAAAGATATCATTTCCCAAACTCATGGCTACATCACAATGCAATAATAGGTGATCCACAGACTCCCCACTTGTCTTGCACATATGGCACCAATCCAACACAATGAGTCGGCATTTCCTTAGATTATCTAAGGTGAGAAACTTCCCTAGTGAAGCTGTCCAAAAAATGAAGCTTTTAGAGAGGCCTTAGTCTTCCATATATTCTTTCATGAGAATGTTCTTGTAGAATGTTTCATAAGGGACTTATGGTACGACTGTACAATAAATTTTCCCTTCTTGGAAGTGACCACAAAATCGTATTAGCTCCTCCATTCACTTTACAATTATACACAAGATTGAAGAAATCTGTTAATGTGTCAATTTCCTAGTCTTGGGCAGCTCTTAAGGAAAATGATATTCCATTGAGGAGAGCCACTAGATAGATCCATGAGCTATGCTACTGAAGCCTCATGTCTTTGTGCGATGCTGTATATTGTTGGGTAGGCTTCCTTAAGGATTCGACCTCCACGCCATAGATCATTCATGAATTTAATTATGGAAACATCCCCAACTGCAAAACGTGTGTATTGATGGAAGTTTGTCTAGCCTCTTCTTATGTGTTTTCAAAGCCCCACCCCATGTGGTCTACTCACAATCTTCCTCACACTCCACCATATTTTAAATCTATGATAACTCTCCACAATGCTCCCCTTTCATCCTGTATCTCAACAACCACTTACCCAATAAAGCCTTGTTGAAAACCAACAAGTTCTGAATTCCCAAACCCCTTCACGTATTGGGATACAAACTGTAGCCCAATTCACGAAATGAAACTTGAATTCTTCATTTAAATCCCCCTTGTGATACCACATATGATATAGATAAGGGTAGGTGGTGTATGAGATCTCACATTGCTTGGGAAGGAGAAGTTCTTGCTCTTTATAAGGTTCCAATGGGGCTCCAATTGCATCATCGACTAGTCCTTTTGGAGTATAGGCCATGTGGTTTGGACCTTCCATTGGGGCGTTCTAAATGGTATCAGAGTCTATCCCAACCAGAAATGTGGGACTTGAGCCGTGTCACCTACAATGGACAGGCCCGACGAGGACGTCGAGAATTTAAGGGGGGTAGATTGTGATACTCCATATGATATGGATAAGGGTAGGTGGTGTAATGGATCCCACATTGCTTGAGAATGAGAAGTTCTTGCTTTTTATAAGATTCCAATGGGGTTCCAATTGCATCATTGACTAGTCCTTTTGGAGTATAGGCCATGTGGTTTGGGCCTTCTCTAACCGGTAAGCCACCTTACATGGTATTGGAAATACAGAAAAGAAGTAAGTAGCCAGGTTGGATAGAATACTTTTTATCAACGTAACTCTACCACATTTGGTCAAATACATCCCCTTCCAACTCGCTAGTTTCCACTCCATTTTTTTCAACACCCCATCCCAGAGAGATTGCAGCTTAAAGGAAGCACCCAAGGGAAGACCGAGATACTTTATTGGCAAGGTAGAGACTTTTCACCTCAGAATGTTGGCGAAGCTCAAAACACGTGGAACATTTCCAATTGGAACTAATTCTGACTTGGAAAGATTCACTTTCAATCCCAATGCTACTTCAAAGCAAACTATAAGAGCCCACAAAGCTTGAATGTGATTGTGGTCAACACCACAGAATATAAGAGTGTCATTTGCAAATAAGAGGTGGGTCATCTCAAGTGTGCCAATTCTTGCATCCCTTACTATAAAGCCAGATAGGAATTCACCTTCCACAAGACCTGTGATCATTTTACTAAAAGCTTCCATTATGAAAACAAACAGTAATGGAGATAGGGGATTGCCTCAATCCCCTCGAACTTCCGAAAAAGTCCAGTGGAGTACCATTCACCAAAATGGAGAAATGTATGGTAGATATACAAAATTTGATCCAAGAGCACCATCTCGCTCCAAGTCACCTTTCAAGCATGTGTAACAAAAAGTTACAGTTAATTCGATCATATGCCTTTTCCATGTCAAGTTTGCATAATAATCCTATATCGTTCATTATCAAAAAACGTTTCAATCTAGAGGTGAATATGAACCAGTTAGGCTATGTGGAAATTCTAGGTTTAAAGCTCTATTGAGCGTAATTATCATTTAGTTCAATGTTCATTTGGTGTTTGACAAGTCAATATTCTAAGCTTAACTCACTTCAAAAGTTTATATGCTCCATTGTTATTCCTTGTTCACTTTTAATGATTTGCATCTATGACTTTCTCTTGATCTTGGCAGTATTGCAGAAAGTCTGTTCATGTTCTTCTGGCTGGAATTAGTAAGTTTAACATAATGTTTTATTGCAGCATATAATGCCTCCCTATGGTACCCCTCCACATCCATATGTTGCAATGTATCCCCATGGTGGCATATATGCTCACCCATCTATTCCTCCGGTATTTTCTTGTACAAAATGGTTTAGTTGCAGTCTCAAATTTTTACTATAGTCTCATGTTCTGTGTGTGAATAACAGGGACCTTATCCTTTTAGTCCTTTTGCTATGCCTCCTCCAAACGGCATGCTTGAGGCTACTGTGAGTTTCCTACACTACTGTGTTTTATGTTTTCATATTGGAAAGGCATGCCTTTGTTTGTATAAGTACATGATAAGTAACTTTGAATTCACTCTTAGGGAAACACAACTGGCAACATGGAAGCAGATGGTAAACCATCTGAGGTGAAGGAAAAGTTGCCCATCAAAAGATCAAAAGGAAGTTTGGGCAGTTTGAATATGATAACAGGGAAGAATAATGAGCATGCTAAAACCTCAGGTGCATCTGCTAATGGGGTTCATTCTAAAAGGTAAATGAGCTATGCTTATTGATAGGATGGTTCTAAACAATTTTTTTAGTAATCAAGCTATGCCTAGTGTTAGTTGGATGATTTTGACTATTGACTAATGTTTAAGGGTCCAAGTTAATTATTATTGAATGCTTACTCTTTGAGACTTTTGGATAGGAGGGAAGGGGGTTTGGGGGTTCTCTCTTCACTTCCATCCCCAATACAGTTCATGAAAATTCATGATTGTTGTTAACTTATATACCTCTTATATTTTCAGTGATCATATGTTATAGTCTTCATGGTTTTAGGGCCTGAGAATCTTTAGCTGCGGTGATGATTCATTTTCCTTTACATATATATATATATATATATATTTATTTATATATTGCCTAATGGACCTGTCGTTACTGAAAAAGTTGATCCTGTTCTGATAGTGCATATTGCTGAGTATGTTAACATCTAGTTGTCATTGCTGTATTTAACATTGTTACAAAACAAAGTTCTTTAGCTTATGAGGAATAATTTGGGACATGCAGTGCTGAAAGTGCAAGTGAAGGTTCGAGTGAAGGAAGTGATGCAAATTCTCAAAGTGTATGTGCTTTTTCACTTGGTTCATTTATTTTGCATACTTGCTACACTTTTTATTGATTTGGGTGGGCTATGGACCATGCTAATTGCATTTCTCTTTTTCTGATATGTAACTTTCTGTGTCATGAGTATATTGCTCCTATCTTAGTGCATCAGTGAAGTTTTGGTTTTTAATATTGACCCAATGGGAGGGAATACATGGCATGGACTTTCTTTGTAAATTTAAGTAAAGCCCAAACTACATTTTAACGTATATTTTCTTGTAAGTATTCAAATATTTTTTTATTAAATGTGAGAGGCATATCCCAAGTAAATAGGGAAATATACAAGAGGAACACCGAACTAGATATTGAAAAAGAGACGAGAAAATCATGAAACTCAGCCCTAAACTCCATCGAAGTTGCTCAAAGGAACCATATTTGGGATTGTATTCTAAAAAGACTGATCAATGTCTTAGTTAGAGATCCTTGGAAACATTATAAACTGCAAGAAATTCTCCCTTTCAAGCAATGCGAGATCCTATTCACCATGCCTGCATACTTGATCCAAGTATTACAATATCCTCCGCATAAACCTTCGAAGTCCTCATGAGGTCAATCGTTGTACATGGCATGGTTCAAGTATCGTATCTCTAATTGCTAGGACTTTGATACCATTTGTAACGACCTAAATAAAATGAAAACTATATAGGCTTGTATTAAAAAAGGACTAGTCACTGTTACATCTGGAAACCCTATGAATCATTATAAACTATAAGAACCTTTCCGTACTAAGTAATGCTCAATTTCCGTTCACCACCACCCTCCTATACCCACTCCTGGATGTTACATTGCTCATTGTGTTGTATTGCTACCACTAATATGCTGAAAAATTTTCTTTTTATGAGATCTTGATGGTGGTTGGTACATTATTGATTTCTATCTTTTTTCCTGGAAGAATTGGTTTTTCACTTTGTTCTTTTTCCTTATTTGAGCTAGAGATATTGACCTTTTTGACGATAATGCTTAAATTTGAGTCATCTTGGGCTTTATTATGTCCAATGTACGAGATGTTGTTGGCATTGTTTTGTAAGCCAGAGTTTCTTTGGCTATGTGTATGGGGTGTTAAATGCTTTGGCCTTTAGAAACAAACTAGTATTCTGACAATCAAAAGATCTAGGTGGGTCTCTGATCTAACCATATAACTACCCTTATTTTGGTAATCTCATATAACTACTACTAGATCTTGATGAAAAATTGCTCTAGTTGAGTTGATGCTTCAGCTGTGTAAAAAGATCTATGTGGAATTGGTTGATATAAAGGCTTTAACTGAGTTGGATTTAATGATTGTCGCCTCCAACGCAAGGCTGTCACCTCTAATGAAACGACCCATGGGCGTGGCTGTGGCTTGTTTAGTCCCTACACCCACGGCAGTGCCGTGGGTCTCTATCTCTGATACTTAGACCCACGGTGCTGCCTTGGGTCTGAGATTTGGTATTAAGATAAGATGTATTCTGATCTTGATCAGATTTGATAGATCTAGCCACATATCTGTGCGATTTAGATGGTTTTTGGTTTGTTGGATTGTTGGTTGTTTTTGGACTTGGAAATTCCGGATGGTGGGTATGGACCGGGCTGGGGGAAAAATAGCCACCCTGCCCAAGCGAGGACAGGGGGTGGGGAGGGTAGCACCCCTACTCCAAAGCCTTGCTAGAAATGATTGCTGATTATCCATCCTGGTGGTGGTAACACATGTATTATGCGTGAACTGCTTTGTGGTGCTTTGTGTTAGTAGTTATTTTCACTAGTTCTTTGGAATACCAATTTTACTTTCATTTTTGAGTCATTTTGCTACTCGTGTTTCATCTATAGTTTGTCTTCTTAGTTTTAAGGGGGCAAAGCATTAATTAAGGTGTCATGCTACACTTATGCGAGGCTAAGCATCAAAGTATGAGGTGCAGACACTTTGAAACACTCTGTGAATGGTGAATATTGATAAAAGGAGTGGTAAAACAGATAGAAAATAAATTCATAGAAGGTTTATGTGGAGAGGTTAACTATAATTCTTTCTTAGAAAATGTAAAAGTACCTTATATTGTTTGATCACTATTTTTCACAACTGAAAGCATAAATGAGAACAATAATGATTAATTATAGTTTCAAATTGATTATTTCAGTTCTTGATCTTTTTTATTTATGCCAACGTGCATTTTTTAGGTGTATGCTAAGTTAGCCAAGTCTTCTTTGACTACCTTGCTTTGAGGTTAGTTTAGAGAGATCTTCTTAAGATGCATTCTACTGATGGTCACCTAAATTGGCATGTTGTTATTTGTCCAGATTAATGTTTGTCTGTCATCATCACATGGGGAAATCTTGTGTAGTTGGTCGTCTTTTGTGCTCCTCTTCTCTCTCTTTCCAGTTATAGGAAAAGTCCTACATCTTAATTTCTTTGGTTTTTGTAGGACTCACAACTGAAGTCAGGGGGTGGTCAAGATTCTTTTGAAGGTTCAATAATTTTCTAGTTTTCAAAGAAAAAGATGCGATAATAATATTTTCTTCTGCTGTTCTATAGCTGCAATGATCTGTGTTAATGAAGAATTCATGTGTCTTTTTACAGCTGAAGCATCTCAGAATGGCAATTCCGTGCACGGTCCTCAAAATGGAGGACCAAATACACCTCATACAATTATGAATCAAGCAATGGCTATGGTGCCGATGTCGGGTGCAGGTGCTGCTCCCTTATCTGTTGCTGGTCCCACGACAAATCTAAATATCGGAATGGATTATTGGGGTGCTCCAACTTCATCAGCCATACCTGCAATGCGTGGGAAGGCTCCTTCTACTCCTGTTGCAGGAGGAATTGTTACTGGATCACGGGACAATGTTCAGCCACAGATTTGGCTACAGGTGAATCCGAATCAATGAATTTTTGATACTTCACTTTGCTTGCTTAAATCATGGTTATCTTCAATTAGTAAAAAAACTTATGGATCTTCTCTATGGACAAAGTAAGAGAATTATATGAATTTTCCTATCCAGAAGTTGGGAGTGCTTTCTATGAAACATGGTGACAACGGAATATATTATCTTTCTCGTTAAAAGGAAAAAAGTCTCTGCATGCTGAAAATATTTAAGTTGCTTGATTGTCTTATTTGGGTGTGTTAAATCACCAATTATTCCAAAAGCTTAAGATGATGAGAATGGATGGATTTAATCATTTTAATTATATTCTATCACTCTCTCTCAAGCGTGGGTCAATATATCCCTTAATAAGTGAACCCAACACGTGGAATATTTAATTGAAATGTGAGGTGAAATGTGGAGTCAAGGTTTAGGCTCAAAACCTTTGTTCTAATACCATATTAAATAACTAATTGTTTCGAAAGCTTAGGTTGACAGGAAGAGGTGAATTTAATTATCTGACTTATATTCTAATAGGGTGCATTGATTTTTATAGTTTTATTTTCCTTGTCAATAAATCAAAACAAGTTACTTATAAAAAAAAAAAAAAAAATCAAAACAAGTTTATTAAAGAGATTGTTTCTTATGGTCTCCATGGTTCTGTTGAGTAATGATTTCAATATAGATAGGCATTTTCATGTCGTGTGAATTTTCCATAATGGTTTGACTTGCATTAAACAAAACAGTGGCAGTGCTATAAGAAAGAATGGTTTTAGTGAGTTGACTACTTAACTACCATGAACTGATGATATCTGTGGTGCTTACAATATTATTTTTCATTTAATGTCATTTCCGTATAATCTATAGGATTTTCTTATTCAACTGAGGGCTTTTTTGGGAAGTGAGATGATCTCATTTCATCTCATCTCAAGACTTATCATAATTTCCTTCCCAAAGATCACTCAAATACAAACAATTTTCAATTTCAAATTTTCAACCTTTTCATTTAATCATTATAATTTTCCCAAACTTCCAAACAAAACACAAATAGCAATACCACCTTTTCAAATTTCAAACCAAAAATAATATTAAAAAATAATATTATAACAATATTTTAACTTTATAATATTTTTATTCAACTTTTTCTCTCTCATTTCCCAAAACCCAATAAAACATCTTAACTCAACTATTTCACTACTATTCACAGAATTCTCATCTCATCTCACTTCCTAAACATTTTCTTAATCTTTTCGGGGAGTATTATTAATGTATCTGTTGCAAGGCTTCTTTAAAGCGTTGGAATTACCAACATTCTCACTTTCAGGTTGTATTGAATTGAGATATTGATGTATTTTCTTGTGGAAAAAAATATTTATCATCTTTAAGTTTTAACTTTTCATTTTGAATGGTGGCAAAACTGGCACCAGGTTAAAGATTTAAGAAATAATTTTGACTATTGTAATGTGTAAATTTGGTTTATTTAATTCTCTCTCGCACACTAAACTGAGTCTAGAATATTGACGTCACATCTGGATTCAAACTTTTTAAATGAACTTTTGGTGCTCTGCTCTTTTGCTTTATAATTCATATATATATTGTGTTTACCTATCAATATATATATATATATATTTATCTATATTATCTATATTTATACTGTATGTAGGTGTGTCTATATATATATGTATATAATTTTAGATTTTTTTCCTAGCAAGGGCTTTCAGGCTGGCCAATAGGTATTTTGCAGCAAGAGATTCATTTTTGAAATTTCAAGATGTGTGCTTAAGCTCCTGTTTAAACTCTTAAAAAGCAATGTTTTTGTGCAATCATTGGCATAACTTTTAGTTGGATTTAACACAAAAATGAGCTAGAAAACCTCAGTTGGTATAGAAAGGGATAAGAGAAAGTATAAATAATAAGGAATAAATAATCTATATTTTTAACCAAGCTGCAAGTCAAGAGTTAGCAGTTTTCTTCTGTCTTTCAAATTTGATTTCATGTTTTATTGATGCTTGTGATGGATTGTGAATGTTATGGACGTAACCATGGGAAGTTTTCCATTTGGATCATCTTCACAGTGAGATATGTCATTTAAGGCTTTTTTAGTGAAGTGGTCCTGTCTCTTATGTTTTTATCGCTTCTTAATATTGATACTCCTTCTGTTTCACTAAGTTTGTCCTCTCTGCAATTTTGGTTACCCCCACATGTTGACCATTCCGATTTCCTAAGCTATTCATCCCACAAGTCATCTTCCCCTCTTGTCTTATAGTAGTGGTAAACAATGGAAGGAAAGTTTTTTTTTAAAGTAATAAACTTTATTGATCGAATGCAACTAGGCAAAGCCCATGTACACAGGAAGTATACAAAAGAGACACCTAATTACACTCTAGCAAGCTGAAAAGAAATAAAAAACTCATGAACATTCCCTCCCTTTAGTACAATAGCAGAAAACCATTGAACCAAAGAAAATACAAAAAAGTTCCAGATTTGCCCCACTGTTCTCTCCTTGTTGTTGAAGCATCTCTCATTTCTTTCCAACCAAATACACCACAATAAGCACAAAGGAACCATCCTCCATGTTGCTGCCAGCTGAGAGCTATGATGTTGCCTATTCCAACATGCTAGGAGGTCCACCACAGTCTTGGGCATAACCCAAGTCAACCCAGCCCTACTGATAATGCCATCCCATAATGGGAGGAAAATGTTGGAGAAGAAAATATAAATAAGACTTCTATAGAGGAAAATGTTAACGGCATGGGATGTCTGCTTTATATGTTACAAATTGTATTATAATCATTAATTGTGTATCTAGTTTCTTTTATTCTTACCTATCAAAAAAAGTGTGTATCTAGTTTCTGTGTTGATAATATTGAAGGATACCATGTTTCCGTTAAGTGAACACCGAAGCTCTTTAGCTTTTTCACCCGCTGATCAGCAAGTTGTTATGGCAAACAACCATTAGTTTTTATCCCTTTTCTTCCTTTCTGGTTCTTGTTCATGCTTTTCATTTGGGTCGTTGCAAGCTAAATTTTGAAAAAGTTATCTCGGTATTAGGGCTGCAAATGGTCCGGTCCAGCGATGGACCGAATATTTTCGGTCCATCATTTTTCCGGACCAGACCGGACTGAACACCCAAAGGGACCGGACCGGTTCAGTCGGTCCAGCCTTTTTTTTTTTAAATAATTAATAAAAATTTTTTATTTAAAATACTAAATTAAATTAAGTGACTTATTAATGTGGATTATGTAACAAACTCAATAAAAAAATATTTGATATGGTCAATGATAATAAATTAGATGAAAATTATATTATTAATTTATATAATTACTATATAATTAACTAATTGATATTATATATTAGTTAATTCATAGAATATTAACAAGTGTAAATAACATATTTAAAATTTTATATTGTTAATAGTGATAGGTTAGATGAAGATATATATAAAATATTGTTAATTTATAGAATATTAACAAGTATTAATAATATATTTAAAAATTTATATTGTTAATTGTACAATTATTATACATAAAATATATATATTTTTTTATTTTTCATTTGGTCCGGTCCGGTCTGGAAAAATCCTGGACCGTGGACTGGACCGAAACTTTTCGGTCCTCTAAAATGTGGACCGGACCAGACCGGTCTAAGTCTCGGTCCGGTCCGGTCCGGACCGAAATGGTCGGTCCGTTCGGTCCGACTAGACCGTTTATCATCCCTACTCGGTATTGTTACAAGTTCATAACTTCTAGTGAAGTTATAATATTAGGTTAGCACTTTGATTTTGAAAGTTTGTTGAATATAATGCGAATTTGATGTTCTAGTTTCTTTTGCATCATGCAAAGCTTCTTTTCTTTTAGTGGGCAAAATAAAAAGTTAGTTGCTAACCGGGATTCAAATGTTGTGATGATTTTTCATGCTAAGGGCTGGGTGGGTGGGATACTCTTGTGTGTGTGTGTGTGTGTGGGCTTTGTTTCTCCTCTTCATTGCTTGTTATTGCTTAATCCTTGGTCATTAATTGGATCTAAATGGAACGACAACTATTTTTCTTCCAAATTGCAGCATTTTCTTTTTCTAAAGCCTTGCTGTTGTATGTATGTTATGCTGCGCATCTTATCCATTTTGTGGATTCAGGATGAAAGAGAGCTTAAGAGACAAAGGAGGAAGCAATCAAACAGGGAATCTGCTCGTCGATCCAGATTGCGTAAGCAGGTAAGGAAGCGGTCCTTATATCTGTTTATCCTATCTGGCTACCCTGGATCACTTGCTGGCCAATGAATTCCATGATTATTATATGTGCATGATTTTGAGTCAGGCGGAATGTGATGAGCTGGCCCAGCGTGCTGAATTGATGACAGAAGAAAATGCCAATCTCAGATCAGAAGTGAGCCGGATCAGGAGTGATTATGAGCAGATTCTTGCGGAGAATGCCTTGCTTAAGGTGATGGTCGGGTCACGGTTTAATTTGATGGGTTTCTTTCACTTGCTAATTATTTTCTGTCAAAATAAGTCTATTCTCGTCACAAATAGTCATTTTTGTCGTAAATAACTCGTCATAAATGTTCATTTTTCTTATAGTGTTGGGCTTATGTCCTTACCAGACTTGACCTAGTCCCTGTCCATGCCACAAGGAATGAATTGACTCTAGGTTTGGTATGTAAGTAGTATGGCAGAAGTTCATAACTGTTTGGACGGTTGGATGCTGTATATCACTGGAGCGTTATTTAGAACACAATTGACCAAAGCTGATGGAGTCCTAACTATTAACATCAAACGCCCACCCACCCACCCCCTCCCTCGTCTTTCTTCTCTTCCCCTAAAAGTTATAAATAAGCTTCTGCTTGCTTAAATTTGCTCACTCGCTCATTTTTCAAAACTTTGTTTTTGCAGGAGAGACTTGGGAAGGTTCCTGGGCACGAAGATCCAAGGTCTGGCAGGAAGGACCAACACTTGAGTAGTGACACTCAACAGACTAGGCAAACAGAAGTTGTGCAGGGTAGCCACTAGGATGAAGCTACCTTGCTTTACGCAGCTTTCGGGGAGTATAACCTAACAAAATTTAGTAAATAGGAAGTTCATATTTTGCATAGAATGTAGTTTAAACTATTATATTTGACCTTGATAGCGTTAGGATCTGTTTGTTTCATATTATTCCTCATTTGTAATTTAACCCATCTGTAACATTACAAGACCCGGATGGTGTGTCCAGCTTGAGACTTGTGTCACTACCCATAACTGTTTTCAAAAGGGCAGTTTTCACACTTATCTCGGTAATAGAGTGGTTAATGCAAGTGTAACTTGGATGGATGGAAATGGAATTAATGAACTCTTTATGGTTAACTACTAAAAGCTGAATTAATGAAAGGTATTTTCTCCTTTA
>JrbZIP38_XP_018829472.1
GTGGGCTCCTGCTATCCTCTCTCTCTCACTCACCCACGTGTCGCCCTCCCCAAACCCTCGATTCGATTCTTCGAACTCCAATAGGAGTCCTAATAATCAACGACAACAGCGTACACAATCATCCACTGCCGCACCAACTCAAACAGCAGCTGCTTCAGTCGTAGCACAGAGACAGACAGTCGACATCATCCTGAAAACCAAAAGGGGGGAGCCTTTCTAGGCCGTGCGTTCGTACTCAAGTACTGGTTCTCTGCCCCGAAACTTCTCAGCCGTTGTTCTCTCGAAGATTTTGTGTTTCAAAAAAGGAAAGTATTTACAGTAAAGAAGGGGACTGTGTCTGTGTATATCCCGGTTGGAAATCCACCTCACCCTTCTCCGGCCGCTATTAACTCAGGTCTCTCTCTCTCTCTTTGCCGACGTATTGCTGCCTACCAATATTTCTACCTATTTTTCCTCCTTTCCTTTTTTTTTTTTTAATTTGATTTAATTTCTCTGAATTAAGCTCTGGATCTCCAATTTCTTACCATTGGTTTCAACTGCGGATCCCCATTTTTTCTGTTCCTAATGATGCCAATTTATGCTCCTCTAATCTGGTTTTATTTGAATATTGAGTTTGGCAACAACTTGAAATAGTAACGGGCGAAGTTTCCACAATTCTATGATTCTATTTTTGGAATTAGTTACTGTGCTTAGGTTGTGTCTGTGAATAAACTTTATAAGGTATAATTGAGAAAAAAAAAACGCAAAGACGTGCATAGATTTCTAGATTTATACTGTCAATCTTAAGGCTAGGTGATCGAAAAAGAGGGAGTGAATACATATTGTTTGGAGGAGCCTATAGGAGGAAAAGTAACCCGATATGTAGTTGCGTTTTGGATTAGTTGGTTTTAGTACAGGGGGGTTACTTCAAATTGATAATATCTCATTCAGTTTTCGGAAGCTTGCATGTTTATGGAAGAGAAGCACTTACAAGCGCATGTAATTATGGGACGAATTAATTTCCTTATACAACATGGTAAAAGATGGGAGAATAGTTTGGAATGACCTTCGTTCATTTTGTCATTTTGCTTATGTAAAAGTGTTTTTGGTTCATTTCAATCTCAGGATGAGCTGAATCAAGGACGTCATATAGTGTGTGGTGTCATTGCTGAGTACATTACCAGACTAGTACCTGTAATCTATGCTCATAATAACTAGATGTTAACTAGTTCTATGCATGGGCCCCTAAGAGTGTCACATAATGCAAATTGCCCCAAGGACAGGAATACCATGGTCCATATGACTGGTATTGCGCCATTCGGGGTGCCTATCAAGACTCCCCAAAAAAATATATATATATATATATATATATATATGTAGGACTCCCTTGGAGAATGAAGTTTGTGGGTAAAGTGATGTCTCTGACACGACTTCCAGATATGGCAGTCTAGGGGTTCCCCGAGAATAGTCAAAACAAGGATAAATAATCCAATGCATTCTGAGTACCAAACAGGGGAGTTTATTGAGGAAATCATCTTTGACCTTTTGCAAGTTGAAATGGTGAATTTAGGGAATTATGCATGTATAAATTACTAAGGAAATGGGGACCATCTGACGAACATTCTGGTCCTCACTTGAGACTGTCATGGCAGGGGAGCTATTGTATGATTAGCCTTTACTAAATTCATCCAATCCACATGCTCTTATGGTGTTGGTAAGGAGTCAGAGCCTTGAACATGAACCAAGCTTCCAGTATATCAAGCCTAGGCATTTACGTCGGATATAAACATATGTTGTAATCATTTATGGCAACACTCTGTTTTGTGGTCTGAAATGACTGCAGAACTGAATAAGAGATAAAGTACAAGTTAAAGGCACTTAGATGTTAATGCTTAACGGCAATAAGCAGTGAGTCTGTTGGCGAATATACAGATGACAGTCTATGACTTGAAAGAGGATATGGGATTAATTTAGGTAACCGTGGCTAGCTGGAATTTAAGGCTTTTGTGTTTCAATTATTTGAAGGTTAAACCATTTTGAAGTTCTTTAGGTTCTTTTAATAGCCATCTTCCATGAATCAAACTTCCAGTCATATAACATTTTGATAAATGTAAAATGCCATCAGATGTAATGATGTATGTGTTATATCAAAAGTGACGTATGTAGAAACTCTGATCGTTTTTAGCTTTGAAATAAAAGAGGTATTTATTTTCCATTTAAATTCTTATCAGAAGGAAAGAAAGGGGGGGTGGGGGGTGGGAAACAAAAAATAGAGAGAAGACGTGCATTATAACAGAAAAAGGAAAAGATACGTAGCCAATTTATTAAACTGGAACTTGTTGTGTGCTTACTGAACGCTTGCTCTGTTACAACTTATTTGAGATGCAATCACCACTTTTCCACTAGAACAGAATACCTTCAATCTCTTGTTTATTGTGGATGTGAGATAACGTCATTAATAAGTACTTTTACTACAACTCATGTTCATGGGAATCTAGAGAAATTGCTTTTGTTTACTTATAAAAAGTATCAATGTCAAGTATATTTATCATCTTCTGAAAATTCTTCCACTCACATATATGGCTATCATATGGTGCTTTTCAGGTGCTTCATAGATATCACTTAGGATACAAGCGATCCGGTCATAAACTGCAGCACTTTAAGGTGACTTTCTGAAACAACCTCGATGGGGACAGGGGAAGAGGGCACACCCACTAAGCCTTCCAAACCAGCTTCTTCAACTCAGGTCCCCTGTCCTCCTCCTATTTCCTCCACCATTCTCTCTCTCTCTCTCTCTCTCTCTCTCTCTCTCTCTCTCTCTGTGTTTGCGTGTGTATGTTAAAGCATTAAATGTATTTGTAGGAAATACCAACAACACATTCTTATCCTGATTGGTCGAGCTCAATGCAGGTTCATGATGAAAATATGTTTAATATTTTCGATTGATTTTTGCAGCTTTGTTACATGAGTTTTTTTCATTGTTTATCAAGATTACTTTGAAGTATGGATGATCAGTGTTAGTATCTTATAAATGAGATTTTTGTTTAGGCTTATTATGGTCCTGGAGCCACTCCACCTCCGTTTTTTGCCTCAACTGTTGCTTCCCCAACACCCCATCCCTATATGTGGGGAGGCCAGGTGAATATCTCCCTTTTTCGGATCATTTAGGCTCGGTTTGGATACACAAAACCTCTCATCTCATCTCATCATCACAACTTTTCCAAAATCCCACACAAAATATAATAAATAATTCAATTTTTTCAAATTTCAAACTATAAATATTATTAAAAAATTATATTCTAACAATATTTTATTCAACTTTCAACATCTCATCTCATCTGAACTGCGAAACCAAACGTAACCTTAGAGGTGTACATTCTACTGGATTGGAGATTCTTATTTTGCTTTTGTGTCCGCATTTCAGCACCCTCTGATCCCACCCTATGGAACCCCAATTCCATACCCAGCTCTATATCCTCCAGGGGGAGTTTATGCTCATCCTAATATGACCATGGTAATCCTAGTGTTCTTTCACTTTCATTCTAAATTAGGTTTCTATATTCTTTTTTCTTTTTTTAACAAATAACTCATGTGCCCACGTGTGTGATGCACGCACGCATACTAAGAAGTATTTAAATTGGTCATCTTAATTTTTTTTTACCATTTCTTGTGTAGACCCCAAACTATGTACAGACGAATGCAGAGTTGGAAGGGAAGGGCCCTGATGGGAAGGACAGAGCTTCAGCTAAAAAATCCAAAGTAACTTCTGGAAATTCTAGCAAGGCTGGAGAGAGTGCAAAGGCAGCTTCAGGTTCAGGAAATGATGGTGCTTCACAAAGGTGCAGCAACCTAAAGTGTAACTTTGTATCTTCTTCTGACTTGTTTTCGAAGAACTTTTTCCTTAGCATTGAGTTTCCATCAAAATTTGTGCTATAACTAGTATATGCTGATCAGAATTTGCTCCCCCCCCCCTCTTTTCTGGTTAACAGTGCTGAAAGTTGTACTGAGGGTTCATCAGATGGAAGCGATGAGAATAATGACCAACAGGTACAATATTTTAAAACCAATGGGTGTGCCTTTTTCTTATCCATGTAGGTTGGTTTGGCATGCCTCTGTCATTATTCAGATATTTATGGAGTTTTATACATCCGTATTAATCAGGCCTGTGGATATAGTGTATTCTTTTTCTTCTAATAAACACGTGCAATTCTGTAGGATTTTGCTGCAAGTAAGAAGGGAAGCTTTCATCAGATGCTGGCAGATGGTATGTTTTTCATCTTCAACCTTAATGCATCCTGCCTGTTCCTTTAGCTGTGAAAATTTTGTCCTTAGGAGCCAATGCACAAAATACCACTGTTGGGGGCATTGTCCAAGGTTCAGTTCCGGGGAAGCCTGTGGCCTCTATGCCTGCAACTAACTTGAATATTGGAATGGACTTATGGAATGCATCCCCTGGTGGGGCCGGAGCTGCAAAAGTGAGACCAAATCCATCTGGCACCTCATCAACACTTGAAGGCGTAATGCCTGAGCAGTGGAGACAGGTATAAGCCTTGAAGGGCTCTTCATTTTTCTTATTTTTATGCCCATTTTCCATTCCACTTTTTGATGTAAAAATTACCTTAGAATACAAATTCTTGTTGAATTGCTGCTTTTGAGTCTTTGCCCACAAACATGGCTGCACTTGTGCACACGTGCTCTCGCAGCTATGACACTGTTGCAGTTCCGAATATGTTATTTTCTGTTTTTGTATGCCAGTGTTATCTTTAGTTTATCACTTGATACACTTCTCATGGGGAGGCTGTTAGTTTTGAACTCATTGCGATTGACTTGCCTTTGAACTAGTTCCGTAACAAGATTTGGTTTATTACCATAGTTTACCATTTACCTATATATTTTAACAATTAAGCTTTCTATTAATTCCTTCGTACTGAGTTTTAGCTCTTGATTTTGACAGGATGAACGTGAACTTAAAAGACAGAAGAGGAAGCAATCTAATAGGGAGTCAGCTCGGAGGTCAAGATTACGCAAACAGGTAAAGATGTACTTGTTTATTGGGAGCAACTTTTTGTCTGTTTCACTTAGGTCCCACTGCTCGGCCATGTTCTCAAACCCCCTGATTTGTGCCTTCAATTTTTTAACCATCTTAAGTTATGACAAAAGTGTTTTGATATCTTTCATCAAGTAACTTTGTGTTTCTCCTCTCTTTATGATGTTGAAGAATGATGTGAAGCTGAGGGAACATCATTTCTTTGATTGAATCTTACTGCCCTTGATGTTATTATAATCAAAGAAAGAAATAGGTTGGATTTTCATTGATTGCTGGGTAGTCCTTATATGTGCAGCTGTGCTTGAAGTCTGGTAGGGACCATTAATTATCTTGTGCATATTTTTAAATCAATCTTGCATTTCTTGTTCCAACCAGGTAGAGTGCGAAGAACTACAGGCAAGGGTGGAAAACTTGAACAATGAGAATCGCACTCTCAGAGATGAGATGCAGAGGATTTCCAAGGAGTGTGAAAAGCTTAAATCCGAAAATGGTTCCATCATGGTTTAATTTTAAACCCTTGTCTTTTAGTATAACTCTTTCTGTTGTTTTTTTCTTTGGTGATCACTGCGGATAAGATTTTCCTTCTGATTGTTAATTGATTACCCAAAATGTCAAAAGCATTCCAATCAATTCTCTCCCAAGGATTCCACCAGTTTGATGGGAAAGTTTTGCCCTTTTTTTTGCTTGTATAACAGGAAGAATTGACAAGTATATGTGGACCAGATGCAATCGCTAAACTCGAACAGAACATCCCCACATCAGTTCTTCAGTCTCATGGTGGTGATGGCAACAGTTAGAAACCCTGCAAAGACAAGAAGACTCTAGTCTGAGAAACATAAATTAATTCGACTCCCGGAAGTAATGACATTTGCACTCATCGAGCATAGAACATCTATTTTTGTTACTAATCTATAGCCTTAACCTCTTGTAACTATAACTTTTATGAATCTTAACCGAGTGGTTACGTTGATAAATCCATCTGTATTGTATTGGACGATTAGGGGAAAAATATTGCATATAAGAGAGTGCTACACAATACTACTACGGCACCAACATTTATCTATGTTTGTATGCTTATTGTCGTCAATACCACATTTTCTCTGTTAAGGCAA
>JrbZIP46_XP_018858535.1
ATTTGCAATGGGTGGTATTTGGTCTATAAATTACGGCAACACCACCCTGCAAATCCTCTTCCACTTCTCCATCTTCTTTCCCCTCTGAACTTTGAGTCTGATCTGTTGCTCCGTCTTTAATTCTGATCCTTTTCAGGTCTTCTCCTCTAGATCTAAGGCTCTGAAACTCTGTCACTAGAAAACCATATCCCTGATCTAGATCGATCACAAGTTTTTTGATGCAAAAATATGTCTTGTTCTTGATTTTTGGGACTCATGTCTCCGGTTGTTAGTGAAATCCTCCTTTCTGGGTTTATGATCAACTCCACCCTCCGTCGCAGGACCCACTTGGTTCAGTCATTCTCTGTTGTCTTCCTCTACTGGTTCTACGTTTTTTCATGAATTAAACTAGGTCGTCCCCTCTCTACCTAGACCTCAGAACTAGGCCTTCATAATATAATTCCTATCCTATATATATATTATTAGAGTTATTTTCAAATAATTAGCATCTGGGTTCTTTGCTTTTTTTATTAACAAGCATAATCCAGAAAGAAAAATCTTGTTTTTGTTTAGCTTAATATATTTCTGTTGTTGTTAGAAAGATCTACCATGGCTTCTTCTAGTACTGGAGCTTCCTTAGGATCCAGCACGCTCCAGAACTCAGGGTCTGAGGGCGATCTTCATGATCATGTCATGGATCAAAGAAAGCGGAAAAGGATGCTTTCCAACCGTGAATCGGCGCGTCGATCACGGCAGCGGAAACAGAAGCACCTGGACGATCTGATGACCCAAGTTTGCCAGCTCGCGAAGGAGAACAACCAAATCCGCACAAGCATGAACATGACCTCTCAGGTCTACTTGAACATTGAGGCTGAGAACTCCATTCTGAGGGCTCAGATGGCTGAGCTTAACCAGAGATTAGAGTCTCTGAATGAGATCGTCAATTACGTGAACTCAACAACTGGTCTTTTTGGGCTTGGGGACAGTACTCAGACGACCCATGATAATAGCCTCCTGCAGCCATGGAGCTCTCCCTATATGAACCATCCCATAATGGCTTCTGCTGATATATTTATGTACTGATGATCATCATCTTGGTCTTCTGAAATCTTGCTTCTTGGTGCAGGGTGTTGCTGCTGTTTTTCTTTGTTCTCCGTTTTGTTCTCTGCTGTTCTTATATAAGTCTATTGTATGGTTTCTAGTAATTTCCTGTAGAACTCAAGGCCAAAACAAAGTGTGAGATGATGTTGAAAGATCATCAATGTAATTAGCAGAGATCGAGTTGGCATTTGGGTTCTTAATTTGTATGCAATTAATGGGTTAATTAACTTTGATATTAATCCATTCAATTAATATATAGTATTCAGCTTGAGTTTTATCAATA
>JrbZIP45_XP_018824006.1
GGTTTATAAAATGGGCCAGCAACACCCTGCAAAACCTCTTCACCTTCTCCATCTTCTTCCCCCAAAAAATTTTAGGTCTCCCTTCCTCGGTGTTTGATCTGATTCTCTTCAGGCTAGACTCTGAAACTTTTATCATTAGAAACCCATATCCCTCTCTGCACAAGATCTCCATCTTTCTTAATTCTCTAGCTATCACATTTTTTTGTTTAATGCAAAATATCTTGTTCTTGATGTTTGAGACTCATGTCTCCGGTAGTCAGTGAAATCCTCCTTTCTGGGTTTATGATAAACTCCACCCTCCGGCGCAGGACCCACTTGGTTCAGTCCTTCTCTGTTGTCTTCCTCTACTGGTTTTACGTTTTTCATGAACTAAATAGGGCCTCCTCTCTCGCTGCACTTCGAAACTAGATCTTCTTTATAATATAGTTCATATACATATAAAAGCATATATATATTAAAGATCTTGTTTTTGTTGAGCTTAATATCACTATTATTGTTCAAACATATATACGCCACATATATGGATTCTTCTAGTACTGGAGCTGCTTCTTCAGGGTCCAGCGCACTTCACAACTCAGGGTCTGAGGGCGACGATCTGCAGCATGTTATGGATCAAAGAAAGCGGAAAAGGATGCTGTCAAATCGTGAATCGGCGCGCCGATCAAGACAGCGCAAACAGAAGCACCTGGATGATTTGATGGCTCAGGTGTGCCAGCTCACGAAGGAGAATCATCAAATCCTCACGAGCATGAACATGACCTCTCAGGTGTACCTGAATATTGAGGCTGAGAACTCAATTCTGAAAGCTCAGATGGCTGAGCTCAGCCAGAGGCTAGAATCTCTTAACGAGATCGTCAATTATCTGAACTCCAGCACAAATGGTCTTTTTGAGACACAACAAGATCATGACATTCAGACCCATGATGATAATAGCTTCATGCACCCATGGAGTTCTATCTATCTGAACCATCCGGCCATTATGGCATCTGCAGATGTATTTATGTACTGATCAGTGATCTTTTTAATTTGTAACGATCTTTGGTCTTCTAAATTCTTGCTTCCTGGTGTTGCTGATGGTTCTTGTTCTATCTAGTTTATTCATGTATGGTTTCCAATTGGTTCTTGCAGAGGTAGAGCCCATGGCCAAAAAGAAATGTGACAGATTAATGGTGAACAGATTTATTTAGCAGAGAGTTGAAAATTGGGTTATTGGTACGCAAATGGCTTAACCGTGTAATTAATCCATTGATTTAATAGTATTTCTGCTTTCTATA
>JrbZIP44_XP_018836880.1
CCCCCCTCTCTCTCTTCTCTCCTCTCCCTCTGTTGTTAGGTTTCAGGCTTTCCGGTTTCCTCTTGTAAGCTCTGAGGTTCTGTTGTTTGGGTCGAGGAATTCTGCCTCTTTTGCTCTGTTCTCGTTCTTTTTCTTTCTTTTCTCTTCATGTACCCGCTCGTGGGTTTTGCTCTTTTCCAGGTTTGGATTTCTGCGCTTTTGCTGCCAAATTTTGGGTTTTCCTCTTGTAAAACCTCCCATTCCTGACGGCTAAAGAGTCGTACTTTTGCCGAGATCTGCCAAACAAACTCTGTCCCTCATTTTGAATTTTGATGCTGAATATAGTGTTCTTAATGTTTGAGATTCATGTCTCCAGTTCTCAGTGAAATCCTCCGTTCCGGGTTTATGATCAATTCCTCACTCAGACGCCGGACCCACTTAGTTCAATCTTTCTCCGTCGTGTTCCTCTACTGGTTCTATGTTTTTTCATAAATAATCTTTCATCCCTGCCTGAGTTAATATATAACTACGTATTTCCTAATATACATATTATATATATATATATATATATATATATTATATAATCGTATGAATTAGCTAGATATTATCACGATTTTTGTTATCTGAATCCTGGGTTTTTTAAGTCCCTAAGTTTTCTTGAGTTTTAAAACGAAAGGTTAAAAAAAAAAAAAAAAAAAACAGAGGAACAGTTTGATGGCTTCCACCAGTGGAAACTCCTCAGCGTCTGCGCCAACCCAGAACTCTGGATCTGAAGGGGACGTGCAGCTTTTGATGGACCAGAGAAAAAGGAAAAGAATGCAATCGAATCGGGAATCTGCGAGGCGGTCTCGGATGAGAAAACAGAAGCAGTTGAATGATCTGACGGGCCAAGTGGCACAGCTCAGTAAAGACAACAACCAAATCCTCGCGAGCATCACCATCACCACCCAGCTCTACCTAAATATCGAGGCCCAGAATTCAATCCTGAGGGCTCAGGTGGTGGAGCTGAGCCAAAGACTAGATTCTCTGAATGAGATCCTTAATTTCATCAACACCAGCGGCAGCGTGTACGAGCCAGATCAGACCCTTCACGCAAGCCTTGATAACAGCTTCATGAACCCCATGAACTTGCTCTATCTCAACCAATCCATCAGGGCTGCTTCTGCAGACATTTTTCAATACGAATATTAATCAGGACCTAAAAAGGGTTGAAACTTGATCAATCTATGGTTGGTTGTGTTGTACTAATCTTTTCTGGTGGAGGTTGTTCATGTTCTGTTGGTCTTAAGTGAGTGGGGTGGGAAAAAGAGAGTGCTGTTGTACTGTTGTAAAAGAACTGTAAAAAGGGTAAAAAGAAAGAGTTGAGTAAGCAGCAGCTATCTTCTTTGTAAAGCTCCTAGAAGTAGGGACTGACTTTCAGAGAACGGTGATGGTCCAGAAAGGAGAGGCCGAGGGGACCTGGAAGTTGGGTTCTTGCCTTGTCAATGGGTCCAATATAAATATGGTGTTAGGGCTTCTAATGTATGTTGTCTCTCTGGTTATATTAATATTAGTATTAATCTTCATGACT
>JrbZIP43_XP_018821148.1
ACCTTTTTTTTTTAAAACCCATTTTCTTCCATTTTTTATTCTATAAATGGCCTCCTCAGCACCCTCAACAACCTCTTCCTCCTTTCTTTCTTCCCCTCTGTTAGATTTCAGGCTTTCCAGTTCTTCTAGTTTCCGCTTGTAAGATCTGAGGTTCTGTTGGTTTGTCTCAAGGAAATTCTGCCTTTTCCTCTGTTTTGTTTTGCGTTCGTTTTTTTTTCCTTGATAGCCTTTCGTCGGTTTCGCTCCTTTTTAGGTTTTTATTTTTGTGCTTTTGCTACCAAATCTTGTTTGGGTTACCCATATAGTCAGACCGTTGAAGTCTCCATTTTTTTCCGGCAAAAGGGTCTTGCTTTTGCAGAGATCTGCCGAAGAAAACTCTGTCCTTTTTCAATCTTGATGCGTAATATAATTGTTCTAGATGTTTGAGGTTCATGTCTCCAGTTCTCAGTGAAATCCTCCGTTCCGGGTTTATGATCAATTCCTCACTCAGACGCCGGACCCACCTAGTTCAATCTTTCTCTGTTGTGTTCCTCTACTGGTTCTATGTTTTTTCATAAAGCATCTTTCATCCCTGCTAGAGTTATACATAATATAACTAGATATTCTCATATGAATTAGATAGTTATTCCTATTATTACTGTTATCCGGGTTCTGGTTTTTTTTTTTGAAGTCCTAAAGGTTTCTCGAATTATAACGTCTTGTTTTTCTGGATAATCAATCTATTCGGTGTAAAACAAGAGTAAAAAAAAAAAAAAAAAGCAGAGAAAAATCGTGATGGCTTCCACCAGTGGAAATTCCTCGGGGTCCTCGCAAACTCAGAACTCTGGGTCAGAGGGAGACTTGCAGCTCTTGATGGATCAAAGAAAGAGGAAAAGAATGCAATCGAATCGGGAATCCGCGAGGCGGTCCCGGATGCGAAAACAGAAGCACTTGGAGGATCTGATGGCTCAGTCGGCACAGCTCAGTAAGGACAACAACCAAATCCTCACAAAAATAAACATCACCTCCCAGTATTACATAAATGTCGAGGCCCAGAATTCAATCCTGAGGGCTCAGGTGGTGGAGCTGAGCCAGAGACTAGACTCCCTCAATGAGATCCTTAATTTCATCAACACCAGCGGCACCGGGGTTTACGACTCCGATCAGACCCTTCAAACAAGCGCCGATAGCTTCATGAACCTCACGAATTTGCTCTATCTTAACCAACCCATCCCGGCTTCTGCAGACATGTTTCCCTACTAATAATAAAAATCATCACCAGGGGTTGGAAAAATGCTTGATAATGAGTCAATTTATGGTTGTCTTTTAATATCATTTTCGTGGTAGTGGTGGTTGTTGTTGTTCATTACCAGAGATCAGGCTGTTGTTTTATTGTTATGGGAACAGTGGGGGAAGCCTATTTTCTTGATAAGCACTTAGGAGGAAGCTGGCAATGACTGTGAAAGAATGGTGATGGTCCAGAAAGGAGAGGGACCCATTGTCTGGGTTCCTGGTCTGTAAAATGGGTCGTTCTAATCATGGTGTAAAGGGCTTTTGATGTATGATTTCTCTCTGGTTATATCAGTTTTATTAGTATTAATCTTCAGACCTGTA
>JrbZIP48_XP_018808746.1
CTTTCAAAGGCCCCTTCCCATTCGCATTCTGTCTGTAGTCTTTCTTTTGCTTCACTTCTGCAGATATTTTGGCATCTACGACTATGCCAGACTGAAGAAGCCCTGGCTTTGATCTGAAGTTCATTAGGGTTCTTGTTTTCTGAGTCCAAAGTCGTTTTTTTTATTTTGAAATCTACAACCCATCTTGAAAGCCTGTTGATTTATTTTATTTTCCTTCGGAGATCCTTGTTTCTCGAGTCTCGGAAAGATTACTACTTTCGAATTTCGCATGCTGGGCTGGAGTTTCCGAGGCTTTTGCAAACTCTAATCTCGAATTTTATCACAGAGTACCGTTGGTTCTTACAACGATAATCTTAATGGTCAATATCTTGTTCTTGATGTTTGAGATTCATGTCTCAAATTCTGTGTGAAATCCTCCTCTCTGGGTGTATGATAAATTCCACATTCTGGCGTAGGACCCACTTAGTTCAATCCTTCTCTGTCGTGTTCTTGTACTGGTTGTACTACGTTTCATGATATATCCCCTCTCAAACTCTGATCATTAGGCTCTAACAGTATAATTATATTGCTCTATAATCTAATATATTTCTGGTTTTTAGTATCTGGGTCTTGCCTGTCTTTTCTGAATTCACCATTAACTGTTATTACAAAAGTCTGTATAATTTTCTGTGTTTCATGCATGGCATCCTCGAGTGGGACATGTTCAGGGTCAACTTTGATGCATAACTCTGGCTCTGAGGAGGATTTGAAAGCTATGCTGGAACTGAAGAAGAGGAAGAGAATGATATCCAATCGGGAATCAGCAAGAAGGTCTCGGATGAAGAAACAGAAGCATTTGGACAATCTGATTTCGCAGGTGACTCACCTCAGGAAGGAGAACAAGCACATCATCACCAGCGTGAACATCACCACCCAGCATTACTTGAATATCGAGGCTGAAAATTCAGTACTCAAAGCTCAAGTGGGTGAGCTTAGCCACAGATTGCAGTCCCTGGATGAGATTCTCACTTTCTCGAATGCCAGCAATGGCGTTTTTGGAGCTGGGGACTCGAGTTCCTTCACTGAGCCATATGATAGCCTTTTGAACCCGTTGAATTTGCAGTATTTGAACCAGCCTATTATGGCTGCTGCTGCAGACATGTTTCAGCGCTAGTACTGATCTTGCCGTGCTTCTTGATGTTTATTTATTTATTTTTTTTTTGGCTTTTTTTTCGTGTCTTTTGTTGTCTAGACTATGGTTAGAAACATCACTGCGTGGAGGTGGTAAGGAATAGACGACATATTATTTGTATCAGTCCAGGTGGGTGTTTTTACTGTTATTAATGTTGTGGGACGTTGCACTACCTATTTTTTAATAATATAATCAGCCAAGTTTGCG
>JrbZIP47_XP_018815338.1
GCCAGTCCATTTTGCTTTATATATTCCACCCCCAACACTTCTGAAGCCCCCTTCTCTTTCGCTTTCTATTTGCTGTCTTTCTTTTGCCTTGCTGTTGCAGATATTTTGGTCTGTATCTCTGAAGAAGCTCCGGCTTTAATCTGAAGCAAGCATCCCACTTAATGGGATTCTGATTTTCCGAGTCCAAAATTTAGCACCCATTTGCTCTTTCATCTTTCTTGATTTCAGGGCTTGTCCAGTATTGCTTTCAAAGTTGGGTTTTTTTTTTCGGTTGGTTCAAATCCCACCACCCGTGTCAAAACCCTGTCGATTTCTTGTATTTTCCTTCGGAGATCCCTGCTACTTGAATCTCGGAAAACATCCCAACTCTTGCATGCTGAGTTGGAGTTTCTGAGACTATTGCGAACTCCATATCGCAATTATTTTTTGTAACACACTGCTAGTTTCTACAAGGATTATCTTAATGCTCAACAACTTGTTCTTGATGTTTGAGATTCATGTTTCCAATTCTGTGTGAAATCCTCCTCTCCGGGTGTATGATAAATTCCACATTCAGGCGCAGGACCCACTTAGTTCAATCATTCTCAGTTGTGTTCCTTTACTGGTTGTACTACGTTTCATGATTTTTCGCCTCTCGAACTCTGATTATTAGGCTTTAATAGTATAGTTATATTGCCGTAATCTAAAATATTAGTTTTTTCGTGTCTGGGTCCTGTTTATATCTCTTAATCTACTCTTACTGTGATAAGTCTGCAAAAAATCTTGTGCTTCATGGCTTCCTCTAGTGGGACATCTTCAGGGTCAACTTTGATCCACAACTCGGGCTCTGAGGAGGATTTGCAAGCTTTGATGGATCTGCGGAAGAGGAAGAGAATGATATCGAATCGAGAATCGGCAAGACGGTCTCGGATGAGGAAACAGCAGCATTTGGACGAACTGACGGCCCAGGTAGCTCAGCTCAGGACGGAGAACCACCAGATCATAACAAGCGTGAACATCACCACCCAGCAGTACTTGAGTATCGAGGCTGAAAACTCAATACTCAGAGCTCAAGTGGGCGAGCTTAGCCACAGATTGCAGTCCCTGGACGAGATCATCACTTTCTTGAATGCTAGCAATGGTGTCTTTGGAGCTGGGGTCTCAAATACCTTCACTGAGCCAAACGATAGCCTTTTGAATCCACTGAATCTGTCATATTTGAGCCAGCCTCTTATGGCAACTGCAGACATATTTCAGTATTAGTCTTGGTGTGCTTCTAGTGTTTTCCTGGAGTAAAAGAGAGTTTTTTTTTTTTTTAAATGTTGGTTTTAGTGTCTAGCCTATGTTCAGAGATATCTCTATAATGGTGGTGGTAAGGAATAAACAATGTATTAATGTATTGTATGCGTCCACCATATGATGGATGTTATGTATTTCGGTGTGTAAAATGGTGGCTGCAATTGTAGTGGGCTGCTATTTTTATAATAATATTGGCCATGTTTTCGTCATAA
>JrbZIP50_XP_018808498.1
GCACACGTTTTCCCCTATAAAACCACCATCCTCTTCCCTTGTTAACCTTCTTTCGCCTCACCTCTCGCCCATTCGCTTGGTTTCTGCCTCCCCTACTCCTTTCTTCCCCAAATTCCTTTTAAGCTTTAGGAGATCTGTTTTCCCAGCCCCCTGATTATTCGATTCATCTTGCCATAGCTATTCGTGTTTTCCGATTGGGGTTCTGATCTGAGCCTAATCTCTGGGATTTGATACAAACCATTCGGGTTTAGGTTTCGATTACGTCGATGAAGTTAGATTTTATATGACATTTAACGTCCTCATGCGTCGCGTTCGTTTGCTACACTCGTTCTCGGTTGTGTTTCTCTACTGGTTCTACGTCTTCTCATGAATTAATTCCCGATCTGGAGAAACATTTCTATCAGATTGACTGTCATTGATTTATAGGTAGCCTAACTCTTAGAACCCTAATTTCTGTTTGTTTCACAAATTTCTGATCCAAATTCGTTCAATTAATAAGAAAGAGCGCCGTTTTGGTAATTTCCTTTTGAGGGGGAATATATTGATGGCTTCGGTTCAACGATCTGCGAGTTCCGGATCCGATGGTGGTGACCCTCGTTTTGCGGTCGACGAGAGGAAGAGGAAGAGGATGCTGTCGAACCGCGAATCGGCTAGGCGGTCACGGATGAAGAAGCAGAAGCAGATGCAGGATCTGACGAACGAGATCAGCCGGTTGCAGATGGCGAACAGCCAGCTGGTGCAGAGCATCAACGCTAAGGAGCAAGCCTACGTGGCGATCGAGTCCGCGAACAATATCCTCCGGGCCCAAGCCATGGAGCTTACCGATCGCTTGCGGTCCTTGAACTCAGTGCTTCAGATTATAGACGAAGTCAGCGGGTTCTCATTGGATATTCCGGAGATACCAGATCCGCTGATGAACCCGTGGCAGCTCCACCATCAGATGCAGCCGATCGTGGCGTCCGCCGACGTGTTTCTGAGTTGATAGAGAATGATCACAGGCTCGGCCCTTTGGTGTGCGTCATTTTGTATTCTAGCTTGATGCGTGTCGTTTGGACTGAAATAATGGAGTGCATCGTGTAGCGCAAAGCTTAAACATGTTTGTGGGTGTTGTTTAATTTGGTTTCTTGTTTGGTATGTAAAAAGAGTTGTTATCGTTGTGTTCATGAAAATGTGATGTTTCTTTTTCAATGATATGTCGTTGTGCACTTTGAACTTTCAATTCAA
>JrbZIP51_XP_018821766.1
ATGCCGTCCACACAATCTGCGAGCTCGGGGTTTGAAGCTGATGCAATTACATACGGATTAATGGATGAGAAGAAAAGGAAGAGGATGCAGTCGAACAGAGAATCTGCAAAGCGCTCGCGAATGAAGCAACAGAAAAAGATGGAGGATTTAGTCGATGAAAAGGCAAGGCTGTTGAGAGAGCTTAAGAAGAATAGCGCAAGGTACTCTGGCCGGGAGAGAGGATGGTATTCCCTGGAGTCAGAGAACAATCTTTTGATAGCTGAAAAGATGTGCTTGGCCAAGCGTTTAGACAACTTGAACTCACTTATCGTCAATCTTGGGCTTGTAAAAAATAACACACCCAAAAGTCCGGAGCTAATAATGTTGAATCCATCGCTGCTTCCACAATGCAGCTTGTCGCGGCCTCTGCCGGAAGGTTTTGGCTTGAATTCAGTAAGTGGCCGCGGATTTTGA
>JrbZIP64_XP_018856962.1
TCACTGACTCCGTACTTTGCTTTCGCAGCCTCATCTCTCTCTCTCTCTCTGTTCCTCTTCCTCTTCTATATATTTCTGTACCCATACCGTAACTCTCTCCCCCCTCCCTTCTCTCTTTCTCTCTCTCAGCAGTGGCTGAACCAATTGGCAGACCACGTCTCGTTGTGCTCCCGAACTCATTCTCAAATCGCGTCGATTTTAAGGGACGGTGACATGAAGCGTAGCGCATCAGATCAGTTGAGTCTCGAAGTCGAGGAGTTGATGAGGATGATAAGTTATCCCGAGTTGATCGATACCGGCCGGAACGGAGACCTAGACGATCAGTATGAAACAACCGGAGAGACTAATTGGAGTCATGTGCTTGACGGAGCTGCCGATGAACCCAATGTCTTTCTCGGTGATCTTCTGATCTCCGCCTCCAGTAGTCTTTCCAGCTTCGATGTCAATAGTCGGGTTACTCTCTCTCTCTCTCTCTCTCTCCGTCGCTATGTTTTGTGGGCTCACAGACGAGCATGTGAATGATCAGTTTCTAAAGAAAAACCATAACTACAGCACACTGGTGTAACACCCGTGTGAATATTGAAGTTTATGGTTGGATTTCTAAATATTAATTTTTTTATAATTAATGCATATCCGTCGGACCGTCACAATTGATACGATGGAATGAAATTCTATATTATTCTAAAGAACAAAAATTAGTTCCATATATATGCCTGTAAAGTAATGAAGTACATATACTACTTTATATATATATATATATATTATCAATATGAAGAATTAGTTCTATTTATATTTTGGTAGTGCTGAAAAGTAGCTTTAATTTATTGTTTGTTTATTTGTTTATGCATGGTTGGTGGAGCAACAGGCAAAGCCATCGTTAAAGAGGAGTCGTCCATTTCTGTCAACTTGGCCCATCGCTTTCTGCCTTATAAGCATGCAGCATTCTGACATGAAAATGTTTTTCAATTGAAAAATTTTATACACCACTTTCATCTCAATCTCATCGTACTATATAGGTAAGATGTAACATATTTATTATTATTAAATGATATTTTATAATGATAATAAATATATCACATCTTACATATTAAGATGAAACGTGACGAGAGTACGAAGAATATTCACTTTTTCTCATTTTCAATCACCCTAGCTGTAGCTCTAACTATATATCTGAGTTTACAAAATTTAAGATAAAAGAATAGCATAGACTACAAGTTGAATTAATCTTGCAAGCTGTTTGCATTGATGTACATCTCATGCTCATTATTTTGACCCTATTGGTTCATTTACAAGCACAAGATTCACTGTTTACCGGCTTATAGTATGCGACGATCTAACCCAGGTTCCTGTTTGTAAGTGCAGGGCATAAGGAATTTATTTTCAGGTTGCAGTGGACTGACTGAAACCCTTGTTGGTTCTCCAAATCTCACTTTTAAGCAATCCAGCATTTCAGCAACCATGGAATCTCAGTCATCAATATGCGGTATGAATCATCAAGGAGCTGCCACGCATATACATATGCATGTTTCATGTTATCCTTGTTTAATCTTTAATCTCCTTTCCAATTAATGCTTTTCGTTTAACACTTAAATTGGGGAAACATGTCAGTTAGCAGTCCAATGTCAGCTAACAAACCAGAAGGCAGGGATGCTCAAGCAAGAGTAGCTACCAGTACTGGTTCCTCGCATGAACCTTCGGATGATGATGTCGACTTAGAAGCTGGTCAGTGTGAGCAGAGCACAGATGTGGCTAAATTAAAACGCCTGAAAAGGTACGTGTGATGTTCTATAGTAATTCCACAAGTCGGTTCTGGGTTTTTCATGATCCTAACTATTTTTTTTGTGGCCAGGATGAATTCCAATCGGGAGTCTGCCAGGCGATCAAGAGAAAAAAAACAATTGCAGCTCCAAGATCTCGAGCTTCAGGTTATATATCTTGTGTCGTGGGTTAGTTTTTGTTATTTGATTCGTCAATTGCAAAAAAAAAAATTCTCAGTACTGTTCATCCAGAACCCGAAAAACCAGATTCAACTTTTAATTTTTATCTAAAACTCATGGTTCTTACTTATCTTGAACAACTAGGAGGAGAGAAAAAGAGGAAAGTTGGGGAATCTACCAACCAACTATGGAGTCTAGAATGTGGTTGAATGCTCCTTTAGCAGTTTTAAATTTTGTTGTTTAATTTATGGTTCTTTCTCAGGTTGATAAACTGAAAGGAGAAAATACTTCTTTATGCAAGCAGTTCACAGATGCTAATCGACAGTATCATGTTGCTGATACAAATAATCGAGTCCTGAAATCAGATGTAGAAGCTTTGAGAGCCAAGGTATTGTAGCAGCAGCTTTACTTATACTCAAGAGGGTTTTGTATGGATAAAGATCAGCAACATAAAACAGAAAAAGCCAATAAATAATAACATTTATGTGATTTCAGGTGAAATTAGCTGAAGATATGGTCACTCGTGGCTCGTTAACAACCAGCAGTTTGAGTTTGTATCAGCTTCTTCAAAGTCATTTAGGTACACCACCGCCACTTAATACCCACAATCTGCGCCGCGTTCCGAATGTCTCCCCAACCATCACTGTTTATGGAGATGAAACCTCATTTGCTGGAAATGGAATGGCTGTTTCCGGGCAGAATTCAGCCTTTGGACTTGGACACACCAATATTACTAATGGCAACCTGAAGACTGGAATCATGAGTGATGTTCATGTAATCAATGATCAAGGTCATGCAAACGTGCTATTTTAATTTTCTTTATTAATTTGTTAATGCCAGAAATAGTGGAGATCCTGGCCATCCATATGATCGCATGTTTTATTTTGGCAAAAGTTGGCCAGTCTTTAATTATATTTGTAGTTTTATGTTGAAGACTGATTAATGTATTATAGCTTGGTGTTTAGTTTGC
>JrbZIP63_XP_018845422.1
ATGGATATGTTGCTAGATGTTTGGTTAGTGAATAAAAAATTTAGATAAAATTTTAGATAAGTTTAATCTCAGTTTTTAGTTATTAACATTAAATGATCTTTGAAAATATGATTTTTTTAATATTATTTTAATTAGAATATAATTATTATTAATATTGAATTGGTAGAATTATAAAATGTGATATAAATAAATTATTAATTTAATAATATTTTATTATTATATAAAAAGTAAATGACTAATTTAATATGAGAATTGAATTTAAATAAAATATAAAAATATAAAAAAATATGATATTAATTAAATTTTAAAGATACAACTGACCAAACTAAACTAATGAAGATGCTATTGGAGGTAACCTGAATGCTGTATCACACGACAATGAATTTTCGTAAAACGTCACATCTTAATTTCACGTGCGGTCCTAAGTAGTATAGTTTTTCTCTCTCTCGATCACACTGTGTCGTATTTCGCTTTCGCAACTTTCGCTTCTCCATGTTCCGCTTCTATTTATTTCTGCACCCATGCCATAATTCGCTCCCCCTCCCCCTCCCCCTCCCCCTCCCAGTCCCCGGTAGTGGAACCGTTTCAACTTGTAGAACTCGGGTTATCGTTGTGCTCTGGGACTCCGTCTCAAATCGCGTCGATTTTCAATAGCGGTGACATGAAGCGCAGCGCATCGGAGTTGGCTCTCGAGGAGTTCATAAGGAGGACGATAAACGGTCCCGAGTTGATCGATACCGGAACCCGTGATAACGATGACAAGTATCAGATAAACGGAGAGTTTCAGAGTCATGAGCGAGACAGAACTGGTTTCGCCGATGAAGTCGATGGCTATCTCACCGATGTGCTCTCCGGTGATCTTGCCAACTACGCTCTCAAAAGCCGGGTCAGTCGTCCTTCTCTCTTTCTCTATATCACCGTTTCTGTGTTACGTCGGTCGACTGAGGTGTAACCGTTTAGGCATCAGTAATATTATGTATAATCGTAAAATATATAAATATCGAATAATTATTTAAAAATAAAATAAAATTAATTATTAAAAAATTAATTTTTTTTATATAAATTTTATATTTATTTATTTATTTTTAAAATAACTATGCGATACTTACACACTTACCACTATAAATATTTCTTAACTGCATAGGGAAGACGGGCGCATGCCGATTTCAATTTGTAAAATAAATAAAAACCAATAATTAATTAAGCATCCCTATAATATGTAGGGTAACCATTTTTTTTTTTATATAAGTAACAATATGTAGGGTAACCATCCCACAGACAAGGTCCCACACCCTCTATACAAAGGAGATTTGCGACCAGATTGAAGCATCATTTGGACCTCAAAATATTTTACAATTAAGTAAATAGTAATAAAATAATTTATAAATAATAATAAAATAATTTGAAATAAGATATTTAATAAGTTTTAAAAAAGAAGAAAAAAAATTAAATAAAAAATTATAATTTTTTATTATAATTTTTATTTTAAAATTTGAAAAATTTGTATATTTTTTTTGTTTGTTTGGAAGTTTATAAAATTTGTATTGAATTTTGTATTTGAATAATGGTTAGATGCTAAAGTTAAAAATTTAAAATTGAAAAGTATTTTATATTTAAGTGGTGTTTGGAAAAGAAATTATGATAAGCTTTAAGAATATATCATTACCCAAATAAGACTTGAGTCTTCTACCTTTGGGTTATAGGATTTAGAGTGTGAGAGTGTTAAACATAATAGTCTCATAATATATTTAAAATGAGAAATTATATTCTCAAACCAATGCGTAAATTACACCTAATAAATTATTTATACGGTGTAATTTGATTTGAAATATCAATTTTAAAATTTAAATATTATAAATCATATCTTATAATTTAAATAATGTGAATGATATATTCTAGACACTGAGTTAAAAATAAAATAACTCATTAAAATTTTTTGATATATTCAGACCGTCAATCTCTAGGTATTTGAATTTGCAGAAGAAATAGATTTCACACCCGCTTTGCCAAATGTGATCAACGGCACTATTAATATAATTTTCATTAATTTATGTCGGTTGGATGAATTGAAAGCCATTGGCAAGAGGGGAAGTCCATTTTGACGACTTGGCCCATCGCTTTAATTCTACCAAAGCGTGCGGAGGTGAAAATGGTATATTAGGGATATAATATTGGGAGTGCTAAGTTAATGTAATTTATTGGTAAAGCTTAGTGTAAAAATATATCTATAGAGTTAATCCTATATACAAATCCCAAATATAACAGTCTTGTATAAGGCTTTTGTAAAAATATAGATCTCAATAAAAAAAAATTAAGTTTTTCATAATTTTCTATAGTGTGATTCACTTTTTTATAAAAGATTTTGTGAGAGCTGTGTATTTGAGACTTGGTCTCAATAAGACTCGTTTAATTCCACATGTTATATGATGCTGAATTGCTGATACAGTCAACCTCGCATGACCAATATCCTTCCTCCTATGTGCTTGCAAAAGTGAACAGAGGAAGTTAGACAAAGGGACATGTCAACAGTAGTCAGGGGATAGTTCCCAATCCCATTATGTCGTAGTTAGGATTCTCAAATTGATTAGAATTTTCTAAAGTGGATCTCCTGTCAACTTTCATTGGGAGAAAATCTATCACTTTCTGCTAGCGTAAACTTTTAAGATAAATGATAATTTTATTTAAAGAAATGATACTTGCAGTTGTGAGTGTACAAGTGCCGTACAATCGCTTTGAAAAAAGTGAATAAATATGAGACTCACATGAAAAGAAATTAATTTTTTAATAACAGACCCCACTCTTTTTTAAAGCGATTAAACGACATTTAAGCATTTCACGACTATACGTAGAATTACTCTTTTATTTATATGTCTCTTACCTAAGTGAAATTGATGGCCAATGTGTGTGAACGTATATAGAGATGGACATAGGATAAATAAACTGGTGTGTCCAAGTGCTCATTGATGTATATATATCTCATAGCCATTATTATGACCATATCGGGGCATTGACAAGTACACATATTCACCATCTAGTACTAGTATAGGAGGATCTAACTCATGTTCCTGTTGGTAAATACAGGACATAATAAGTTTATTTTCAGGTTGCGGTGGATTGACAGAAACCCTTCTCGGTTCTCCCCTCCTCACTTTCAAGAAATCCAGCATTTCAGCAACCATGGATTCCCAATCATCAATATGTGGTATGATCGAGGAGACGTGCATATACATAAGCATCCTTCAAGATATCCTAGAGTTTAATGAATCTCCTTTCTGTTTGTTCTTCTTTTTAATACTCGAACGATTTGGAAATCTGTCAGTTAGCAGTCCAATGTCAGCCAACAAACCAGAAGGTAGGGATACTCAAGAAAGGAGAGGTACCAGTGGTTCCTCGCATGAGCAATCTGATGATGAAGATGTTGAGTTAGAAGCTGGTCCATGTGAGCAGAGCACGGACCCCACCGATTTAAAACGTGTAAGAAGGTATGTTCATGTATATCAACTGCATTGTAACATATATACTGGGTTGTAATTTATGACCCTAACTACATTGAATTGTTATTGGTGGACAGGATGGTTTCCAATCGGGAGTCTGCTAGGCGATCAAGAAGAAGAAAACAAGAACAGCTGCAAGAACTTGAGTTGCAGGTATCTTATGATTTGAGATGTTTGCGCTGTGTGATTAGTCAATCTTGAAAGGGTTAGAAAAGGGTGAAATCTTGATTCCCCAAATTGGCTACTGAGGAAAAGAAATTCAGAGTAGTTGAATGCTCCTTTAGCAGTTTAAAACTATGTTTGGTTTAACTCATGGTTCTGTTTCAGGTTGAACAAGTGAGAGGAGAAAATGTGTCTTTATGCAAGCAGCTCACAGATGCAAATCAACAGTATAATGTTGCGGATACAAATAATCGAGTCTTGAAATCGGATGTGGAAGCTTTGAGAGCTAAGGTATTGTAGCAGATTCTATAATGTAAAACTCGGAGAGTTTGTTTGGATACAGAGCAATACAAATAACGAAGGTAAATAACCTTTCATGTGGATTTTAGGTAAAATTAGCTGAAGATATGGTTGCTCGAGGCTCCTTAAACTGCAGTTTGTATCAGCTTCTTCAAAGTCATTTAGGTACACCACAACCACTTAATACCTATAATCTGCGCCGGGTTCCAAATGTGTCACCAACCATCACTGTCCATGGAAATGATGCCTCGTTTGCTGGAATGACAGTTTCTGGGCAGAATTCTGCCATTGTCCAAGGAGACACCAATGCTAATAATAGTAACAACATTAAGACTGGAATCTTGAGTAGTAATGCTGTAATCACTGAAGATGCAAACGTACTGTTTTAAATTTCTCTACTACTCTGACAATGCATAAAATGGTAAAGATCCTGGCCATGATAGCATGATTGATTTTGGTAAAAGATGGCCAGTCTTCATGATTGGGGTTTGCATCCGTATCCGAGTGCATAGCAAGACAGAGTTCAATGTATATTTATGTTGAAGGTTGATGGCTATTTGGACTTCAAATGTTGCCAATTTATTGTTCTAAACAATCCC
>JrbZIP62_XP_018830240.1
TTCCGTAGTAGGAAGAGAAAGTGAGCGAGAGAGAGAGAGAAGAATGGATAGGGTGTTTTCAGTGGATGAAATTTCGGACCAATTCTGGTCGCCGCCACTCCGACCACCGCAGCCAAACTTGCCGACGGCCGTAACCGGGTCATCGGAAGAATCGTCCAGAATGAACAGGAGCCCATCTGAGTGGGCCTTCCAGCGTTTCCTCCAGCTGGAAGCTTCCCCCAAGATCGACACCTCTTCCGCCGACCAACACAAAAACGACACCGTTTTCGAGATCAAGGAAGATGACGAACGCAACGCACCTCTCGGCAATCATGTCCAGAATGCTATTAATGATCAGAATGATGTTATTCAGACCAAGACTACCACCAATATCAGTTCCACGACGTCGTTCGGCGACAGTTGCACGGCGTCGTTTAACGCTCCTCCTCCGAATATCCATGCCGATTCCGAGGAGTACCAGGCTTTCCTTAAAAGTAAGCTCGATCTTGCTTGCGCTGCTGTGGCTTTAACTCGGGTAAATCCACTTCTCTCATTTCATTTATGACGACGATTATTATTTTAATTTCTGGTTTTTTGTTGGTTGCCGAGAAAACTTGAGGATTGATTATTATTATTATTATTATAATTTGTTTTGTTGGGTCCTGGTTTTTATGTTTAGCTTGTGTTTGCATACTGGAAAACTGGAGAAAAGAAAATGAAGCTAAGATATGAGTTTCCTTATGCTTCGTTGGTTGGTTTTTTGTTTTGGGAGGATAGAAAAGTCAGCTCTGACGTGCGTTAGTATGGGCTCAGTTGCGTGCTGGTTGGTCTCTCTCTCCCCCCTCCCCCTCCCAAAAAAAAAAGGAAATATGGGAGCCAACGATTTTCTCAGCATCCGAACAAAGGATTAGACTTTTTTTTTTAATAAATTGTGATGAATTGAATATGCTGATAATCTTGTGTATGAAATAAAATGGAAAACAGAGATAGGAGAAGGGTCCAAAACTGAAAAAATTACCCGCAAAAAAGATCCTCTCTACCGTAATTAAAAGCACAATAACATTCTGAATTGTCACCTCCTAGTTGGAGAACGAAAAATGCTACTTCACCGACAGTTGGGTCCGGATAAATTTTTTTTCTTGTTTTTTGTTTTTTTATTAAAGAAGTATTTTGTAACGATGTTATGATTATTTTTAAATGCTTAAGGGTATAAAAAAAGATTTAGTCTACAAAAGTAGGGACGGCCTCGTGAAAGCTCATATAAATATGCTTAAAAAAAATTTAAAATTATAATGATATTCTTTTTAAAATATATATATTTTTTATTTCATTCATCAATAGAACTACACACGCAGTTTTTCACTTAGGATTACGAATAAAATTTATCATAAAAAATAATAAAAGAATAATAAATAAAAACTTTTTTGCCCTTATTGGGACCTGTCTTGTGCTACACCCTCGGTGGGGGCATTTGTGGTATTGAGAAAAGAAACTTTTTACTTTTAGGTCCCGTTGGATATAAAAATGGTTTCATCTCATCTTATTATTAGAATTTTTTTAAATTCTCACATAAAATATAATAAAAATTCAATTTTTTCAAATTCAAAACAATAATAATATTAAAAAATAATATTATAATAATATTTTATTTAACTTTCATCCATAACTATCTTATTTCATCTCACTATCTAACCAGAGGTTTAACGTACCTACAAGCAAAAAGGGTTTGACGCCTCCACTGTTTGAAAGCATCATTTGTTTATGTTCGTCTATCTGTTTGTTTTTAACAGGAAGATATTTGATCAAAATGTTCTCCAAAATTCCAAATCAAAGAAAGAAAAAGAAAAAGAAAAAGAAAAAAACTATCGGTTGTAAAACCTTTGTGGGCATGTTAAAATATTAGGGAAAGAACTCCTCTAATAGACGATAACGTATTTGGAAGCAAATGAAGGGCTACAGTATAAGGTTTAATTATACAGAGAACCTTGGACAGTATAAAGACAGAGTCACAAAGTTTGAAGGGATTGCTCTGAAAATCATTTGCTCTTAACATGATATCTACCTAAAAACATTAATTGTGGCTGTGGTTTGGGATCAAAGAATAGTTACAATTTCCTTTTCATATCTTTATCGCATATGATTTATACCTTTTATGTTGAAATTCTTGAAATAGATATGAGCCCAGTATTTTTTGTCCTATAAATGCTCGTTGACTTAGTATGCTTTACGCATGTAAATAGGGATCTCTAGTAAAGCCTCAAGAGTCCGCTGCTTTAGCTGAAAATGGATTACAGGCTTCCAATACTTCACAATTGGGATCCCAAGCCTCTTCTAAAGGTTTGCATGACTTAATTTTTTGTGCTTGTACTCATGCAAGATGATTTTCTTAAAAGTTTCAATGAGACAATCCCTTCTTGACAAGGACAATCATCATCTAGTTGCTCAATGCTAACTATGACTGATTACTGAACCATGCTCCTAATGGAATTCCCCAGGCATTTCTCTGCAAGTGCCAACTTCCCAGAAGTTGTCCAAACTGAAGAACAGATATGCATTAGATTCACCATGCAGAACATCAGTTTAGTGAGCTATTCAAAACTAAGTGGAAATTCTTTTGTTCGTTCTTAAATCTAGTTGTAGATTACTTTTGTTGTCCTCATTACAGTTATTTTATGTATTATACATACATCCATACTATTGCAGCTGATGGGTTTAAGAACTGGTTCACGCAATGTTTAGTGACCAATTTAATTCATTAGTTGGGGGTCGAAGCTACTAATTGTTATGAATTATTGAGCATGTATGGAAAAAGAAAACGCAAATATTGCATTGAAGACAATGGGAGAGTAGAGTGGAGAGACAATTAGGATCGGTGTTTATTTACATTTGATTTGAGACAATCATGAAGCCCATGTTAGTTCATGATCTTTTTTCATTTGCATAGATTCCTTCTCTCTCTTTCTCATAGTCTTTCCCTGGCTCAGCTTTGGAACTGAGTGTTGCTGATCAGTAATACATACTCTTATTTTGAGTATCTCATTCTTAATATTTTATCTTAAAATATTTCCTATATAGGAGCTGGGTCTGATTCATCCAGGTCACGAGATAAGGACTCTAATGGACCACTAGGAATTCCTTCCTTACCTGCCGTGCAAAAGAAACCTGGGATCCCAGCAAAGGCAACAACAAGTGGATCATCACGAGAACAGTCAGATGATGAAGAAGTTGAAGGAGAGAATGAACTGTCTGAGAATATGGATCCTGCTGATGCAAAAAGAGTTAGGAGGTAATCATGGTCTCTTCTTTTCTATTGACAATATTATAGGGTATAATACTGGCAATGTCCAGAGCGACTTGTTAATTTATTGTGGGCTTGGGATAATTAATGTTAGCTTGTGTACAATCTGACGATGACACAAATTCATCTTCTGAAAAAGCAGTTTCCTGCAATATGGGCTATTATTCTAGTGCCATATGGAGAAGCCATACCTGTGTGTGCAGTACTGCTAAATTGTTTTTGGATCTTCGTTTTATAGTTATCATTAAAGCGACATCAAAACTTTTCTTTTTCTTTTTTGTTTTTAAGTTTTTTGGCAATTAATACTAATGGAATGTGGGATTTGCTTGTCTAATTGAATAGTTGATTGAAACCTGAATTTCATGCCTAAAACTTAGATCATAGGTCCTGCCAAATTGATTTAACAATAGGAATGTTTTTCTTAATTCATGTAAAATTGGTATTTTTCTTCCAAATTCGTACCTGTTTGAAAGGTGTAGAATGCATCACTTTGTATTTACATTTCATTAGTTACTCTCGGTTACATATATGATGCACACAAAACTCAAAAGTTGCACACTTGTTTGCCTCTTTGTGTAGTCATTGAGGGATCGATTTCATGGTTCTATGCCCATCTCGAACTCATTTTCACCATTTATTTGTATGGAATGTTTCAGGATGCTTTCCAATAGAGAGTCAGCTAGACGCTCAAGAAGAAGAAAGCAGGCCCATTTGACTGAGCTTGAGACGCAGGTTTGGCCTTTTTTTAGATCCATTACCTTTTGTTTTCTATTTTTACATTATTTTATTCCCAGTCTTGTAGAGATTTCCTAACCTATTGTCCTTAGTAGGTTTCTCAACTAAGGGTGGAAAATTCTTCCCTGTTGAAGCGTCTTACTGAAATCAGCCAGAATTACAATGAAGCAGCTGTCGACAATAGAGTTCTAAAAGCAGATGTTGAAACATTGAGAGCAAAGGTCAGTAATTCATTCTAGTTGCTCTTAAAGCTCAAGTATTTTGTCTGATTGGCATACATCAAAACCTACAATGCACTCTCCATGGCGAGCCTGTGCCTTGGAACTAGGGATGAACCTAATTAAAGAACAGACTTAAGGAGAAGAAGAAACTTTCCATTTTTCATGATATTATGCATGGATCAGATATATCATGGCGAAGTATATATTAATTATTGTTATGTATTTGACGTTGTATCCAGGTTAAGATGGCAGAGGAGATGGTCAAAAGAATTACTGGATTAAACCCAATGTTCAATGCCATGTCTGATATATCCTCAGTAGGAATGCCATCATATGGTGGGAGCCCTTCTGACACATCAACAGATGCTGCCGTGCCTGTTCAAGACAACTCAAATCATCACTACTATCAACCCAGTACCAACAATAACATATCTACTCATGGTCTGGGAGTCAGCAATGGCTTGGCAGACATTTCTTCTGTAGAAAATGTGCAGAAAAATTCTGCAGTGGCTGTAGTAGCTGTAAACAAGATGGAAAGAACAGCTTCCATGCAGCGAGTGGCCAGCTTGGAGCATCTTCAGAAACGAATCCGTGGGGGTGCAAGTCCTTGTGGACCCCAGTCCAATGGGGAGCATTAGTATTAAGTAGAACCAACCCAGATCTCATGAAGCCTCTTCCGAAAGATGATTTCAAGAATGATCAGGTTGAAGTACTGGTTTTGGTCTTACTTTATGTAAGAAAGCCTATTCTTTATGTTGACTACGCTATTAATTGAATTTCTATTTTAAAAAAAAAAAAAAAAATTCAATTTCTCTTTATTGACTTCACTAATCAATTTGACACTGTATGTATGTAACAGCCAAGTTGCCATATCTTATCCATCCTCATGCTTGGGGTTCCTACA
>JrbZIP61_XP_018826989.1
AACTTTGACCAATGAGCCTCAATTCCCAGCGCCAAGTCAGCAAACCAGATAAAAAGCAGCCTTCAAGAAAGGGAAACAACAAAGAGAGAGCGAGAAGAACAAGGGACAGGAATTGAACATAGAATGGATAGGGTGTTTTCAGTGGAGGAAATTTCCGACCAATTCTGGTCGGCCCCTCTCAGGCCGCCGCCTCCGACGCCACACTCCCAGTCCCGGCCACTATCTGCCGGAAGTGTATCATTGGACGAATCTTCAAGAATGAACCGAAGCGAGTCCGAGTGGGCCTTTCAACGTTTTCTCCAGCTCGAGGCCTCCTCCAACGCTGAGACCCAGACCGAAACCAAGACCGAGACCGAGACATCATCTGCCGTCCACCCGAACAAAGACGTTGTCGTCGAGATCGGGGACGACGAGGACAACACCAAGAATGCTAATAATATTAGTAATCATAATAATATTATTCGGAACAAGTCTCCCACCAGTACCGCTTCCACGTCGTCTTTCGGCGAGAGCTGCACAGCGCCCTTTAATGCACCTCCTCCCAATATCCCCATCGATTCCGACGAGTACCAGGATTTCCTCAAAAGCAAGCTAAATCTTGCTTGTGCTGCTGTGGCTTTAACTCGGGTAAATTTATTTTTCTCATGTGATTTTATGACTATTGTTATTTTTTTTCATTTAGTTTTCGGGTTTTCCTTAATTCGTTGCGGAGGAAAATTAAAGTTTGTTCTTTTCGATGAAACTAAAAAGAAGAAAAGTTTGGAGTTTGGATCTGGTGCTTAGTTGATTTTTTTTTTTGTACTTATGTTAGATATTTGCTCTGTTGGGTCTTGAGCTTGGTGCCTAGTTTGTGTTTGGATACTAAGAAACCTGGAGAAAAGAAAAGGAAGCTAATATATGAATTTCGGAGGATTTGGATCTTTAAATTATGCGCGAAGTAAAAGGAAAACGGAAAGTTTCGTACCCAAACTAAAAACGCACGTGGATAACCTTGCAAATTGTCATCTCATTGTTTGGAGAACGAATAAGTACACAGCTTTGGTTGTGGAACTTGTTGGGCATATGTAGTTATTGAAAAAGACATCTTTTTTGCTATTAATGTTCTTTGGAAGCAAAAGAAGGGCTTGTCGGTTAGATCCCAAAAAATATACTTGAGATGTAAAGCCTTAACTTGTTAGAAACTCTTATTAGGGAATTTAAAAGGGAATTTCCTTTTTTGTTAGGGGTTTGTATTCATGCACAGTTTGCGTTTCGGTGCTGTGAAAGCCAAAGAATAGGATAGAAACGGAGCGAGCTCTTTAATACGGTCATTCATTTTACGAGAGAAACAGAAAGTTAGCTCCCAGTTTAGCCACATTGCTGCATTAGCTTCAGCTTCAGCTTCAGCTGACCGGCGCTTCTGCTTTCTTGGAACCTGAAAATGAGAAATATGAATTGTAAAGCGTCGGGTTTTCTTCTTTTGTTGTACTTTCTGGAAGAAATCCAAATAGTGCATAATGGTTGACGGCTGTTTCTTTTTCTCTTCGTGTCCATCTTTTAGTAGAATTTTTTTTACAAACTTTTCAAATTAAGAAAGACAACAAATGTTGAGAAGAAAAAAAAGCCACTTTTACCGGTGCCTTTGTCCGCATCTTAAAATGGTAGGGAAAGAAACTTTGTCATCGACGAGAATGTCCTTGGAAGCAAATGAAGGGCTACAGCCTGCATATGGCTCAGTTATACTTGCGCAGGGAAGAAACTTTACCTGGAACAACAGAATAAAGACAAGGAGTCACAAGTGCAAAGGGGTTACTCTTGAAATCACTTGGCCTCTTTTTCCCCCCCTTTTCAATTGTCAAAATCTTAGGTTGAATTGCAGCTTGATTGAAAAATAGAAGAATGGCGCTTCCTGAGAGAATGAGCTACAACCCAGCTCTGGCAGGGTTTAAATTATTTTGAAATCTGTGATGCCGAAAAAAATTTACTGATCAAGAAGACTCCTCTTTTTGGCCATTAACTTTTGCGAAGCTTAAATAAAATTATGCACAAAACCAGAACACCCCCACAGCCTCACCTAGGCATCAACTTGAAGATGACACTTCTTGTGGTGCATGTTAATAACATAAGCTGCTGTGACCTTGGCCTTATTGATTTTATAGACTTCTTCTCCACAACTATAATATAATCAATACATTTTAGAATTGATTGCAGACATCTTGGCTTCATCCAATATATAATTTGATTTTCTCTCTTACATTTATTCAGTCTGATATTTTCCTCACTTGGGCCGGACTTCACTGAATATGCAATCAAAAAAGTTTGTTTACCTAGAAAAAAGCATATGTAATCAAGGAAGCTAGAGAGGAAATATCCATGATGTGCTATTGTTTTCTCTTTTGATTGTTTGTTTGGCCAAACAATCTTCACAGCATGGCTGCATGGGCAAGAAAGACTTCTTTCAAGTCATAGAATTATCACCTCTTTTCCTGTACAAGATGTAATTTGAATTAGCAGGCTGCTACTTTTTGTGGTATAGTTGACCTTAAGTCCAATATGGCATTTCCAATAATTTGAAACCCTTTCTAGAAGCTATCAATAAATACGAATACCATCCTACATGAAGGGTTTATCATAGTTCCAGCTTTTCGCAATCCATTCCTAATCGTCCATGCCCTCACCCGTTGTGGTGGCTTTTAATACTTTTATTTCTACCACTTCAATTCATGGCCACATGTTTGCCTTTTAATTTTACCTTCGGCTGTGTCATCATCTTCAAGCCTTAAGAGAGCAAGTTTTTACTGTTTTGATTCCTTTTTATCTCATTTTTTTGTCTTTTCATTTTTTGTTTAAGATTCTTTTATGATTAAGTTATTAGTTTCATACCTTTTCCCCCAATTTTTAATGCTTAGTAAGCAAATTCAAACAAAATTCCCAATCCCGGATTTTGATTCTGCGGACTTCTCACTTCGAGAACTAAAAGATGATACTACAACTGTTATAGAGAAAAATAGGGTAGTAAAGATTACAAATCGCATATTGGGGTATTAAGAAAGTATAAATAAATCACAGCTATAAGCTATATGATTGACTTAGGGCTCGTTTGGATAGTGAGATGAAATGAGATGGTTTTAGATGAGTTGAATAAAATATTGTTAGAATATTATTTTTTAATAGTATTATTGTTTTGGGATTTGAAAAAATTAAAATTTTTATTTTATTTTGTGTGAGAATTTGGAAAAATTGTAATGATGAGATGAGATAAGGTGAGATGGTTTCTGTATCCAAACCAGCCCTAATCTGATTTAAACGTCCAATCAACACGTTGTGGATCTTTAACTTCCTATTGCATCTATCCTGGGTTTTGCTCCTTTTAACTCATCTACTTAAAAAATTTATCGTGGCTGTGTTTTGGGATTCGGAATTTCTACAATTTGCTTTTCATGTCTGTATGGTATATGATATGCGGCTTTTATGTTGGATTTCTTGAAATAGCTCTAAACCCATTCTTTTTTGTTTTATAAATACTTGTTAACTTACTATGCTTTATTCATGTCAACAGGGACCTCTAGTGAAACCCCAAGATTCTGCTGCTTTATCTGATAATGGATTGCAGGCTTCCAATACTTCACAACTGGGATCCCAAGCCCCTTCTAAAGGTTTGTATTACTTTAATTTTATGTGTTTGTAATAGATGAATTAAATTTATAAACTCTGCCAGAAAATAGCAATCAATAAAAACAGCCTTAGTTTCCCTATTGCATAAATTTTAAGTCTGCCCACCAAGTTCAAGTGATCGTACCCTCAAAAATAAAGTATCAATCAAAAGTTTCAGTGGGCCCTACTTGACAAGGACTGTTGGCAACTAAGCCCCGGGAATGTAAGCCTGAAGAAAACCTGAAGAAGAGCCTTGGTTGAAAAAGAAATACAAAGGTATTCACCTAATTGTAGCCTTCAAGCTTTAAGGGGTGGATTCCTTTAACATGGATCCTCCCGAAATCAATAAGAACAAGATTACAAAAAAAGTCCTCGACATTTTTGGATTGTCGATAAGGATTGAGTGATGAATTTCATAGAGCAACAGTCATCATCTACTTGCTCTCCACAATCCCAATCTTTTTGGTGCATGCCATGCTAATGATAACTGATCACTGAAGTGCCACGTTTCCAGAAGTTGTCCAGACTGAGAATGGATATGCATTAGTGAGAGATTTCTTCGAAGAGTTTAGTGATAACCATTCAAGGATAATGAATTCTTTTGTTCAATTTGTAATCTAGTTATAAATTACCTTTGTTGTCCGCATTACACATTTAACTTATGACCGAAGTTGGTTTACCTTTCCTTTAGAGAGAAAGACAAGTGCTTCTCTTGAGGCAAACTCTACAGACAGTACATGTCAACTCAGGTATGAGGAGTGTACATAATTGCATCCTTACTTTTGCAGCCAATGCCTTAATCGTGCATTGCCTGGTGACCAATATAATTAATTGATTTGGGGTAGAAACTACTAACAGCCATGCATCGGGCATAAATGAAAAAAAACCCACAAATATTGCACCTTATACAGTGAGATAGTCGAGCGGAGAGCCAAATAAGAGCAACTTCTATTTACATTTGATTTGTGATGATAATAAGGCCAATGTTTGTTTGTTGTCTTTTCTCGTAGGTTCTTTCTTATTTTCTTTTTAAGAGTCTTCCCTGGCTCAGCTTTGAACCCAGTGTTGATGATCATCAGCACAGTAATTACTCCTTGTTTATTATCTTTTATGCAATCTTTAATTCTTGTAGTTTAAAATATTACCTATGCAGGAGCTGGGGGTGATTCATCCTGGTCACGAGAAAAGGACTCTAATGGATCACTTGGAATTCCGTCCTTACCTGTGCAAAAGAAATCTGGGGTCCCAGCTAGGCCAACAACAAGTGGATCATCGAGAGAACAGTCAGATGATGAAGAAGTTGAAGGAGAAAATGAACTAACTGAGAATATGCATCCTACTGATGCAAAACGTGTAAGGAGGTAATGATGGTCTCTGCTTTTTTATTGACAATACTATAGGTATGGTCCTTGTAGATGTTGGAGCTTCTTGTTTATCTTCCAGAGACTCGGTTTTCTATTTATGTAGTTGGTGTACAGTTTGAAGTTGACAATGGAAACTCAGCTTCAATGGTATCAAGAGTTTGATCCACAAAAAGCAGATTCCAGCAATATGGGCTATGTATTCTCATGCCATATAGAAAAGCCATTCATGTGTACTGCAAAATCCTTGTAGGATTTCTTTCTACAGTTTCCATTAAAAGAACATGAGAACTTACTTCCGAAAAAACATGTTTTGACAGTCAATCTCATGGGATATGGGATTTTCTTTTGTCTTCCAAATTCATGCCTGTTTGGAATTTATATAATGCAGTGCTTAGTAAATAGTATCTACATCATTTGCTATTCTTGGGTACATATTTGATGCACACAAAACTCAGACTGTGCGCAATTGTATTCCTATTTATGTTTTCATTGAGGGATCAATTTCATGGTTGTATGGGTATTTCTAATTTGTTTTCATTCCATTTATTTATATGTAATGTTTCAGGATGCTTTCCAATAGAGAGTCGGCTAGACGCTCAAGAAGAAGAAAGCAGGCTCATTTGACCGAGCTTGAGACGCAGGTTTGGCCAATTTATTTATCCATTATTTGTCTTATGTTGTTGCTTTTCCTTACAAATCTTGTATAGATATCCTAACCCATCGTTCTGATAGGTTGCTCAACTAAGAGTTGAAAATTCTTCCCTTTTAAAGCGTCTTACTGAGATCACCCAGAAGTACAATGAAGCAGCTGTTGACAATAGAGTTTTAAAAGCAGATGTCGAAACATTGAGAGCAAAGGTAAGCTTTTCACTTTGATTGTTTTGTTTTTCAACTTGGGTTTCTTGCCTGATGGGCATGCATCAAGACCTACAACGCACTCTCCATGGCAAGCCTGTGTGTTGCAAACTATGGATTAAATCTTGATGATTAGAGGAACCTAATTAAAGAACAAACCAGATTATTAATTATTTCTCTACTTTTGATTATATTTCCAGGTTAAGATGGCAGAGGAGACTGTCAAAAGAATTACTGGACTGAACCCTTTGTTCCATGCCATGTCTGATATATCCTCAATGGGAATGCCATCAATTAATGGAAGCCCTTCTGACACATCAACGGATGCTGCTGTGCCTGTGCAAGATAACTCAAATCATCACTTCTTTCAACCTAGTATGAACAATAATATGTCCACTCATGATATGGGAGTCAACAATGGTTTGGCAGACGTTACTTCTGTTGAAAATGTGCAGCGGAATTCTACAGTAGCTGCAGTAGTAGGAAGCAGGATGGAAAGAACAGCTTCCATGCAGCGAGTGGCTAGTTTGGAGCATCTTGAGAAGCGGATCCGTGGGGGCACAAGTCCTTGTGGAACCCAGTCCAATGGGGAGTAGTAGCAAGTAGAACAACCCAGATGTGAAGCATCTTCCTTGGGATGATTTTGAGAATGGAGAATGATCTCACTGCAGTACTATTTTTTGGTTTTGTTGTATGTAAGAAAGCCCATTTTTTATGTTGAAAGGGGAAGAAAAACGCCGTTAATTGAACCTCTATGTAGTTAGCTTTACTAATCATTGTGATGATAAATTTGACACTATTCTGTCAAAATGGTTCTAGACAAACAATATGAACTCCTAACAACACTTGGGGATGAATAAGATATGGCAAATTTCCGATT
>JrbZIP60_XP_018837265.1
CATGGGCCTAGCTAATTGCTGCTCCTCGCTCACCCGTATATACCCACGACTCCCTCTCAACTCCACGTCAGCAACCTTCCACGCATTGGCTCCTCGTACGTGCTTCCAATTGGATTCCAACACGCGGCCAGCGTGGATCCCAGCTAGATTATTTCTTCGTGACTAAGCATAAGAGCCAGTCTTTTTCCTGCGGGGGACCCATTTGGCTTATGTCACCCACCCAAATGACCCCTTTAATAAAAGTATGAACCCCACCATAGTGCCACCTGACTCAAAAGTTATTCCATTTCCATCTACGCATACACGTTACACATACATCTACAGTCTCCTTTTGTTATCTGACGAGATTACCCCCACTTGTACCCATGTAATTACTCCTTCCTCTGGCCCATAAATATCCGTCCCCTACGCTGCATTTCTTCCCTTTCTCCCTCTCTCCTCCCTCCTCTCTCTATTTAGGAAAGTTTTGCCCTTAATTCCTGCCATGTTGTCCGCTTATAGGCCCGGCTTTCCGTCCGATACCATGTTTGGAAACCCTTTTCCGGCTTTTGATCCCGGCTTTATGCCCTTGGACTGCCCGGAATACTTTCCTCCCGTCCAATCCCCTAAACCTTTTTTTTCAAATTCCGGCCCCGATGCTTTAATCCAAACATCCAAAGGGGAGCCAGATGCGTTTCAGTTCCCCAAACCGGTTATTTCTTGTTCCGTTTCTTACGAACCGGACCGAGACCAAAACCCGAGTCATGTCAATTCAAATTCCGGTTCTGACGAGCCGAAACGGAAGAGAGAGGAATCCGAATCCCCGTTGGACGAGCGGAGAAAGAGGAGGATGATATCGAACCGGGAATCGGCCAGGAGGTCACGCATGCGTAAACAGAAGCACTTAGAAAACCTAAGGAATCAGGTGAACAAGTTTAGGATCGAAAACCGAGGCCTTTCGAACCGGTTGCGCTGCGTTTTGTACCACTGTCACCGACTGCAAACAGAGAACAATCAGCTCCAATCTGAATATGACATGCTCCGACACAAACTCTCAGAGATAGGTGAAATTTTGGCGTACCGGCGACTGCAACAATTCACTGCTGCATGGCAATGCAATACCGTTACGCCCGAACAAACCCCGCCATTGGTTACATAATCTGAACTATAATGATAATAATCTTAAAACGAGAATGAAGAGCTAGTCCTCTCCTGATCTCCCTCTCTCTCTCTCTCTCTCTCTGTATATCGATTTAAAAGCTGCCAAAGTAATTAATGGTGGTGGGGTAGTCAGGGATTTTTGAAAAATGTCAAGTTTCTTTGAAAACTAGGGTCATTATATAAATCTATATATCGTGTACGTACGTAAAAACTTTTAGTTAATCAGTGTTTGGTTTATTAAAGCATATATTCTATTTTCTTGCTGTCT
>JrbZIP57_XP_018856866.1
TTCACCTGAAAATTTAAGCCATGGAATCAAATGAAAGCAAGGGATTCCATGATCTACCTCATGCAAATGTCCTTTTACATTTCCAGAGTCTTTCTCACACCCACAAACACAATCACATCTTGAGCCTCCTGAACATGCAGCCAGATGAAGCTGAACACCATAGCCTATCCCATGCAAGCCTATCTCGAAATCCAGAGTCCATACCATTTTTCTTCACTAGATTCTTCCCTGACTCTCAAACTCATGCCCCACTACAAAAATTATCCCCAAATGCATCATCTGATCTCAGTAATGACACCACTTCTGACAAAGCAAAAGACCTCCAACAAAGCATCATCAACGAGAGGAGGCTCAAAAGAATGATATCTAACAGAGATTCTGCTCGGAGATCGCGCCTGCGGAAAAAAAAGCAAATTGAAGGGCTCCAATATCAGGTTCAACAGGTCCAAATTAAGAATCAACAGCTCTCCCAAAAGCTTATCCAACTCTTCGAGTGCAACCAACAAATCCTCCAAGAGAATGCTCAGCTCAGGGAAAAAGTCTCTTCCCTTCAACTAGTCCTCACCGACGTGCTAACGCCTCTAGGCCGAAATGTGGAAGAGGACACTTGCAATGCAAATCGATCCACCACTGAAATTTGAGAAGAAAAATGGTCTGGAACATATATTCTATATCAGGTACAACATATAAATAGCCAAACAACAGCTTTGAAGGACATGATTTGGATCACCAACTTTTGTTGTGATGTTTGTGATCACTTTTAGATATATAGCCTAAAGATACCTTAGTGATTCTGAGAACATTAGTTGTCTGTGGTGTATATATATCTCCATTTTCTTGCTGCATATATAAACACTTCAGCAGTTATGTGGGAATGAATTATATATGATGTCTCTGCTATCCCTTTTGTCAACCCTA
>JrbZIP56_XP_018858946.1
CACACAGTAGCTCAGAGTGGGGGCCAATATTCCGTCCTATAAAACGCAGGCTCTCCTCACGCTTTCCTTCGGCCCCTTTTAAGATTGCAAAACAATATCTTCTTCACCTTCCCCTCCAAATAGACCCTGCAATTTTTTTGTTTTTTTGTTTTTAAACAAGGTTCTTAGCCATGCAGCCTTGTGAGGTTTCAGCCCTCCATTATCTAGCCTCTTCAAACCCAACTCCATACCCACCTCACTTCAGCATGTCTCAGAGTTGCACGCCTGCAGTACTTCAACTTAACCAATTCCCTAGCCCATTATACAATTTCCAGTTCCCTCAAGCTCAAGAATTCAATCCACAATCATCTTCTTTCAGCAGTAATTCAACTTCTGATGAAGCTGATGAGCAACAACTGAGTCTTATCAACGAGAGGAAACAGAGAAGGATGATATCTAATAGAGAGTCAGCGCGCCGTTCACGCATGCGCAAGCAGAAGCACCTAGACGAGCTCTGGTCGCAGGTGGTTTGGCTCCGGACTGAAAACCATCAGCTCCTAGACAAGCTGAATCATATCTCCGAGTGCCAGGACCGGGTGCTTCAAGAAAATGCTCGGCTCAAAGAGGAAACTTCAGGACTTAGACAAATGCTCACTGACATGGAACTCAAAACCTCTTTCCCTACTATGAGAGACCTGGAAGATGTTCCCTGCAACACAACTTACCTCAGAGCTGAGTCCTCGAACCAGTACATCTCAAGTTCTATGGATCTGCTTGGTTAATTAAGATGGATGAGAAGTTTTACTATTATCCTCTTTCTCGTTTTGGTTCTTCTGTTAAATTTGTATGGAAGTTAACCAGTTTTGCCTTTCAATTAAGCCATACAGATCGCCCAAAATTTGCAATAACATGTTTTGAGCATTTTAATTGAG
>JrbZIP55_XP_018816676.1
TCAACACGAACAATATCAACTTCACCTTCCCTTCCAAGACCCTGCATTTTCTAACTCAAGTTCTAGCCATGCAGCCTAGTGAGGTTACAGCTCTTCATTATCTAGTCCCTCCAAACCCATCTCCATACCCTTCTCATCACTTTAGCATGTCTCAGAGTTGCACACCCGGAATTCAATTGAACCAATTTTCTAGCCCAATATACAATTTCCAGTTCCCTCAAGCTCAAGAATTCAACCCACAATCATCATCTTTCAGCAGCAATTCAACTTCTGATGAAGCTGATGAGCAACAACTGAGTCTTATCAACGAGAGGAAACAAAGACGGATGATATCTAATAGAGAGTCTGCGCGTCGTTCACGTATGCGCAAGCAGAAGCACCTAGATGAGCTCTGGTCACAGGTGCTTTGGCTCCGTAATGAAAATCACCAGCTCATAGATAAGCTGAACCATGCCTCGGAGAGCCATGACCGGGTGGTTCAAGAAAATGCTCAGCTCAAAGAGGAAGCTTCAGAACTTCGCCAAATGCTTAATAACATGCAAATCAATAGCCCCTTCCCTTCCTTGAGAGACCTGGAAGATGTTCCCTGCAACACAGCTTACCTTAGAGCTGAGTCATCAAACCAGTCTATCAGTACAAGTTCCATGGATCTGCTTGGCTAAATTATTAGATGGATGAAAAGTCCTAATATTATCCTCTTTCTCTTTTTGGTTCTTCTGTTTGTATGGAAGTGAACCAGTTTTTGGCTTGCTTTTTAAGCCGTAAGAGATTGCCGTTAAATTATAATAATATGTATGTTTTGAGCA
>JrbZIP54_XP_018842889.1
TAAATGACTGTTTATTTGAGTACAAGCATATGAAACCACTTAAAAATGTAGCCGCAGATGTAATTTGGTAGGCACCTAATGCATCATTAGATAGACATCTAGAGTGGCATTCTGACAATGTTTTCAAGTTCTTTTCGTGTAAGCCTCTGAAGCTGTAACACTGGCCCACTTCTCTTGGCATTTTTCCTCCTATAAAAACCCTCCAGTCCCTTGTGCTGTCCTTCCCTATCCTTGATCTCTTCAATACAACCCTCAGATATCATCTTCAAAGTTTGAACCATGCTTCCAACTGAGGTTACTGGAATCCACTATCTAGCACAAGAAACCCAGATTCCAACTCCCGTTAGCTATGACATGATGCAGAGCAACACAAACACACCAGACCTTTATTTCAATAGATTCTTAACCAGCTTACCCAACTTTCACTTCCCTAATCCTCAAGGCCATGAGTTTACTCCACAATACTCCTGCATAAGCAATAACTCCAGCACTTCTGATGAAGCTGAGGAGCATCAACTCGGCATCATCGATGAAAGGAAGCAGAGAAGAATGATTTCTAACAGAGAATCTGCACGCAGATCACGGATGAGGAAACAAAAGCACCTAGATGAACTCTGGTCACAGGTGGTAAGGCTTCGAACAGAGAACCACCATCTGATAGACAGGTTGCATCATGTTACTGAGAGCCATGACGAGGTTCTTCAGGAGAATACAAGACTCAAGGAAGAGGCTTCTGATCTTCGCCAAATGCTCACACACCTGCAAATTGACAGTCCTTACTCTACTACGTTAAGAGATTTGGAAGAGGTTATTCCTTCCAACACTGCTGATCTCGGAGCTGAATCCTCCGACCAATCCATCTCCAATCCCGAAGACTTGCTTTATTATGATTAGACACAGGAATCAAGACTTTTTTTTTTTTTCCATAATAACTAGTCTATCTATGTTCCTCATGTCTACTATGGTTGTTCCAAAACAGAGAATAACATCTTTGGACCTTCTTTTATCTTTGCAAGGTTCAATTCCGTCCCATTATAATCAAATACTTTAAGGCAACTGTTTAATTTA
>JrbZIP53_XP_018853242.2
GCCCACTTCTCTAGTATTTTTCCTCCTATAAAACCCCTCCATTTCTCATGCTGTCCTAATTCCCTATCCTCTTCAGCAATCTCTGCAACAAATTAAACCCTTCGGATCATATCATTATCTTCAAAGTTCGAATTATGCTTCCAGCTGAGATCACTGGAATTCATTATCTAGCCCAAGAAACCCCTATCCCAATTCCCACTGGCTTTGGCATGATGCAGAGCAATACACCTGATCACCTTTATTTCAATAGATTCTTAAGCAACTTACCCAACTCTCTCTTCCCGTCTCAAGGCTATGAGCTTAACCCACAATACTCCTGTATCAGCAATAACTCCAGTACTTCTGATGAAGCTGAGGAGCATCAACTCAGCATCATCGATGAAAGGAAGCAGCGGAGAATGATTTCTAACAGAGAATCTGCTCGCAGATCACGGATGAGGAAACAAAAGCACCTAGATGAACTCTGGTCACAGGTGGTAAGGCTTCGAACAGAGAACCACAACCTGATAGAAAAGTTGAATCATGTAACCGAGTGCCATGACCGGGTTCTTCAGGAGAATGCAAGGCTCAAGGAAGAAACTTCTGATCTTCGCCAAATGTTCACAAGCCTGCAAATTGACAGCCCTTACACTGCCACGTTCAGAGACTTAGAAGAGGTTCCTTGCAACACGGCTCATCTCAGAGCTGAATCCTCCAACCAATCCATCTCTAATTCTGTAGACTTGCTTCATTAAGATTAGTCAATAGTCACGAGGGCTGTTTTTCCTAATTTAGTCTATGTCCCTCATGTCTACTATGGTTTTCCCCAAGTCTTTTGTCATGATCAACTTGAGCTATGTGCGGAAACAGACCTTCCAATAACATCTTTTGACCACTTTTATC
>JrbZIP73_XP_018843068.1
GGCTCCTTCCCTGGAATAAACAAGCCTCCAGTCTCTTCGACGCGCTTTCCTATTTGCAAACCATAAATACTCGACCAGAGTTTCATCGAACATACGAAGCAGCCCTTTCTTCTTCGTTTTTTTTTTTTTTTTTGACAAGTTAACAAACGAAGCAGCCTTCTCCTTCCATGAATTCCTCTCCTTTTTCTTTTTAAGGTTATTATTGCTGTAAATTATTTCCTTTTTCCTGTTTTGGTTTTCCATCCCTTTCTATCTTGATCTTATCGGTCGGTCATGGAAGATCCGGAATTTCTTGTGGAAGACGACATAATCGGAAGAATCAATTTTGATGGTCTCTTCGATGAGTTTCCGGATGGGACGAATCTTTTCTCGGTCGAACTCCCGGTTTTCACCGACTCTTCATCGGCTGAGGCCTTTTTGAAACCATCCCCGGATTCGGGTTCTTCGTGGATTGACGAAATCGAGACCTTGTTGATGAAAGAAGATGACGGTAGAATTGTCGCGGTGGAGCCGACTAAGGAGTTCTGCGATAGCTTTTTGGCAGATATAATTGTGGACAATTCGCCTGGGGAGGGATCCAGTGGGGCCGACAAGGATTCGTCGGATTGTTCCGATGGCGGGAATGGTAATTGCGACAAGGGGAAGTTCAGCAACGATAACCACGGAGACGATCAAAATGATGCTGATGATCCCCTCTCTAAGAAGCGGAAAAGGTACCAGTAGTAATTTTATTGCACATTAATTGATTAGTCATACATGTATGTGTTAGGGCTAGGGTTGGGGTTAAGGCTTTATGTAATTAATGGGTGCATCTGAATTTTTCCCCAGGCAGTTGAGGAATAGGGATGCGGCGGTGAAATCAAGGGAGAGGAAAAAGATGTACGTGAGGGATCTTGAGATGAAGAGTAGGTATCTTGAAGGTGAATGCTTGAGACTGGGGCGTTTGCTTCAGTGCTGTTATGCTGAGAATCAAGCTTTGCGCCTTAGTTTGCACTCGGGCAGCGCATTTGGTGCTTCCGTAACCAAGCAGGAGTCTGCTGTGCTCTTGTTGGGTATGAATCATATACCATCTAGCTGTGTTTTTTCCCCCCAATCTTTAATTTCGGTCCAATTAATCTTAGATAAGCTTCGATTGATATTTAAAAAAATTATCTTTTTGAAAAAACAATTTTGTGCATCTCTTGAGAGAATTTTAATTCTTATATGTGGCTGAGAACGGTCTTTTAACTTCAGTCTAGTTTGTAATTTTCTCCTGGGAAAAACTCAGCGTAGGCTAAATTTATTGGGCTAGCTCACAGAACTCGTTGAATTGAGCGGGTACTCCACACCCTCAGCTTGTTGGGGAGAATCCCGGTTTAAATTTATGATGGTTAGGTTTGTGAACGAAGTTGAACAAGTTAAGTACCTGGAAAATGCTTGGGTGCACACACCCCAAATATGACCCCTCTTATATTTTAATTTATTATTTATTTATTTTTTCTTAATGGCTAAGGAATTGACTATTAGCGAATTTGTGTTTTTTCTCTTAATAGTTAAGGATGTTTAAAAAATGTTTAAAAGAAAAAGGAAAAAAAATTACAAGTGCACTGGTGTGCATATTTGGGGTGCACATTTGGTAGTCACCTTAGTATTGTCCTAAGTACCGAGGCATGTTTGAGGGGCGTGAGTCCATGTGACTATCTGGTTATCTGTACTAGTCTTTTTGGGAGCTTTGAATGTGTTATTTTTGCTCTTTCTGGGTATGCATCACAACTGCCTTACTCGATTTTGAGTCGTGAAATTTTCCCAATTGTGGAAAACAAGTCTTGTAGTGAATTAAAGATGAGGATAAAAGAAAACGAACAAATTACTATCAATAGGAATTTGCCAATGATAATAATGTGATATATTGTGATCCCAAATATTTTTGAGAAATACTTGGTCTACGAAAAGATCTCTCCAGAAAAAAGCTTACAAACTAGCGTGACTTGATGTGGTAATGGTAAGTTAGACTGTAAAACACTTTTTGTTGCAAAGTAGATATGGCATATCGCGTTTAAACCTGGCATGATCTCTTTATAGACCTAGCATTTCTTAATATTTTTTTAGTAAGAGTTGGCATATGATAACTTGATGCATAGACATTTCTTAGCTTTTTTTGCATTGAATTTGTAATGTGTAGAAAGCATATTTTAGTACCCACTTCATCGTGCATTTGCAATCAGCCAGATGTAAGGCGAACCAAGTATTTGAACCAGTCAAGGCTGGTTGTTCTGAACTCACAACACTTCATCTTGACCAAATTATTCTCTCACACTTTTCCTTAGAAAATTATAGCCTTTTTTCTCTAAGAAAGAAAACTATAGCGTCACTACTCTTTATCCCATCTCTAATTAGATAGTCTGTTTTACAGTCATTAGAATCAGGTTTTCTGGTCAGTTATGTACTTTTCTCGTGGATTATCTATGTAGTAGGAATTGACATCACATGGGCGTGTCCTACTTGATCATGCAATTTGTGTATGTATATTTGATTTTAATTAATTAGGTTCAATGTATACTTTTAAGAATTCCGACTTAATTTATTGTGACCTTTCCTTGTAAGAAATGCTGCTGTGCCTATGTTTGCTAAGCTTGGTTGAATAATCTTTATGTAGGCTGGTAATTATGACAGTGGTTCATAATTTTTTTTAATTTTTGTTAAACCATTATTATATTCGAGTCTCTCTCATTCCTCTCGTGTTCTCTCTTTTACATGGATAACGTTGATCATGGCTACTTTGCAGAATCCCTGCTGTTGGGTTCCCTGCTTTGGTTCCTGGGCATCACTTGCCTATTCACTCTGCCCACAATGGCCCAGTCAATTCTGAAAAGAGCTCCACTGGAAGACGTAGGAAAGAAAAATCCAGGAGTGGCTCTAAGAGGGGCAAGAAGTAAGATGTTTGGATACTTGGTGGTCCAATCTTTTGTAAAGAGTAGGAGATGCAAAGCTTCCAGGATGAAGATGAAACCGAATTACCTTATTATTTGAAAGGCTTTCATCTCCCCTTTATATCTTGAAAATTTACTGTGTTGTAATGTTTAGGTACTGCTAGTAGTGAAGTGGTGTTTAATAAAATCAACTGAGATGTTAGTGGAGAATTTAACGATGAATTTTAATTATTAATTATGGGGACCCTGTTGAGCAATTAGAGCTATGATATGTTTATTCTTTGTTTTTCC
>JrbZIP72_XP_018832980.1
ACGAAGGAAAGGAAAACAGCCGACGCGTTTCCCAGGTAAATAAACGGCTGTTCTTAGAAAACGCGAAGCAACTTCATTCTTCTTCTTCTTCCACGTTTTTCCTCTCCTCAGGGCTCAGGCTCTTCCCTTTAGTTTATTTTCTTTAGTTAATTTTGGTGTTAATTCTTCCTGTTGCCTTTAGGTTTTCCACTTTTTAAAAAATCATAATCTAATTAGCGGTTTATGGAAGAACAGAAATTTCTTGAAGACGACGACGACATAGTCGGAAGAATCAATTTTGATGGTCTTTTCGATGAATTACCGGAGGGCGCGAATCTTTTCTCCATCGAGCCCCCGGTTTTCGACGAATCCTCTTCGGCCGAGGCCTTTTCGGACCCGTCCCGGGATTCGTTTTCTTCGTGGATCGACGAGATCGAGACCATGTTGATGAAAGACGATGACGGTGAATGTGACGCCGTGGAGCCGAATAAGGAGTTCTGCGATAACTTTTTGGCCGATATAATTGTGGACAAATCGCCTCGGGAGGGATCTAGTGAGGCCGACAAAGACTCTCCATGTGTTTCCGATGACGGAAGTGGTAATTGGGACAAGGAGAAGACCAACGAAGATAACCACGGTGACGGTCAAGTTGATGCTGATAACCCCCTCTCCAAGAAACGGAGAAGGTACCAGTAGTAATTTGATTGCGTACTAAATGATGAAATTATATATATATATATATATGTATGTATGTATGTATCTAAATATATATATAGATACACACGTTGTGTGTGTGTGTGTGTTTTTTATGGTTAGTGTGTATGTGATCAGTGGATGCATCTGAATTTGTCTTCAGGCAGCTGAGCAATAGGGACGCGGCGGTGAGATCAAGGGAGCGGAAAAAGATGTATGTGAGGGATCTCGAGATAAAGAGTAGGTATCTGGAAGGGGAATGTTTGAGACTGGGGCGTTTGCTTCAGTGTTGTTATGCAGAGAATCAAGCTTTACGCCTTGGTTTGCAGTCGGGCAGCGCATTTGGTGCTTCCATAACCAAGCAGGAGTCTGCTGTGCTCTTGTTGGGTATGAATAACATACCATATTGCCTCTTTTTTTGTTTTTCCAAGCACTTGTCAGTTCAATTGAGCTTTATATGATACGGAAAGTGCATTTTTGTGTATCAGTTGAGAGATTTTTAATTCCAATTTGTTACTGAGAACGGTCTAATAACTTGGTCCAACTTGTAATTTTCTCTTTGAAAAAAAATAATTAACGTAGCTATATTTGTTTGCCTAGCTCACCAAAACTCATCAAATTGACTGGTACTCCACATCCTCAGCTTGCTGGGGAGAATCCCTGGTTGAGTCATTCCATTTTCTCTGTTGGGTTCAAATGTCTTATAGCTAATATAAGGGAAGGGGTAAAGGAAAACAAACAAATTACTATCGATAGGAATTTGACAAATTTTATTCCCACCAAGATTTTTTTTCCCAAGGAATTATAGCGTTGCTTTGCTGATTGTTTCTCTTATAAGTAAAGCTATTCTAAGGCCTCTACACCACATAGCATCCACAAGACATAATTTGATTTGGAAGATAAATTTTAAAATTTGAATCTTACAAATAAAATCTTACATCTTATCATTTAACGTGATGTGGATGCCATGTGGATGATGTGTGGTGTAGAGGCGTTAGGCATTATTCTTCTCTTATTTGTAATCAGAAAGTCTGACTTGTTTAGTTTCCCAGTCATAAGAATCAGGCTATGCGATCCAGGAGCTATGTATTTTTCTCCTGGATCATCCATGTCTCAGGAATTCAGACTTTACATGGGTGTGTATAAACTGTATTGATGTCCTGTCCAGTTATATCATGCAACTTGCAGATATATTTGTTATCAAGTTCCATGTATCCGTTAATAGAACTCACCGCTTTTGATTGTAAAAGAGGTTGCTTTGCCTGTGCTTGCCATTTTATGGTTTTGTAAATCTTTAGTTTGAGCTTTTCCAAGTGTTATTAGGAGGTGGGAAATGAAAGAATATATTGTTTTCATTATGCTTTATTTTTTATATTATATTCTGGTAGCTCCATATTTTGTTTTTTGACTTGGTTGACAATGGTTACTTGCAGAATCCCTGCTGTTGGGTTCCCTGCTTTGGTTCGTGGGCATCATGTGCCTATTCACTCTGCCCACCATGCCCCAGACAATTCTGAAAAGGGTTCCACTGGAAAACGTAGGAAAGAAAAATCCAGGAGTGGCTCTAGGAGGGGCAAAAAGTAAGATGTTTGGATTTTTGATGGTCCAATCATTTGTAAAGAGTAGGAGATGCAAAGCTTCAAGGATGAAGATGAAACCGAATTACCTTGTTCTTTGAGTGTTTTTGTGTGAGACCTTCATCTTCCATTACAGGTTGAATATGTTGTTCTCCGTTCTTATGTTCAGGTGTTACTAGTAGTTAAGTGATGATAATAAAAAGCAATGAACATCCTGGTAAAGACATAATAGTAAATTGAAGTAAGGTTCCTTGTCTAACGATTAGAGCTATATAATATGTTATTCGTTGCACCATTTTCGCATCGGACAGCATTTGGCTGTGTCTTTCTTTCTGATTGATGATTTTGGGTTGAAGCAATGAACTTTCTGTTTGCGATATTGA
>JrbZIP71_XP_018857669.1
TGACTTAGGAGAAGAGAAGACCCCAAAGAATACGGGTCTCTGAAACCCTCTTCGTTCCGAAAATCCTAACAATGGCTGACCGTGACTTTCAGAGTTTATCGTCTGCATTCGATTCCCTTCCAATTCCACCTCTTGATTCTATGTTCACATCCGAGGAAAACAACAACGTCATGAGCTCCGAGACATACATGTCGGATCTGGGGATGGAGTTTGGGTTGAATGAGAATGCAGATTTCGATTTCACTTTTGACGATCTGGAAGATCTCTACCTCCCCTATGAAACCGAACAAATCCTCATCTCCGACGGTGTTGATGCGCTTCAACTGCCCAGTTCTGCCCCTGTTCAACCAGTTCAGCTCTCGAATTCTTCGTCGCAGGACTCGGGCGCTTCCGGAATTTCCGGAGATCGGGGCTCCGAAGTTGCTAGATTCCTGAATTCCTCAGCGTCCGAGTCTGACCGCTGCGGCCTCGAGTCTTCTCCTCGTGTTTTTTCTGATAATTTCGGTGCTCAGTACTCCAGTGTCGATAGGCTTTTGAATGTTCAGTCTCTAGACTCTGGCGGTTGCGACCACGAGTTCTCGGGTGGCTCGGTATCTTCGCAGGGTTCAGGGTACCGCCCTCCTTCGCCCGACATGATTGTCGTCGATCAGAAGATTAAGGTGGAGGACGATAGGGGGTCGAAAAATTGCTCGTCGAAGAGGAAGAAACAGCAGAACGAAGGGAACGCCAAGGATTCGAGGACCACAAAGTACCTGAGGTCGTTGGATAATGCGGATTCCAATGGGACGACGAATGGCGAGGAAGAGAAGAAGAAGACGACGAGGCTGATGAGGAACCGCGAGAGTGCACAGCTGTCGAGGCAGAGGAAGAAGCACTACGTCGAGGATCTGGAGGATAAGTTGAGGTCTATGCATTCCAGTGTTTCCGAATTGAATTGTAAGTTATCTTTTATTATGGCTGAGAATGCCACTTTGCGCCAGCAATTGAGTGGTGGCGCCCATGTTGGAATGGGTGCACCGCAATCGGGAATGTTCCTCCATCCCGCGATGGCGCCTATGGGTTATCCGTGGGTGCCATATCCGCCCTATGTGGTGAAACCGGCAGGGTCTCAGGTTCCGTTGGTTCCGATACCGAGACTGAAACCAAAGCAGCCCGTATCGGCGCTAAAGACGAAGAAGTCGGAGACTAAGAAGAATGAGGTGAAAACTAAGAAGGTTGCGAGTATTAGTTTTCTGGGTTTATTGTTTTTTATCTTGCTCTTTGGTGGGCTGGTTCCTTTTTTGAATGTTAGATATGGAGAAGTGGGGGGCAAAGTTCCTGGAGGATTGGGCAATGTTAATTATAGGTTCTTTGGTCAACACCGTGGTAGGGTTTTGAGTGTTAACACAGGTTCGAATGGATCTGTGGAAAGCGTGGCAGTTGGATTTTCTAGTGGGGAATCTGATACTTATAACAGAGTAACTTATGAGAGAGGTCGCCTACAAGGGAATGAGTGCGAACTTGAACGGAAAGGACAGCGACCACAGCCTTTACCAGGTTCTGATGAATCTATTCGTCTCGGAAACGTTAGCGAGCCTCTTGTTGCTTCTTTATATGTGCCGAGGAACGATAAGCTTGTGAAGATTGATGGCAACTTGATAATTTATTCTGTTCTGGCTAGCGAGAAAGCTATGGCATTTCAAGATACATTTAGAAAGAAGAATAATAGAGAAACGGGTTTAGCAATTCCTGGAGATTTGGCTCCTGCATTTGCAATTCCTGAAGTCGGAGGGAATAGAGGGAGACAATCTCATTCGTATAAAAATCCCACTGGAGGACAGAAGGCCCTTGCCTCCGGTTCTACTGATACTTTGAAAGACCATTTGAAGCCGACTGCAGCAGATGGCAAACTGCAACAATGGTTCCGTGATGGCCTTGCAGGTAATAATTGTTCTCTCCGTTTGCCTATCCCCCTAGACCCTTTATGTATGTATTTAGGATTGTGGTGCATGGCTTGATATGTTGCATGCTTCGGGAAAAGTCCCGTGACTATTTTCTTCCCCTAGGCAATGATAATTATAGTGATGGGCTTGGTTTAGGTCACCTTTTGGTTCTTCTTCGTTTCTTTCATGACATATTGAGGAAAGTTGGCTACCTTCTGTCTGGCTTTAGTAATTGAGGAAACGGATTTGATCACCAAATTCAAGTTGTTTGATTCGGGTTTTAACTGCACTCAAGTTTATGTATATTTGAAGGGACAATTGATGTTTTCTCTTTGCATTCCTAGCCGCTGTAGCAAGTGCACACATGGATTCTAATCTAGGGTCAACATCTTTATCCAGTCAGTGCATTGGATAACAACCTTTGAGACACGTGAATTGAGACCCTCTAGCCTAAATCGGTGACGTTCTCCAGCTGCCATGTGCCATATAGGGAAGCTCAATTTGGAGCTCCAGTTTGATTTCAGGAGAACATTTCTCATCACGTCTGACTAAATTTGATTCGTTGCAGGCAAATCATTAATTTTATCCTCCCTTTCTTTTGAAAAATTATTTACCCGGTTAAGGTTATATTGGTTTTCATTTCTGGTGTCTGTGTGCTGGGTTGATGGGTGACATTTGCTCTCATGTTTCTCGTGTCTGCGCATGTTGTTTCGATTAAAACTGGTTTTGGAAATTGGCAGCCCGTTGTGCTTGGCAATAATTGAACACCTTGTTAAGTGCTTGTTATTTTTCCTTTTACAGGGCCAATGTTGAGCTCCGGCATGTGCACCGAGGTGTTCCAGTTTGATGTCTCGCCAGCTTCCACTGCAGGGGCTGTAGTTCCAGCATCCTCAGTTTCCAATCGGTGGAATGCTACTCGTGTTAACAGGGGGCGGAATAGAAGGATCCTTAACAATCTTCCAGCACCCTTGGCAGGATCCAATTCTAACTTTACTGAAGAGCACAATGGAAAACAATCACAGAAGGAAGGCTTTCAAGGCAATAAATCTACTTCACCTATGATAGTTTCTGTGCTTGTTGATCCCAGACAGGCCGGTGACGATGAAGTTGATGGCATGATCAAACCCAAGTCTCTTTCTCGGATTTTTGTCGTTGTGCTTTTGGACAGAGTAAAGTATGTCACTTACTCGTGTGTGCTTCCACGAGCTGTTCCTCATCTTATGACAACTTGAAAGTGGATAATTAGCTTTTGGAGATACAGAACACTAGTCCAATCCAACTCCAGCTCCCAGTTTTGTATATAACAGAATAATTAGCAGCATCTATAGCAGAATTTCTACTCGGAATTCAATACTTTACTAACCTCGACTTGTTATGTTA
>JrbZIP70_XP_018843647.1
GTCTTGCTATCTTGAGCATGGTCTGCATGCGGGCCTCCATCTGAGGCTGAATTAGTGGCTGAGATCAAGCCTTGATCTTTGTCAATTGAGCCTTGATCTTGGTCAGCTGAGTTTCTTCTAACACAAACGATCTCAATCCGCCTCCCAAAAACTTGAAAAAAGAAAATGGAAAATAAATAGAGAGAGAATAAAGAGGGAAAAGACTATAAACGGGTTTCTGACTTCTGGAACCCTCTTTTTAGTTCCAAAAACCCTAGCAATGGCTGACGGACCGGTCGCCGAGCCACCACCAACGGACTCTAACCAACACCTTAACAATTTCACGACGGATTTCGATTCGCTCCCAATTCCTCCTCTCGATTCTATATTCTTCTCCGAGGAGGTCAACAACAGTACCAACAGTATGAGCTCCGAAACATTCGTGTCGGATCTTGGCATGGGGTTAGGGTTCGACGAGAACGTTGATTTCGACCTCAATTTTGACGATCTCGAAGATCTATTCCTTCCCTCCGAAACTGAAGACTTTCTCACCTCCGACGGGCACCACGAGCTTCAACTGCCCTGTTCGGGCCCGGATCAACCTGTTCAGCTCTTGAATTCCTTGTCTCAGGAATCGAGTGCTTCCGGCGTCTCCAGCGATCGGGGCTCGGACGTTGGTGAATTTCTTAATTTCCCAACGTCCGAGTCTGATAGCTACGGCCGCGAGTATTCTCCACCGGTTTCTTCTGATAATTCCGGTAATGGGGACCCGATTGTCGCTGGAGTTTTGAATTTTCCGTCACCGGACTCTGGCCGTTGCGACCGCGAGTTCTCGGGCGGGGGCGGGTCTGTGTCATCGCAGGGTTCAGGTTACCGTCCTCCTTCACCGGATTCGTCAAATGTGATAGTCGTCGATCAGAAGATTAAGGTGGAGGAGGGGATGGGGTCCAAAAATTGCGTGTCGAAGAGGAAGAAAGACCAGGGGGAAGGGACCGCTACGGATTCGAGGACCACCAAGTACAGGAGGTCGTCAGAGAATGCGAATTTCAATGCCTCGGCAGACGAAGATGAAGAGAAGAGGAAGGCGAGGCTGATGAGGAACCGCGAGAGTGCTCAGTTGTCTAGGCAGAGGAAGAAACACTACGTGGAGGAGCTGGAGGATAAACTGAGGACCATGCATTCCACTATTGCGGAATTGAACACTAAGATATCTTATATTATGGCCGAGAATGCCAGTTTACGTCAGCAACTGAGTGGTGGCGCCGCTGGTGGCATGTGTGCACCGCATCCGGGAATGTTCCCCCATCCTGCGATGGCGCCCGTGGGTTATCCGTGGGTGCCATGTCCGCCGTATGTGGTGAAACCGCAAGGGTCTCAGGTACCTTTGGTGCCGATACCGAGATTGAAACATCAGCAGCCTGTATCAGCGCCAAAGGCGAAGAAGTCGGAGACTAAGAAGAGTGAGGGGAAAACTAAGAAGGTTGCGAGTGTTAGTTTTCTGGGTTTATTGTTTTTCTTCTTGCTATTTGGTGGGTTAGTTCCTTTTGTGAATGTTAGATATGGAGGAGTAGGGGACAAAGTTCCTGGAGGATTGGATTATGTCAATGATAAGTTCTACAGTCAACACCTTGGTAGGGTTTTGAACGTTGATAGAAATTGTAATGGATCTGGAGAAGGTGTGAGTGTTGGATTTTCTAGCGGTGAATATGATACTTCTCACAGAGTAAATTATGAGAGAGGTCGCATTAGAGCGAAAGAGTCGGATTTTGAATGGAAAAGACAAGCAACACAGACTTTACTGGGTTCAGATGAATTTGTTAATCTAGGAAATGCTAGCGAGCCTCTTGTTGCTTCTTTGTATGTGCCAAGGAATGATAAGCTTGTGAAGATTGATGGTAACTTGATTATTCATTCTGTCCTGGCCAGTGAGAAAGCTATGGCATCTCAAGCTACTCCTGGAAAGGAGGTTAATAGAGAAACTGGTTTGGCAATTCCTGGAGATTTAGCTCCAGCACTGGCAATTCCTGAAGTTGGAGGCAGTAGAGCAAGACATTCTCACGTGTTTAGAAATCCTACTGGAGGACAGAAGGCTCTTGCCTCTAGTTCTACCGATACTTTGAAAGACAATTTGAAGTCGACTGCGGTAGATAGTAAACTACAACAATGGTTCCGCGAAGGCCTTGCTGGTAATAATTGTGCTATCAACTTAACTTATACGAAAAATAAGATAAATTCATTGTGCTCTCAACTTGTCTATTTTCCTAGATTCTTTATGTATGCATTTAGTATAGTGGCGCATGCCTGATATGTTGGAGAGGAGCATTTGATTCCTTACTTTTGACAGTGCATATATACTCTAATAGATATATATATACTATTTTAGGTAGTTTTGCGATGGATTTCATTGTTCCTTGTGGTGGTATATATATATATATATATATATATATATATATATATATATATTTTATCACTAAATAAGAACTTTATTGATGAGAAGTAGGCATAGCCCAAGTACAAGGAAATCATGAATGTTCATGCCATTAAAAGTGGTTATATTGAATTTAATCTTTCACTATATAAAATTAGTTTTACCAGTATCGACAAGCAAACGAAGCAACTATCATGCAGTCTTTATGTCAGATGTGAAATCAGCCCCTTGCATGCTTCATGGCTGGAGTTATGTTCTGTTACATGCTGTAGGGTGTCCTCTTATTTCTCTGCAAAGTTAATATATATATATATATATTTATTTGTATGTATGTTTGTACTTGAGCCATGCCTATTTCTCATCAATAAAATTCTTCTTTAATGATAAATATATAAATATGTATATATATACATACTTGTAAGAAAAATATATATATATATATATATATATACATGTGTGTGTGTGTGTATATATTAGATTGCATAAAGTGACAAGATTTGTAGAATAAAATTTTGAATTCAGACTTCGTTAAAAATTTTGAAGTTCATTAATGCATCGTATACAACTATACAAGAGACACTCATACATTCATCAATAGGTCTGTGAATTATTTCCATCAGCAAAAATATAAACGTTTTCAGTGACGGTTTTATGGGCTATTTCAGCAGTTAACTTGTTAATGGAAGGCTTTTTCCCCGGTGTCAATTTTTTGATACTGTTGTATGTATTTTTGTATGTTACTGTTTTATTATGCCCATTCATCTAAATGGGATTTTTAAGGAATTGGCACAAACTTTTTATCTGATCAGTTGGTTTGGTTTAGGTCACCTTTTGTTTTCTACTATCGCCCATATAGTTTTGGAATTTGGGTTGCTGTCTGGCTTCAGTAATTGAGGAAATGTTTACGAATGCCATGTTCAAGTTTCTTGATTCAGGTTTTAACTACGGACATAGTTATATGTACATTTGAAGGGATTAATGGTGTTTTATATTTGCATTCCTAGTCACTATAACACAAATGCAGACCTGGAGCTTAATGTAGGGTCAAAATGTTTATCTAGTGAGTTCACTGGATAACAACCTTTGAAACATGCGAATTGAGATACTCTTAAGAGGTGCATGTTCTTCAGCTGCCATGTGCCTTAAAGGGAAGCTACTTACACCATGGTATTATGCTTGTAGTTTCTCTTCTAGCATTGATGTGTTAAACCAACTTCTGACTTCGGGCTCCCGACATTCTGACTTTCATATAAGATGTTTAAGAGAACATTTCCCATCATTTTATAACTAAATTTAGTTTGTCAGGTAAATCATTAATTGTAACCACCCTGACTGTTGAAAAATTAATTACCTCATCATTTTGGTTCTCATTTCTGGTGTTTCGGTGCTGGGCTGTGAGTTTTATTGATGGGTTACCATTGATCTCATGTTTCTGGTGTCCATGCATGTTTTTTTTATTGAACTGATTTGGTAGTCAGTCGTGCTTGGCACGCACTCATTCATCACCTTGTTTAATACTTATGGTTCTTTTCCCTTTTACAGGGCCAATGTTGAGTTCTGGCATGTGCACCGAGGTGTTCCAGTTTGATGTCTCTCCAGCTTCTGCTTCTGGAGCTATAGTTCCAGCATCCTCAGCTTCCAATGTTCCTGCAGAACATCAACAGAATGCTACTCGTCTTAACAAGGGGAGAAATAGAAGGATCCTCAATGGTCTTCCAGCTTCACTGGCTGGATCCAATTATAACATCACTGAAGAACACATTAGAAAAACATCGCAGAAGAAAGGCTTTCAAGGTAATACATCTTCTTCACCAATGATTGTTTCCGTGCTTGTTGATCCCAGGGAGGCTGGAGAGATTGAAGTTGATGGCATGATCACACCAAAGTCCCTTTCTCGGATTTTTGTAGTCGTGCTTTTGGACAGCGTGAAGTATGTGACTTACTCATGTGTGCTTCCACGATCTGGTCCTCATCTGGTGATGACTTGAAGGTGGATTTTAGTTTTTGGAGATATGGAACACTAATCCGTTTTTGTATATAACAGAATAATTAGCAGCATCTATAGCATTTTTAGCCGCTTCATGTAGTCGGAACTTCCAATACTTTCCTAACTTAATGGTGTTAAGTTATACTGTAATGTTCTTCAGTTGAGATGCAGCACCTTGAAAGCTAGCTCGTCTCCTTCATAAGA
>JrbZIP69_XP_018840246.1
CCTTTTCCAAAGATTACAAAAATCCGAGCAAGAAAGTGGGTCACGGACAGAATACTGCAATATTATCAACCGTTGCATTTCCAGGGAAGCAAGCACAAAGATCACTCAAAATTCAGGAGCCGCAGATGTCTCTTCCGAGAGCCGGAGATGGAAAAGGGGCCAACACTTCCCCGCTGGAATCCTCTAGTGAGCAGATGCAGGAACAGCAGCAGGTTCAGACGGCCGAGGAAGATGCAGTTGGATCTTCTACTTGGAGGAGGCTCAGTGAAAACAATAGCCCTATAACCCATTCCTTCCTTCCACAAAAGAAGAGCAAAGTAGGTTGGTGCAAGCACAAAATTAAAAAATATATGATGAATCTTTATTCTCTTTATATATATTTCCACTTGTTATCATTAGTTAATTATTACTCATGTTATTGGGTTTTGGTTGACGTTGTTGTGTTGAATCCAGAAGAGAGCGATGACGATTTGTTCACGGTTCCAGACGTGGAAGCTGCACCACCAACCAACACTGCTGTCATATCCAATGTCTTTGGTAATAGTAACCGGGAAAATAATGCAGACATTCAGCACCAGACTGGGTTGTCCATGAAACGCCGCAGGGGACGAAACCCTGTTGATAAAGAGTACAGACGCCTCAAGAGGTATCTTGGTCCTTTTTTTTTTTTTTTTGTCTTGTTCTTGGACGAATTCTATAAGAATTTTCTTTATTTCTTGTTCTATTTTATTATTTGTGAGGTGTAATTACTTCTATGATATCTCGTTCTCTCTTGTAGAATTCTGATGCAATGATTCGAAGCATGAGTGGTGAATGCATTTCAAAGCATATTTTCCTTTTTAATAGGTTGCTCAGGAACAGGGTGTCTGCACAACAGGCCCGAGAAAGGAAGAAGGTATATGTCAATGATCTTGAATCAAGAGCCCAGGAATTGCAGGACAAGAACTCCAAGTTGGAAGAGAAGATCTCAACTTTGATCAATGAGAATACCATGCTTAGGAAGGTGAAGTTTTATCACTTGTCTGAGTTCTTATCACCCACACAAGTCACAACCATAAGCTCTAATTGCGGGGGTGTGAGAGGGAATAGTTGCTGATTCATAATAAATTTTTATAATTAATTAAAACATCTGTTCATCATGTCAGGTTCTTATCAACACGAGGCCAAAGAATGATGAAAGTATTGAGCCGAAGCAGGATCAATTTAGCAAGAGCTGACAAGCATAAGGCGTTTCTTTAATTTTCAAGTTAATTACTTTGTATCTAGGATTATCGGAGACGCTTTTAGGCAAATGTATATCTCAGAATTCCCAAACTATGCATGTACTACCACTTATTTAAGTCCAGTACTTGAGATGTAGCATTAAAAGTAGGAAACAAAATCGCCATAATTTGAAAACAAAACCATCCTATCTAAAAGGAAAATAACAAGCGAACCAATACATTTTATTTCACTTTGCAA
>JrbZIP68_XP_018834809.1
CTTGTATTAACTCGCCGTAACATTGAAGTCCCGCTCTTTTTTGTGTCTGAAAGCCCAAGAATATTTGGCTTGCTGCGTGTCCCCTCTCTCGATCTATTGCTTGTAGATGCAATGCAAGAGCAAGCAACGAGTTCCATTGCGGCGAGTTCTCTGCCTTCGAGCAGCGAAAGATCTTCGAGCTCTGCTCTTCAGCCTGAAGTCAAAGAAGGTCGGAACTTTCTCGCTTTGGGATTTTTTTTTTCTTTTGTCAAACAGGTTATCAATTTGGTGCTTTTCTCTCTTTTACTTTAATTTTTTTTTTTCTGATTTCCAATCTTGGCTTTCTGGAATGTCGAAAATTTTCTCCGCGTGAAATTCCGTCCGCAAATTCTGCAGCTTCTTTTTTTTCCTCTTTCCTTTGTATGATCAGCATTATTCATGATGTCAAGACAATTGAAATTTCCCTTCCGGGTTTTGTACAAAGTCGAGCTTTTCTCAACTGGGACATTCTGTATTTTCATGGGTATCACTTCTACCTGGGAAATCCCCGGGATTACCATTACTCCCACCCCTTGCAATTTTTTAATATTTCTTTCTTATATTTAGGTTTGGAGAGTGATGAAGAGATCAGGAGGGTACCAGAGATTGGTGGTGAGTCTGCTGGAACCTCAGCCTCGGGGCGGGACACGGGTTCGGTGGCCGGCCCAGACCGGGCTCAAGTTAACGGGGAAGGTCGGAGGAAGAGAGGCAGAAGTCCAGCTGATAAAGAAAGCAGGCGGCTGAAGAGGTATTAGTTTATAGCTCTTCTGCCCCCTTCCCGATCTATCCGCTTTATTCTATGGGGCCACTGGCACTTTTGGTATATAACATTGTGCATTTGGGGGCTGCAAAAAATTGGGAAAAGGTTGCTGAGGAACAGAGTTTCAGCACAGCAAGCAAGGGAAAGGAAGAAAGCATACTTGACTGAACTGGAAACGAGGGTGAAAGAATTAGAGGAGAAGAACTCTGAGCTCGAAGAGAGGTTGTCCACCTTGCAGAATGAGAATCAGATGCTTAGACAGGTATGTACTTCACCATCACATCATACCACAGTAGCCATCATAAATGGTTGTTGAGATATATGGTAGTTAGGCATGTAGTCCTATCATTTTCCATCAATGATCAAAACGCCCATGAGCTTGTTGATAATGATCTGATTGGGTGGGTGAGGGTCTTCATGATCAAAGCATATTCGATGTGTTTGCCATACAAGTATAGGCATAGGGGCATAGAACCCCCCCCCCCCCCCCCACAAAAAAAAAAAAAACACCACCAAAACAAAAAAAAAGAAAAAAGAGGAGGCTAATGGCCATAATTCATATTCTCCCTTGACGTGTCAATCATGGTTGTAAACCACCCTCTCTCTCTCTGTGGCTCAAAAATGGAGATGCACGCTTATGTATATACACCAGCTTGACCTTAACTAACTCACTCCTAATCAGAAGTGGCAAATTAAATACTACAACAGAATTACAACTTCTAATGCAGGGCCTCAGTGAGCCTGGCCAAACCGGTCAGCGACGAGCAAGTCATGCTTATTAATGAATTTTTGTTTGGGTTCTTGGTATATGAAGTTTCTCAGGTTATTGGAGTTGGCACCTGTGATTTACCGCTATCTTATCTCAAACCGCAAGTTGCATGACATCTAATTGTTTGCACTTTATCGATTTGATTTTTTCAGATATTGAAAAACACAACAGCAAGCAAGAAAGGAGGAAGTAGTGGTGCTAATGGCAATGATGGGTCTTTATGAGACCAAAAAAAGGAAGAGCAGGATGCAAGTGTATTTAATAATATTTGGTACATTATGAAGTATCAGAAACTGAGAGCATCTCATTCTCGACATGCTTAATTCTAGGTTAGTGTTTTCCTAGGGATTTTTTCCCACTTTTCTCATATCCGTATGCCATGTAATGCTAGCCTGGCTAATAGCTATGACATCAAACAATGATGGTGGGGCGACAGTGACTATGGTTGTAGTGCCAATGGCGGAAGTGGCGGTGACTGGTGGAGTGGAAAGTGCAATAGGGGCGTGTGTTAGGTGGATGAACAGTTTACTTAAGTAAGCTTCTTTGGAGAATCTCCATTTGTATATCCTCATCTCAGAATCTGTTTGGCATGCATATGTCAATTTTAGCTGGTGTTTACTTGTTTCTCTCTGTGCTGCTTCTTAAGTTAAGCTCATACTATTGACAACAGCGATGTGTATGAATTAGCTGGAACAATGCCATTGTTTTCCTC
>JrbZIP26_XP_018824209.2
ATGGCACAATTGCCTCCAAAAATCCCAAACATGTCATTAAATTGGCACGAGTTTCCACACCAAAAAGTGCCTTCAATGGGGAGTTTAACACCAGATCTTTCTACGACTAATATTAATACGACGCGCACCACCACCTTTTCCTCCCATAACCCTTCTTGGGTTGATGAGTTTCTCGACTTCTCGGCAGCTAGACGGGGTTCCCACCGAAGATCCATAAGCGACTCCATAACCTTCCTCGAGGCGCCAACCCTAGAGGAATGTCGTCAGTCGGGTGCTCCACCGGAGCATGGGACTACTAACAATGAGTTTGATAGGTTTGATGATGAACAATTCATGTCCATGTTCACTGAAGAAACATCTACAGCCCTAGCCCCTACTATGTCATCCTCGAACCCCTCCTCGCCGTCCGATCATAACAGCATTAACGATGAAAAAGAAATACATGAACAAGAACTGAAGCAGCAGCAGCAGCAGCTAAAGAATATTGAATCTGAGGAGGAAGATAGCCAATGCAATTCAGGGATACAAACTCCCCCTAACGCCATTGCCGGCGGGTCCAATGATAAGATAACTGACCCCAAGAGGGTCAAGAGGTAATCAAGCAATCACATTTTCAATCTAAGCCAATGCAATTCAGGAATACAAACTCCCCCCCAAACGCAGTTTGGATTCAGAGATGAGATGATATAATATTAGATAAAAGATGAAAGTTAAAAAAAATATTATTAGAATATTATTTTTTTAATATTATTATTGTTTGGAGATTTGAAAAAATTGAATTAGGATTTGAAAAAGTTGAATTGTTTATTATATTTTATGTGAGAATTTGAAAAAATTGTAATGATGAGATGATGAAACACTCTCTGAATCCAAACGGGCTTGTACATTTTTTGAAAACATTCAATGGGCATGTTTATATATATGCAACTTAATTAATTACATCCTTAACAAGGTGAGTGGTTAAACAGACTTGTGTTTATATTCTTTGTATATATTCTATAAAGAAATATCTTTTGTTTTTAAAAAAAAAAATAATTATGCAATAAAACACAACAATGTTGTCATAATTATTGGTTTCTCCACATTTCTTTGCGTTTGCATTAGAATCCTAGCAAACAGACAATCTGCTCAAAGATCAAGGGTGAGGAAGCTACAATACATATCAGAGCTTGAACGTAGTGTCAACTCATTACAAGTAGGTGATTTATGATCTAAGGATTTTCTAATATCAGAGCTTGAGATTTCTATTATTAATTACATGCTTAAAACTGTCCTCATTTTCGATCCTAATTTCGTTTGATCTTGTTTTGGCTATCGAAGGCCGAGGTTTCAGTGCTGTCACCACGGGTTGCTTTTTTAGACCATCAGCGTTTGCTTCTAAATGTTGATAACAGTGCTCTTAAGCAAAGAATCGCCGCCCTCGCGCAAGATAAGATTTTCAAAGATGGTAAGCGTTTACTTAATTATCCAATTAATATGGATCTATTTTCAAGCAACATTTTCATACTGGAATCAAGTGGGTGTTCACATGTCAAGAATATATACATATATATATATATATATATATATTGTAAGAAAATACAACCAAAAGCAGGTAGGCATATTGGGTTTATCTTGTAGGAAGTGGTCCAAGGATCATATATTTTTTTTTACACCACATGCATGCATGATTTACTATATATTCAGCGAATTTCACAGTTTCCCATTGGTTTTGAGATGATTATAAGCATGTTCTTGTAAAGTACTACATGCACGTGCAAATTTCAAACAGCTTTGAGAGGATAGGAAAAGTGATTGGAGAGTCAAGTTATATATGCATGCATAAGCGCACGCTTTTTTATGTGTTTAATTTCATGTCTTTATAAGTCAGAAAATGATCTTGAATGTGTTACATTTGTCAACAATGCATGCAGCTCATCAAGAAGCACTGAAGAGGGAAATTGAGAGACTGAGGCAAGTGTATCACCAGCAAAACCTCAAGAAGATGGAAAATGTTGCATCATCATCTCAACCTCAATCTGATGCCAAGCCTTCGATCGAGAAAGAGCATCTCCTCAATGTTTAACCTTAGACTACATTTAAAAT
>JrbZIP24_XP_018850039.1
ACCCCCCTCATTGCCACCCCCACCCCCCCTACCAGCTGTTGCTAGCTGTCTCTAATCCCACCCATGTGACCCCTCCGAAGGCCTATTGTCCTTAGAAAAGTCACCACAATTCATGATAAAAGAGATCAGAGATATGTATCAGCAACAAATGCTGTTTGCTTTGATTTGACAATGAGCATGTTGTTGTCGTTGTTGCCCACGTTATGTTCTGGTTCTCTAACACCTTCAACGTCTCCCAAGTGTTCTTCGGATTCCAAGATTTCGATAAAGGTTATGGTTTTGTGTTTTGCTGGGTTAGTTTGCTGCTCTAATTAAGTCAATTTCCGGGCCTATCATATATATATAGCACACTTTTTTCGCTGTCTGTTTTTGTTCATTCTTGAATCTCTCTCTCTCTCTCTCTCTCTCTCAAAATTGCACATATACTTCGCTATCTGTTTTATTACTTTGTTTGGTGTTTATATGGCACAATTACCGCCCAAGATACCAAGCATGGCTCAAAATTGGCATTCTTCTTCTCACCAAAGAATGCCCATTTCCACCGCAAATTTCGTTCCCACCAGCAATATTAATACTTCCACTTCCATGGCCACCGCCACCGCCCAACAACAACAACCCTCTTGGGTGGATGAGTTCCTCGACTTCTCATCCTCCCGGCGCGGTGCCCACCGCCGCTCCATGAGCGACTCTATAGCCTTCCTCGAGGCTCCATTCATCGAGGAATGCCGGAATATTAATCCTACCAACGGCACCTCGCTGATGCATGGCGCCAGCGGCTTTGACCGCTTGGACGACGAGCAGCTCATGTCAATGTTCTCCGACGACATCTCCGTCGCGCTGCCGCCCACTGTATCTTCCTCCAACGCCTCCACGCCGTCCGACCACAACAGCATTGACGACGAGAATAAGGCAATAATGCCGCTGGACCAAAAGCTCAAAAGTGAACCGGGCGAGGTAGAAAGCTCATGTAAACCCGAGCAACAAGCGCCACTAACCTCCGCCATCCCCACCGGAGACTCCGTCTTCGATCCTAAGAGGGTCAAAAGGTAACCATATCGATAATTAAGAAAACACAGAAACGTTCTTAATTATCATTAGTTAACATAACTGCATGAGGTACTGATCATATCGGATCTGTAAAAGAAGATTGAAAACTGAATTATTTCATGGGCGGGTGCTAGAATCTTGGCAAACCGGCAATCAGCGCAGAGGTCAAGAGTGAGGAAACTACAGTATATTTCGGAGCTTGAACGGAGCGTGACAACATTACAGGTACTCATGAATAATTCACTTGCCATTGATAAAAATTTATTTCTTTATTTTTCCTAATTTAATACCTGATCTTCTAGTAAAAAATGAATATTTATTTGTAATGCAAACTACTACTGAAGACGGAAGTATCAGCATTGTCACCAAGGGTTGCATTCTTGGACCACCAAAGGTTGATACTTAATGTTGATAATAGCGCTCTCAAGCAAAGGATTGCTGCTTTGGCTCAAGATAAGATTTTCAAAGATGGTAATTAATTAGCACTTCAATTCATTATCTTCTTCTTCTTTTTTAACACATGCGGGAAATAGTTTCGTTCACAATCCTGCATGACACACGAGAATTCATGCTTAATTTTAGGGTGAGTAAATTAATTAAGATCCGCGTGCTTAATTTAGCATGAAATTACCAGATAATTAATTATATATGTTACTTATAATAACCATTTAGAAATTAATTATAGAAAATATAGGGTAATGAAATTAATTTAATGAGATGTAATATGAGTAACGAGCTAGCTATTGGAACTGATGATCATATTATTGAGGTCGTACTTGTACCATCTCACGTACTGCTTGTGGGTCTCCAATATTTAGATTATGTGCAGGAATTCGTTTAAGTCTACATACCTACCAGAAATATTACTCTTAAATGTGCATCACTACTACTTCCTCGGTCACCTTGCATGTTAATGTTTGTTGAGAAGGGAGGGGCTTTATCTGGGTTTCAAACTTCTGGAAAGAAGAGATCTATATCTTGGTGCTTTTCATGATCTCATGGCCGCTTTTCTTTTGTTCTTGTTATGGTCTAATATTATCAGCTCATCAAGAGGCATTAAAGAAGGAAATAGAGAGATTAAGGCAAATCTATCACCAACAGAACCTAAAGAAGATGAGCAGCCCAGGCAATCAAAATACAGCAGGAGCAGCATCACAAGCACAGCAGCCCCCAAGTTCTGATACCTTGGGATGTACGGCCAACTAGGAGCAGCTCGCTTCTGATCATCAGGGTGAGAGGCTGGGGGTCGGGTGGGTGCATGCATTCTGCTAACCTGGGTTTTCACGTGATGTGTTCCCACTTGTTGGCTGACATGGGGCCCCTCCAACCAAGCTTTTTTTTGGGTGGGATTTTAGAGGCCAGATTGGTGTTGACTGCTTAGATTGGGTGGTGAAAACATCTTGTTTTTCTTTTCCAATTTATTTGGGGATTTGGGGGTTGGAGACTGGAGTTGGGTTATTTATTTATTTATTTGTTTATTGTTGTTTTCGTGATTACAATTTTCTTTTCTCATCTCTAACTTTTTAGTTGTTTATTTTGGTGGTGGGGGGTGGGAGGAGGAGGGTGGCAAATGATGGTGTGTTTTTGTTTGGTGGGGTTGCATTGGGATACAAGAAAGATGTCAGGACTGAGGTGTTGTTAATGCCTGATTGTTGTATCTTTTTCTGTGCTCTTCTATCCCCTTTGGCCTAATAATGTGCTATGACTTTTGTTTATTGATTTTAGTTTTTTTTCCTGTAAGAATGTAAATATATTGACTTTTGAGAAAGATTTTGGGATTAAGCTGAAGAATCCCAATGGATTCGTTTCGTTGCTTCCAGCTGTCTCTGTAACAGGTCTTTTTTGAAGCCCAAATCATACCCAAATTCTCTCTTTCA
>JrbZIP33_XP_018841405.1
GTCATCGTCGGCGTCATCGTCGTTTGAGAGAGAGAGTGAGAGACACGAAGAAAGCGCTTTCTTGAGTTCTTCTCCTTCTCCTTCTTGTAGAGAGAGAGAGAGAGAGAGAGAGCGTGAATTATTTCGCAGAGACTGTGGCTTTGGCATTTCCGCCAGACTAAGTTAAATGAGGGGGACAATCTCATTTAGAGGTGCCATTCTCTAACGCGGACCATCTCTGTCTCTGCTAACTTGTGTTGGCCGGCAATTTTTTGCCGTCTTGTTGTAATGCCACCTTCTCGGACGGTATTGTTTAGAGAATTCCGGTGGTTATACCTTTTGAATATCCTGATGCGTTTCCCCTTCTTGTTGTTTAATCTTTGCTTTTACTCATTTTGCAGATTGTTGAAATTTAATTTGCGTCACCGAGTGAGTTTTGGTTTGGTTTAGAGTTTGAGTTAAGATTTAAGAACTCTGTCAAGTGGTAGTTTAATTATCATAGAGTAAAGGAGTGAGAGCTTTGAAGCAAAATGGGTGACACGGAAGAAACTAATAGTGATACGATGCAAAGACTTCATTCTTCATTTGGAACTTCTTCTTCTTCCATTTTAAAGCAACATTTATCAATGGATCAACTCAATATACGCCAATTGAGCCCTTCAGTTAACCGTGCCCGCCATTTTCAGCCAAATTTTAGTGGAGATAGTACCAAAAGAATTGGTATACCGCCTTCGCACCCCCATCAGATCCCACCCATCTCGCCGTATTCTCAGATCCCGGTGTCCCGGCCGGTAAACCAGCAGACGGGTTCTCAGAATTTTAGCCCGGGGCCCGCTCATTCGCGGTCCTTGTCACAGCCGTCGTTCTTTTCGCTTGATTCATTGCCCCCCCTGAGCCCGTCTGTGTTTCGTGACTCCTCATCCACGTCGATTTCTGATGCGGTGCCGGGTGATGTGTCCATGGAGGATCGGAATGCGGGATCGCGTTCTTTGTTGCCTCCCTCACCTTATTCGAGGGGAGATGCTTCCCGGGTTGGGGATAGTTTACCCCCTCGGAAAACGCATAGAAGGTCTAATAGTGATATTCCATATGGGTTCTCTAGTATAATGCAATCTTCACCGCCCCTCGTTCCTTTGAGAGTAGCTGGTGGTTTAGAGAGGTCGTTGTCTGGAAGAGAGCCTGCTCAACCGGTTAAAAAGGAATCGAGTTGGGGGAAAGGTGGTGAAATCAATACCGAAGGTATGGATGAGAGGAAATCAGAAGGGGAAGTTGTGGATGATCTGTTTTCTGCATATATGAATTTGGATAACCTTGATGCATTGAACTCTTCGGGAACAGATTACAAGAATGGAAATGAGAATCGCGAGGACTTGGATAGTAGAGCAAGTGGGACAAAGACTAATGGAGGTGATAGCAGTGATAACGAAGCAGAAAGCAGTGTGAATGAAAGTGGGGGCAACATGCAGAGGGCAGGACTAAATTCTTCAGCTGGGAGGAAGGAAGGGATAAAAAGGAGTGCAGGGGGAGATATTGCCCCAACTACCAGACACTACAGAAGTCTTTCTATGGACAGCTTCGTAGGGAAGTTGCACTTCGGTGATGAGTCACCGAAACTGCCACCTTCACCTGGAACTCGTCCTGGACAATTGTCACCCAGCAATTCAGTTGATGGTAATTCGGCTGCCTTTAGTTTGGAGTTTGGAAATGGCGAGTTTAGCGGGGCAGAACTGAAGAAAATTATGGCAAATGAAAAACTTGCTGATATTGCGTTGATGGACCCAAAGCGCGCGAAAAGGTATTACATTCTCTATCCTTTATAAAACTCATCAGAATAAATCACCAAGAAGCATAAATGGCCGTGCTTGGTTTCCCATTTTTTGAGAAATTTTGTGTGAAATTTTTTAGATATATTCTATTAACCTTAGTGGTTGTCTAAATTAGGATTTTGGCAAATCGTCAATCAGCTGCTCGTTCCAAAGAACGGAAGATGCGGTACATTTCAGAGTTGGAACATAAGGTTCAGACTCTACAGACAGAAGCTACCACATTGTCTGCACAGCTTACCTTATTACAGGTGGGGATTTGAACTGCTGATATTTTGTTTCTGTATACCTTCATTAACCATTTCCTAAATTGCTTTGCTTTGTCTTCTTCACATTGTGTGCAGAGAGATTCTGTTGGTCTATCGAACCAGAATAACGAATTGAAGTTCCGTCTCCAAGCAATGGAACAACAGGCACAACTCCGAGATGGTACATACCTTCTCTTCTAATTTTGCTTTTTATCCATTTCGTTGGTAGATTTCACAATGTGCAACTATTGACATGTTTAAGTTTATTTAGGAAGTAGGTAATTAGTTATGGATAATTACTAATTGCTTCTTATGATTGCTCTCCTATATTTTGGGTATTATTTTCTCTAATTTTGCAGAAATATCTTTATCATTATACATTCATCATGAATTGGAATTGTTACCGTAAGCTCACCACCTATATGGGTGGGTCTTAATGCTTCATTACTCGATAGACATATGAACTGTTCACTCATTGTTGGTGTATGATGCTTCTTTCACTATATTGGGAGAAGAAAACCTTATACTTGAGCATTGCTTTGTTCAGTTGTTTGGTTCTTTTCAGCTAGATATATCAGTTTATCTGCAGCACTTCAGCTAGATAAAAAGTCTGGCCATGTCAAATTGTGAGGCATCAGGTCCCCTACTGCTAGAAAGCAGGAACAACTAACTTGACTTAATTGTATGTGGACTAGATTCATGAACTCCATAGATACTTAAATGCAAGGATCAAGGGCCCTACCAACTTCATTCGCCTGCATTCATAAACATTTTATTCGCTGAACAAGGCAATTAGTGTCATTTTTTTCTCCTGACAGTACAATGGCAATACTGATTTTGAAACATATGCATGTAAAAGCATTTGAGCATGTGGATCTTGATTGGCTTAGTAAAACAATCTTTTGGGTTGCAAAGAATGAATTAGTCAGTTGCATATATTCTCAAAATTCATTTCCAGTTCCCAACCTTACAGTTGGAGGAAAGTATAAGATACTGACCTAGAAATATCCAGGATACGCATCTCTACACATGTGATGTCATCAGTTCTCTTTCTGATGCTCCATTGACTGTTCCCTTCCACATTTCATGTCATTATTCAATTTTCAACACCCAGTGTTAACACCAAAACTCAGAACCTTTTGTGCTACATTGGGCTGCTGATGTGACTTTACTTGCTTGTGGCATAATGGGACAGCTTTAAACGATGCCTTAACAACCGAGGTCCAACGGTTGAAGCTAGCTACGACAGAGTTGAGTGGGGAGAACCCTTCAAAGTGCATGGTTCCACAGCTTTCTGTTAATGCTCAAATGTTCCAGTTGCAGCAGCCTTCTTCTACCCAGCACAACATTCATCAGTTGCAACAGCAGCAGCAGCCACGGAACGAGAATAGTAACACAACCTCGAAACCCGAATCCCTCCAATAGGATGTGAAATATGGGATTGTTGATTGGTTGGCCCTTCGTATTATCGCTCACTATAGTTTAATATCCGGTAGTAGTTACCAGATGCATTCATTCGTTCTTATACCGTCTTTCAATCAAGGTGTGTTAATCATTCATTCAACCTGTAATGCGTGTCCATCTCGGACTATGGTATGAAGTCATATACAAATCCCAACACTAATTTATGTTCTTATCTTTTGCTTAATTCTGGTAGATATCTTGGAGTGTACGACATTATTGGGCACAATTTCGTGTTTTTTCTTTATGACTTTGGAAGAGTTGATTCA
>JrbZIP32_XP_018815342.1
GTGTAGTCGTCGTCGTCGTCGTTTTAGAGAGAGAGAGAGAGAGAGAGAGAGATAGAGAGAGACAAAAGAGAGAGCGAGAGCTTTCTTGAGTTCTTCTCCTTCTTCTTCTAGAGAGAGAAAGTGCTTGCCTTTTTTTCTTCTGAGAAATATAGAGAGAGAGAGAGAGAGGGAGGGGCGGAGGCTGTGGCCTTGGCATTTCCGTAGGAGAAAGTTAAATGTGGCGGAAAATCTAGTGCGCACCACCTCTACGTCTGATAACTTGGGTCGGCCGGCAATTTCTTTCCCTTGCTCAGAAGGTATTCCTGTTTTGGAGAATTCCAGCGGTCATGCGTTTGAATATTGTTATTTTTCCCTCTCTCCCCCTTTTTGTTTTGTTTAAACGTTGCTTTACTCATTTTGCAGATTGTTGAAATTTCCTTTGTGGTAAGTGGGTTTTGGTTCAGGCGTTGAATTTAAGCACTAGGAACTCTGTGAAGTGTTAATTTGATCATTCTTTTCGAAGAAGCATTCTACAATCTAAGAGTCACTTCTAAAAAAGTACATTAGTAGGCTTTGGAGCAAAATGGGTGACACTGAAGAAGCCAATAGTGATATGATGCAAAGGCTTCAGTCTTCATTTGGAACTTCTTCATCTTCCATTCTAAAGCAACCTTTATCCATGGAGCAGCTCAATATATCCCAGTTAAGCCCTTCACTAAACCGTGCCCGCCATTTTCAGCAAAATTTTAGTGGAGATAGTACCAAAAGAGTTGGTATACCGCCTTCTCACCCCCATCAGATCCCACCCATTTCTCCGTATTCTCAGATCCCGGTGTCCCGTCCGGTGAACCAGCAGATGGGTTCTCAGAATTTTAGCCCGGGACCCACTCATTCGCGATCCTTATCTCAGCCGTCGTTCTTTTCGCTGGATGCATTGCCCCCCTTGAGCCCGTCTATGTTCCGTGACTCCTCATCCACGTCGATATCTGATGCGGTGTCGGGTGATGTGTCGATGGAGGATCGGAATACGGGTTCGCATTCTTGGTTGCCTCCCTCTCCCTATACGAGGGGTGATGCTGCGCGGGTTGGGGATAGTTTACCCCCGCGAAAAGCGCATAGAAGGTCTAATAGTGATATTCCGTTTGGGTTTTCTAATGTGATGCAATCTTCACCGCCCCTTGTTCCATTGAGGGGTTCGGGTGGTTTAGAGAGGTCGATGTCTAGTCGAGAAAATTTGGGTGTGGCAAAGCCGGCTCAGCTGGTTAAAAAGGAATTGACTTGGGAGAGAGGTGGTGATAACAATGCAGAAGGTATGGGTGAGAGGAAATCAGAAGGGGAAGTTGTGGATGATCTGTTTTCTGCATATATGAATTTGGATAACATCGATGCATTGAATTCTTCGGGCACAGATGAGAAGACTGGTAATGAGAATCGTGAGGACTTGGATAGTAGAGCTAGTGGGACAAAGACTAATGGAGGTGACAGCAGTGATAATGAAGCAGAAAGCAGTGTGAATGAAAGTGGAGCCAGCATGCAGAGGGCGGGACTGGGTTCTTCCGCTGAGAAGAAGGAAGGGATCAAAAGGAGTGCTGGTGGAGATATTGCCCCAACCACCAGACACTACAGAAGTGTTTCTATGGATAGCTTCATGGGGAAGTTGCACTTCGGTGATGAGTCACCTAAACCGCCACCTTCACCTGGAACTCGTCCCGGACAAATGTCACCCAGCAATTCAATTGATGGAAATTCAAATGCCTTTAGTATGGAGTTTGGAAATGGCGAGTTTAGCGGGGCAGAGCTGAAGAAAATTATGGCAAACGAAAAACTTGCTGAGATTGCTTTGACCGATCCAAAGCGAGCAAAAAGGTATTACATACTTCATCCATTATAGCTCACCAAAATAAATAACCAAGAAGCATTTTTTTCTGTATTCTTTTAACCTTTGTGGTTGTTTAATTTAGGATTTTGGCAAATCGTCAATCAGCTGCTCGTTCCAAAGAACGGAAGATGCGGTACATTTCAGAGTTGGAGCATAAGGTTCAGACGCTACAGACTGAAGCTACCACATTGTCTGCACAGCTTACCTTGTTACAGGTGGGAGTTTGAACTGCTGATATTTTGTTTTCTTATGCCTTGGTTTTCTATTTTTAAATTGCTTTGCTTTGTCTTCTTTGCATTGCTTGCAGAGAGACTCTGTTGGTCTAACTAACCAGAATGGTGAATTGAAGTTCCGTCTGCAAGCAATGGAACAACAGGCACAACTCCGAGATGGTACATATGGTTCCTCCTATTTTATTTTTCTCCATTTCATAGATAGGTTCTACAATGAGCCTGCTGACACCTTTAATTATATTTGGGAGGTAATTATGGATAATTGCTTCCTGTGATTGCTCTCCTATATTTTTGGGTATAATTTGCTCTAATTTTGCAGAAATATTTGTACAGTTTTACATTCATTTTGAATCAGTGATGATACTTTGTGCGACCACCTACATGAATCTGCAATGTTTCATTACAAGTAACTTGATAAAATTTAAAACTGGTTACTCAGTGATGATGTGCGGTGCTTCTTTGAGATCCACTATGATTCGAAGAAGAGAACCTCTGAATTAAGCATTGCTTTATTCTGTTGTTTGGTTCATTTCAGCTTGATGTATCAGTTTATCTGTGGCACTGTAGCCATATAACAGTCTGACCATGTCGAATTGTGAGCCATCAGGTCCTCTATTCCTAGAAGCTACCAACTTGATTTAATGTATATGGACTAGAGCTGTGAACCCCTTAGATACTTAAATATAAGGTTCGAGCACCCTCTAAAGTTCAATCAACTGTATTTATAGAGAAACATTTTTTATGTTAACCTAGTCAGTTCTTGTCATATATTCTCTTAACACTTAACTGACAATTACTGATTTTGAAAAATATGTAGATTGTATTGTATTCTCTTAACACGTTCAAATGTGGATGTTGATTGTCTTGGTAAAGCAGTTTTTTAGATCAGTGGCAAATTTCTTCAATTCAATTTCCAGTGTAGATACTTGCAGTTGCAGTTGGAGGAATATATAAGATACTGGGCTAGAAATAACCAAGATACTCATCTCTCATATCAAAAGATAACACTTGTACATTAGTTGTATTCCCTAATATTCTTCTGTCACCTCTTGCATAAACACTTAGGAACACCAAACGATTTTGGAAGGAAATACTAGTTGATCCTTTTTAATTCACAAGTGATTAATACGAAAACATGACTTCACTGGAAAGTGAGATACCAGAATGTCATTTGTTGTTGTCAAAGAACCGCAGAAGTTAATTTGTTATCTAGTAGATAAGAACTATTCATATGTTTGAAAGACGTATGAGTCCATAAAGTGAATGTAGCAAAAGTAAGCATTTAAGTTCACGGAACTAAACAAGACATATACGGAAAAAAATATGAGAGTCATCTTAACCTGTTTAACTCATGAGTAAGAAATCCTGCTGCTGCTGAGAATTGGATAATTTGGCTCAAGGTCATTGTAATCAAATGACAGAGAAAAATAGGTAGAGCATTTGTTGAGGTTGCAGGACAACACGAGGGCTTATTTCTCTTCAAAATAATTTAGATATGACCCTAGATATTCCTACCTCATTATTAATTGAAATAGAAGTGTAGTTGAGTTGGATATGACTCTAGGTAAACTTTGGTAATAAAGGTTCATGTAGCGTGTCCTAGGTCTTTTGGGCAGAGTATATTGTCGTACTTATATAGATTTTTAGAATAATCAGCTTTCTTCTTTTTTGACAGATCTGTTGCTTGGAAACCCCTCACTTGTCATGCTATTGCAAACATCTTAGTGCTTGATGTCGCTGAGGAAAAAATATATTTGCTTTCTATTCCACTATATGCATTTGGCATCTTAGTTTTAAGCTTCCTTTGCTTGATGTATGTTGAAAATGACCAAGCATGCTGAATCGATTGACTTGTCTAGAAAGCAGACGTTGGCATCTTTATCTATTATTTGTTAGTTCTTTTTCCAATGCTCCATTGTCTGTTCTCTTCTAGCTTTGATGTCATTATTTAATTCGTCAGGATGCAATTCACGTTTAACCCAAAAAAATTTATACTTTTATGCTGCATTCGCTACTGATGTAACTTGTTTTGCTTATGGTGTAATGGTTTAGCTTTAAATGAAGCCTTGACTGCGGAGGTCCAACGGTTGAAGCTAGCTACTGCAGAGATGAGTGGGGAAAACCCATCTAAGTGCATGGTTCCACAGCTTTCTGTTAACCCTCAAATGTACCAGTTGCAGCAGCAGCAGCAGTCCCCTACCCAGTTCAACATTCATCAGTTGCAACAGCAGCCACCTCAGTCACAGCAGCAGAATGGTAGCACAACCTCGAAACATGAGTCCCTTCAATAGGATGTGAAATATGGGTTTCTGTGTGTTGGATGGCTCTGTGGTATCAATCATTATAGTTTAAGATTCAGTAATAGTTGCTTAATGCATTCATTCGTTATTATACAATCTTAAATTAAAGTGTGTTAATCATGAATTCAATGTGTGTCCAGCTCGGACTATGGGTATTAAATCATATACAAGTCTCAACATTAATTA
>JrbZIP28_XP_018821136.1
AGAGAGAGAGAAAGGACAAGAAAGCTTGTGTCCCAAGAGGCAATATTTCTGAGTTCTTCGAAGCGTAGCCCGAGGCCTACTCCCCCGTGCTTGTGGATATCACCGCCACAGTTGCCCGATAAACTCGGTCGCGGTCTTCGATTACTGTCTGCCCGTACTTTCGAGGTTCTCTTGCTCATCTTCCGCCATGCACTAAGGTCTGTGTCGAGTCTATTTCACTGAAGCAGGTAGGGTCTGTCTATGACCATGACTATAACTATGGTGACCGTGTGTATGATCACGCAGTCATGTTCTTTTTTCTATTTTTCTGATAATTGGGTTCCAGTCGATTAACAATTTAGTACGAGTTTTTGTTGGTGTGTGTTTTAGAGGTTTGTTTCATTACCATATCTGGTAGTATTAGGGTTTTTTGTACTTATTAAAAGGGTTTAGCATAACAGAGAGGGAGATGGGTGGCGTTGATGAAAGTGGAAGTGCTATGCAAGTGGGGCATCAATCTGCATTTGGATTGAAACCAAAGAATCAATTGGATATGCAAAATTTAAATGCGTCTCAAATGGGTTTTCCAGTGCGTCATCTACCGCAAAATTCGAGTCCTGGAGGTAGTGAGAATGGTAATAAGAGATCTGGTATACCACCCTCGCATCCGAATAACACCGCTTCTTCGCCTCAGTTTCCCCAGTTTATGGGGTCCCGCCCGGCTTCACGACAACAACCGAGTTCTCAGAGTTTAAGCCCGGGGCCTTCCCATTCTAGATCTTTGTCTCAACCCACATTTTTTGCGCTTGATAACTTGCTGCCCCCTTTGAGTCCTTTGCCTTATCGTGAGCCCTCGATGAGCTCGCTCTCTGATCCAATCTCGACTGATTTGTCTATGGAAGAAAGTGCTGTTAATTCTCATTCCCTGCCACTTCCTTTGCCTGTAAACGGACATAATGCATTTCGGGTAGGTGAGGGCCTTCCTCCTCGTAGAGGGCACCGGCGCTCCAACAGTGATAGTATTCCATTAGGATTTTCAGCCATGATTCAGTCTTCACCTCAATTGATTCCCATTGGAAGTCGGGGAGTTTTGGACCGGTCGGTTTCTGTAAGAGAGAATTCTGGGGTGGACAAGCCAATCCAGTTGGTGATGAAGGGTGAGTTGAAGAGGGATAGGGATGGCAATAACATTGCTGATGGAACAGCTGAAGGGAAATCTGAAGGAGAAACCGTTGATGACTTGTTTAATGAAATCATGAATCTGGACAATATTGATAAAATGAACTCATCTGGTACAGAGGAAAAGGATATGGATAGCAGAGTCAGTGGCTCGAAGACAAATGGATGTGATAGCAGTGATAATGAAGTGGAAAGTCGTGTAAATGGCTACCCAAACAGTTATAGTGTTGCTAATGAGAATAGGGAAGGAAAGAGAATTGCTGGTGGAGACACGAAGCCCACTGTTCGACACAATAGAAGTGTTTCAATGGATAGTTATATGGGAAATTTGCATTTTGACGATGAGTCACCAAAGCTCCCGCCCATAGGAACTAGAATGGACCAACACTTACCTATCGGTACCATTGATGGGAACGCAAATAAGTTCTGCGTGGAGTTTGGAAATGGTCACTTCAGTGAGGCTGAACTGGAAAAGATCAGGGAAAATGCGAAACTGTCTGAGATTGCATTATCAGACCCGAAGCGTGCCAAGAGGTGTTTTTTCACCCTTTTATCTGTGTATTGTTGGCAATCATTGTGCCCTTGAGTGAATTTTCTCATTCCTGATTTTCTGATCCAGGGTTTTGGCTAATCGTCTGTCAGCTGCTCGTTCCAAGGAGCGAAAGATGCGTTACACTGCAGACTTAGAACAGAAGGCACAAACCCTACAGACAGAGAACACTACACTGTCTAATGAGCTTACAAAGTTACAGGTGGGTATCTAGGTTGATGAGATTTGTTATTAACTAGTAATGAACTTAATGTATAATTGATATTCGTTATACACTCTTGGTTTTATTTTCCATTTTATTATCCAGAGGGAGTCTACCGTGCTTAAGAGTGAGAACAATGAGTTGAAATTCCGCCTTCAGGCCATGGAACAGGAGTCAAAGCTAAAAAACGGTATGCATACTTTTTCTTCTGCTCCGTGTAATTTAGTCAGCTGAAGCAAACTATGATTTATTAGCAAATATTCCATCTATTTTTTTTTTTAGGTGATCAAAAAGTTGTATTCATAGAAGTAGGCAAAGCCCAAGTACACAGGGAGTATACATGAGTAACCTAATTAGAGTTTAGCAAATATGCCATCTAATTCTAGTGGGGGCTCTTCTAACTCGAAATTATGGTATGTTAGACTAGGTTGTAGAGAGGCTTCTTCTGTTGCCTTTCTCCTAATTTAGGTTATTGATATTTTAATAAAATTCCACCCCCTCCCCCCGAAACCAAAACAAGAACTTCATATTTTGATTTAGCTGAAAGCTGTCTCATTCTTCTGTTACGAAATGTGCTTGCTTGACCCTAGCTTCTCATTTCACTTTACCCATTCCTCCTTTTACCCACATAAGTAAACAAAAACTTCCAACTCTGATGATGTAATTTTTACTATTGATCTTTTTACCCATTTTGGCAGTATTGAAGCTGCTTGGGAACTAGATTTAACAGATTATTTTGGCAGTTCCACCATGCCTTTTACAGTATCCAAATATATATATATTTTTAATATAAGTACAGTATCCAAATATGTATCACAGATTATTTTAATTTTATGATTTTTGAGTCTGTATGGATTGTTCAATCTCTTCTTCCAGGCTCCATCAACTCCTTGACATATATGCTAGTGGAAACATAATTGACCTAGATTCAAATAAACATAGGCAAAGTAGGATTTAGTTGCTTCATTTTGTACTGGGACTCTTATATACAAGGGGGATAAGTTCAATATATATAATTTTCTTAAAGTTTTTGGCACTGAGAAGGAAAAGAAACCCTAAAGTTAAGATGCCCTTCTATCTGTGAGTAAATCAGAAAACAAATAAATCAGGAATCAATCTAAGAGGCTTCTCAAGTTCTTGATCAGCACCAGTAAAAGTGTGCCTAGGAATGCTTTTAAGTGCCTCTCTTAAAAAAATTAATACTTCAATTTCAAATCTCAGTGAGGCTCACATCTAGCACCTCGGTAAACAAATAAATCAGGAATCAATCTAAGAGGCTTCTCAAGTTCTTGATCAGTGTCAGTAAAAGTGTGCCTAGGAATGCTTTAAGTGCCTCTCTAAAAAAAAATTAATACTTCAAGTTCAAATCTCAGTGAAGCTCACATCTAGCACCTTGATGCCCATGTAAGGCTTCATAGAAGAGGCGGAAGTTCAGAACAAAAATGTGCGTTTTCTTTTACAAAAGTTCAAGGCAGTAACAAACATGCTGGATTTTGCTTGTAGAGTCGATAGTTTTTATTTTTATTTTTGTTCCTTTGTAGTTTTTACATGAGAAGAGAGTACTTTAGGAACTTGAAACTTTAAGTAAGCAGAAGAAACCTTTAACTCTGTTTCTAGTACGTCGAACGCAGCTGTTTTCCTTCTAATTGGGTTACTAGATTTTGAACTTAGAAGTTCTCATAAAAAAAAGGTTGTGTGATTGAGTGATTAATCCCAACTCATGTAAAATTTCAACTGATTTTACAATTTAATTATGAAGTGCATAAAAGTGTAATTCGTATCAAATTACTTAATTATCCCTGTACAAGTGTGATAATTTCCATAAGCACTTTACTCCCCCTCATGCTCATGCCTGGCTTTACACTTAGGATCCAGGATACACGACTGCTTAATTACATTAGTTTGATGCAACTTTAAGATGCTGTTCGAGCAGTTCACAGGCTTGTAAACTTTCACGTTGCAATGGAAATTCTTTTGCTCGATGATGGTAGTTTGTCTGGAAAAATAATGATGGGGCATGGGATGTGTATCTTGCATCTCCCAATTCGTCAAGATAGATTTTTTTTGTCATTACTACATTAACTTATGTTTCTAAGCCAATTGAAAATTTTACTAGAGCTAACTGGATGAAGTTTCCCAACTTTTTTTTTTTCCAAGTTTGCATCAGTATGTGTCTCAAACGAGGATATCTATTACATGGGGCTTTGATACGAGTCATTAAAGTTGCACTGGTTCAGTTTGTTGCTCAATATGTACTCTCTTAATTTCTCTCATCCTGAAGATTTTAATGGGGTTGTTTAATATATCATCTTTTGATATTTGTTGCTATGGTACCTAGTTCCTAATAGTTTTAGGGCTGCATTTGGGCTAAGATATTTGTCTTTTTTGTCTTTTGACTCCCAGCTTTAAACGAGGCCTTGACCACAGAAGTTCAGCATTTGAGGCTTACTGCAGCAGAATGCGGCGGGGAGGGCTACCTTGCAGACTTAATGGCTCAGCAGCTTTCCATTAATCAACAGGTGTTCCAGCTGCAGCATCCCCAGCAAACACAGCTTTACCATTTGCTGCGGCAGCAGCAGCATGTACTGCAACATCAGGCACAACTACAGCCTCATCACAATGGAGTACAGCCCCAGCTGCAGAATGATGATGCTGCTGAGCAAGAGCCAAACCCATAGGTTGCCGCTTCAACTTGTCTATTCAAACTGCATGGTGTCCTAGCTTTTGAATAGCTCATAGAAAGAAAAAAAAAAGCCTTACCATGAAATAAAGGTTGTGTGCCATCGTATATAAGCTTCTATAAATATAGAAATACATAAAATCGTTTATTTTATTGAACCTGGTCATTTTTTAATTGGTTGGTTATGTTCAGATGTAAAAAAATTTAAGTTTTGGTCACTTTTTGATATACTCATTTCATTCTCTTTGTCCGGCTTGGTTATGTTCGTCGCAAACTCCATACAATAATTATTGTCTCTCATTTTCTGTTTGGAATACCAAATTCTGCAATAAGTATTCTTCGG
>JrbZIP31_XP_018839959.1
CCCTTCCCCCCTCCCCCCTCATTTACATGCCATCTCCGAAGCTTCGCTTTCGGGTCTCTTCAGACACACTCCTTTCTTTCCATCTCCATGTGATTTTGTTTGTTCAGATTCTCTTCCTGCACAAACGCGTGCGATTCTCCTCTGCTTTGCTTTCCAGCTGCCAACTCCAAGATCTGTTTGTGCAATCCTTTAGAATTTATGTCAACTATTAAGATTCCCGAGAAAATCCCCTGATTTTCCTGGAGATTTTGTGCGTTGTCGTTGAATGCTGATAGATTTATACATATGAATGTATGTATGTGTCTCTTAATTCTATGTTCTATGAGCCTCTCCATATCTAATTGCTTGTTCTGTTCGAATACATCCCCTGGTCAGATCTACGGTTTCCTAAGGTTTCTGTGATCTCTGCTACCTTAATTTTCGGGTTTGTGTTGGGGGGTTCTAGGGTTTTAATCCAGTCAGTTAATGCCACCCTTCTTTAAAGATAGGAGAGAAATCTGTAATTTTTTGGGTTTTCTGTGCTCATCATAGCTTTCACTTATTGTCTTCGAATATATTGGGTAATCCATTTGTTGAGTCTTGAAGGACAACTGGTTTTTTTAGTGTCTTGAAAATCTGCATTTGGCTAAGTTTCTTCTAGAGTTTTGATTTGTTCGGTAAGGTTCTAAAGTTTCTCGGGGTTTGGTATTGTTGAGCTCTTGTGTGAGAGAATAATAGGGTTTGAGCCTTTGAGGTTTTTACTAGATGGATAAGGAGAAAACCCCTGGCCACGGTGGAGGTTTACCACCTCCATCAGGCCGTTACTCTGGGTTTTCGCCCACCGGAAGTAGTTTCAATGTAAAACCTGAGCCGTCTTCGGCGTCACCATCCTACCCGCCATTGGCCCCAGGTTCTAGTTCAGACTCGGCTCATTTTGGGCATGGCATGAGTGCTGATTCCAGTCGCTTTAGCCATGATATTAGCCGAATGCCTGATACCCCACGGAGGAGTTTGGGTCATAGACGTGCCCATTCGGAAATTCTCACCCTTCCTGACGATATTAGCTTCGATAGTGACCTTGGGGTTGTGGGTGGCGCGGATGGGCCTTCCTTTTCTGATGAGACTGAGGAGGACTTATTGTCTATGTATCTTGATATGGACAAATTCAATTCATCATCTGCTACCTCATCATTCCAAGTGGGGGAGCCATCTTCTGCTGCGGCAGCACCAAGTCCAGCACTGGCAGCCATGCCAACACCAGCATCAGGAGCTGTGACTTCGTCTGAGAATTTTGCCATTGGTTCTAATGAAAGGCCCAGAGTTAGGCACCAACATAGCCAGTCCATGGATGGGTCAACTACGATCAAACCGGAGATGCTTGTGTCAGGTTCTGAAGATATGTCTGCTGCTGATTCGAAGAAAGCCATGTCAGCTGCTAAGCTTGCGGAGCTCGCTTTAATTGATCCCAAGCGTGCAAAGAGGTATTATTTCTTGAAGAATGGTATGCGTTTATTTAATCTTCATAAGATTAATGATGAACAATGGTTTATTTTCATATATTAACTCTAAAATTGGTTGGTAAGATTTCTTTTTTAAAACATCAATTAGCTGGTCCAAAGAGTCATTCTGTCCTGCACAAATGCTTGTTCATGTTTGGTTGTATATCGATAACATTCTGACTTCATCTTTTTTCTTCCTCTTTAAATATACCAAAATGATATGTTTATAAAAATGTGGGATTACCCATTATGGTATTTATGAGGCCCTTGAAATTTGCTTCTTTGCATACAGAATAGAAGGTCTCTGTTTTTCAGTTCTGAAATTTATATATGCGTATTTTCCTGCTCCGTAGTTCTTTATTATTTATTTTAGCTTGCACAGCCAGTGAAAAAATCTAAATGAAGCAGAAATATAAGTTTTTACGTAAATTACACTTCTTGCACGGCCCACCACTGGACCATGCATGATTACTGTACGCTGCTCTCTAGCTGGTTATTTCCTTTCAGACGATGTGGAGAGCAGAACTTCTGACCTGTAAAATTTGGAAGTTTCGCTATAATTTTTGCAGCTTCATTCGCTGCCATCTTTTCCTGCTTTGTTTTTGGTGGCTGCTGTTGAGTTTTGTGGGGTTGTGTTGCTATTGCTTTCTTATAGGTTCCTTGGGATGAGATGAAGATGATCCCTATGATTCTGTCGCCACCTGTTTTTGCTTCATTTCAGACCGGAATAAGATTCTGTAATGCCACCTTTTTTTTTTAATTCAAGGGCATATACTACTTTGAGTGATGCCGTCTTCCTCTTATTGTGGGGGTGTCCTCAGTTTTAATGTGACTGCCCATTCTATGGAGAAATAATGTTTAAATTTTGTTGGTACCATGGATTCTAGTCTCGTTATTTCTATGGATGTGTTGGTCAGGAGGCTCTTGCGAGAGGTGCTATTGATGCTTCTCCAAAGTGTACTTTCCTATTAGATGATTTATTGCTTGCTCTCTCTCATTATTATTCACTTTTCTGTTTTTCCCTTGTAATAGCTTTGTGTTTTACTTGAATATCATGCTATTTGTTCCATGTGATAGGATCTGGGCAAACAGGCAGTCAGCCGCTAGATCAAAGGAAAGAAAGATGCGATACATTTCTGAGCTGGAAAGGAAAGTGCAGACACTGCAAACAGAAGCGACTTCATTGTCTGCTCAGCTGACCCTCTTGCAGGTTAACTGCGTCAGCTCTGGACATACTCTTATTTTTGACTGCACGTGTCCAGTTTCAGTGACTATATCTGCTATATGTGGTTGTGTTGGCATATTTTTCCCTGTTTATTTTTTCTTTCACAATTTTGATATCTAGCATTAGGAAAGTTCTACATATTACGCCATCATCCCACTCTTATCCCACTATGATGAGATGGTATTGTCCTTCAACCTTTGAATTTCTTTTTTTAAGAAAATAAAAGATGATCCAAGGGTGATGAAAAGTAATACATTTACAAAGTGGGATAGTAGTGTAGCATATAACATTTCTCCTAGCATTATTCAAAACATAGCCTTATATGGTAGTTTCAATGACATTTCTTTTGTTTGTTTTGCTTAGAGAGATACAAATGGCCTGACTGCTGAGAATGGTGAACTAAAGCTGCGCTTGCAAACAATGGAACAACAGGTTCACTTGCAAGATGGTAAGCACGAATTCATCTTCTTATCTTGATAGAGACATATTCAATGCCACATGACTTGTTTTTTTTTTAATGTTTCTGTAGAGATTGGCACAAGATTTATTTATCAAAAAAAAGAGATTGGCACAAGATTTTAGGGAAATAAAACAGCCAAGATGATGAAGCTTGGTTGAGTAGGATATTCATGATGCATTAAGTATATGCTTACATGTGTGCATCCATGTCATGTTAGAGGAGATAGAGGTTTTAATGCCAAGATCTTTTTTTTTCCTGTCTGTCAAGAAGTGAACTTGTGTGTAATTACCTTTTCATTTTTGACGGTGATATATTGCATGGTCTTTCTAATTTTGTTATCATGCAATTGTACCTTGTTATAAGTATATGATCTTATATGTTTTAAGGTCCCACTAATAATGAAAGAAAAAGGTACCACTTGCTTGTGTCTTGTTTTATAGGTTCCCATGTTTGTTCTATTCTGGGACTTGACATTTTATGAGTCGCTTGAACATACCTCTAAGTAGACATGTTCCAGCCATGGCCTTTCCCTACTTTTTTTGTTTGGATGAGCATATCTAGGATGTGTGGTGACATTTCAGTTGATGAAATACATTATGCCTTGAAGGATTGGTTTTGTATTTTGTTTCACGCAATCTGGTCTTTTGTTTGAATTGGAAAGAATGAAGAAAAAAGAAGAATTAACGGAAGTTGATCCTTAATTGCTTACACTTACTAGGTATATATATCATTCATATTGGACCTGTATACTACAGAATTTTATCGGTGTCAAGTACGTGTTTGATTTACGCCAATCAAAAGAAAGCCATCTACATCTTTTGACTTTCTTTATCGTTAATTGAATATCTTGATAATTTTTCTGTATTTGATGGAAGTTAACTTACAATATTGAGCACTCTGCATAATGGTCCTTTTAACAACTGGGATGTTATTGAAGATGAAATTTCCTTTTAGAATTGGATTTGACCAGCTGGACTATGCATTCCTTTTTTCTTTCTTTCCTACAGTTGGGGTTTTTCTAACAAGTTAATATGCTTTGGTTTCAAACTTTAATATCGTTATACTGTAAATGTTATTAGGTAGATTTCCCTGACCGGTTAATTATCCTAATGACAGTTGATTTTCATATCTTTGTTTGCATTTTAAAAATTTGGCATTAGTGATACTGGACTATTTGGAGATTGCTTATTAAAGGATATGACTTGGTAGTTTTTGTTTCTTTTTTCTTTTCTCTCAATTTGGACTTTCTGTTTAGATATGCTTGGTTTTCTTATCCACCCATGTTGGTTTCTCTCTGTCTCCCCTCTATACAGTTTTCTGCTCCAGAGGTGATGTTATTTGTGCACTTGTTTGCAGTATATGAAAATATGATTAGTTTAGGGTTAGATGATGCATCATTTAATGCTTTTCTAGGATGGGGAAACAATGAAAATGGCCTATAATGTTAGAGAAAATAAATTTAAAACCCCAGTTGTTGCGCGAAATATTGTCTGTTATGCATAAGTTACATACCTAGATCGTTGCAGATACTATATTGAGTTGTTTTACTCATTCCACTAAATCAATCTTATTTGTTCACCCCAAGTATTCCTGAGCCACTTTTTGCAAGGTTAAATTATATCATTTCCCCACCCATTGTCACTTTCCCCCCAAAACCTTGACTTGGTACAACTTGATCTCACGAAGTCCCATCCATTGTCACTTACCCACTAAAATTTGACTCAGTACAAATGTACACTCCTAAAATTACCCATGTGAACCCTTTTAGTAATTAAGTGATACATTGGTGCGTTTTGGTTGTGATTGCATTGTAGCTCTTTAAATATATATATATATATATATATTGTTAGTACCTCACTAACGACCTCCCCACACCCCAGTGCCAAAAGAAAAAAGAAAAGCAGTACAAACACAGAGACACACAAAATTCACTCTAGTTTTTTTCTTGTGGTCTTTTCCATGGTTAATTATATCTTGTTTGTGTTCTGTAATAGCACTAAATGATGCACTCAAAGAGGAGATTCAGCATTTGAAAGTATTGACTGGCCAAGCTATTCCAAATGGTGGTCCTATGATGAATTTTGCTTCTTTTGGAGCTGGCCAACAATTCTATCCCAACAATCATGCAATGCACACACTTTTAACAACACAGCAGTTTCAACAGCTCCAGATTCACTCGCAGAAGCAGCAGCAGCAGTTTCAGCAGCATCAACTGCATCAGCTGCAGCAGCAACAACTGCAGCAGCAGCAGCAGGAACAGCAGCAGCAACAAACTGGGGACTTGAAAATCAGAGGATCATTGTCTTCTCCCAGTCAAAAGGAAAATGCTACCGATGTTGACTCTGCTGTTTGAGAGATGGGCGAGTAGGGCAGGTATTTGAAGGGTCATCGTTCAAAATGGTAGTTCAGATGCATCACACAGGACATTCCATCCTTTTTGAATCTGTTCAGGAACATCTTTATCACATTTTACATGTAGGCAGTTCTCAATATGATTTTAGGACTACATGCATTGCATGTGTAGTAGGTAGGTCTTTATATGTTTTAGTTTATGATTGAATTGTGGATTATCTATCTGGTTTGGTTTTAGTTATCTAACACCTAGTTGTTGCTA
>JrbZIP29_XP_018848186.1
AAGCCTATCACTACCCTTCACCTATTCCGAAAAAAGAAAAAAAAAACAACTCCCAACGTACAATGTTGAGTTGATACTTGAAAGGATCTCTGGGACCAAATCCTTTTAGCTGTTCCTTCACTCGCACTTTTTTTCTCCCTCCTTGGCGCCCCGACACAACATCTTTCTTTGTCCCCCGCCCCTGAAAAACGCGAGGACCAAACCACCATCGAGAAAATGAACCTGCAGTTCACCGGAAAGCCACCGACGGTAGTGGACATCGAGCAGATGCCAGAGACACCCCTTCGAGGTTCCCACCACCGACGGGCCCACTCCGACACCTCTTTCCGTTTCCCCAACTTGGACGACCTCCTCCTCTTCGACCCCACCGACCTTGACCTCGACCTCTCCTCTTTCCCTTCCCCTTCCCCCACGGCAACTGGCGCTGCTATGGCCATAGATTCATCCGACGAGTCTGGCAACCCCAACAAGTCCAACTCCACCGCCAAGCCCACCGTCGGACAGATGGGTCACCACTTCCGTAGCCTGTCCGTTGACTCCGACTTCTTCGATGAACTGGGCTTCGGCGGTGGAAAGGAGGCTGTGGGGGAGAAGAGGGTGCACCATCATAGGCACAGCAACTCTATGGACGGCTCGTCGACGGCGTCGTTCGACGCTGACTCTGCCATGGAGATTATCGACGGTGAAAAGAAGTCCATGGGTCCTGATAGACTTGCGGAGCTTGCTTTGATTGATCCCAAAAGAGCTAAAAGGTAGGGCCTTCTAGCTTTCTAGTTGAATCCTCCATGGATAACTTGTTCTTTTTTTTTATTATTATTAGTTAAAACTACATGACTTTCTGAGTTTTTCCCGTTTAGTTTGCTTCAAAGTTCTGGTTTTATTTTTCTGAGCTAGTTATCTTCTTTTTAATGAATCTTTATGTGCTCTTTTTATTTTTTATTTTTTTTGGATTGAAACGAGTGGTGGGTGAGAGGTTAGGTGTAGCTGGGGAAGAAAATTTCTTACGTTTTTAATTCTCTTATTTTTTTTTCACGCTAATTGTACTTTGTGAGTGTACTTTCTTCCGGCCGGGGTTTATTATATGCCATGTTTTCGGGATTTACGTTCTGCACGTGTTCTTGATTTGTCGATGCGTAGGAGACGGTTACTCCCTTGTGTATTTCGGGTATTAATTTCAGTGACATTTAGCTTAGATTTTCGGGAATTAGAAGTTCTCGCCAAAGTTTGAACTTGATGAAATGTGTTTGTTTCATTTTGAATTTTAGGATCCTAGCTAATAGGCAATCTGCCGCACGTTCAAAGGAAAGGAAGATGCGCTATACTGGTGAGCTGGAGAGGAAGGTGCAGACGCTTCAGTCGGAAGCAACCACCCTTTCAGCTCAGGTCACTTTGCTACAGGTACAAATCTTTGCACTCATAGCTTTAAAGGATATATGGTTCGAGAGAGATCTTAAGCTGTTGGCATACAATGTAACCAACTGGCTAACTATAGTTGAATTTATAATGCATGTCGGTTATTAATTGAGGTCACCACAATGCTCATGCCTAAATTTCACAATATAATCTATGAAAAGAGTCATTGTAAAGGGTGGCAACTTCTTCCTCCTAGGCAATGTGAGATCTCTGTCACCAACTCCCTATACTCAATGCAGAGTGTTACAACCCCACACTAAAATCCCCAACAAGCTCGTTAAGTCATTTTGCTATTGGTTGTACGACTCAAGTTTCACACTTTTGGATGAAGGCGATTATAATATCTTTTGTAATAATCAAAGGAAACCCAAGCTCCATTTGAACATATATTCCAAAATGACTAGTCAAGGTTAGTATTGGAGCCCCTTAGAATTATTATAAACCTCAATGTAAGATCTCATTCACCACTCTCTTATATTCTATCCAGAGTATTATAATCTCCTCCTTCAATCTCTGTCATCCCCGTTAGGCCATTTTGTTTTTTTATAATTAATAATAAACTTTATTCCCAAGAATAGGCAAAACCCAAGTACATAGGACATATACAAAGGAAATACCTACATCTCTCTAAAATCAAAAGAAAAGCTAATACAAATTCAGAAAGTTAACATCAGCCATTACAAGAGTTTTAGCCCACAAACACAAGGTACTAAAGAAAAAATCCCTAAGTTATCCCATCAAACATTTTTTGTCTTCAAAGCATCTCTCATTCATTTCAAGCAAGAGACACCACATTAGACATGAAGGAATCATCTTCTATATATCAACTACATTCTTTCTTCCCTTTAATCCATACCAACCTGGAAGTAGATCCACCATATCCATAGGCATCACCCAAAGTATACCTGCCCGTTTAAAAACCTCATTCCACTAAGACATGGCCACTCCACAGTGAAGAAAAAGATGATTTATAGATTTTTCATCTTTCTTGCACATAACACACCAATAAGCTATGCACATACCTCTCCTCCTAAGATTATCAGTGGTCAAAACTTTGCCAAGAGATACCACCCAACTGAAAAAAGCCACCTTGGTAGGTACCTTCACTCTCCAAATATTTTTCCAAGGAAACTCACAGCTCCTGCGACAACTTAAACTCACAACTCAAATATCACACTTTTGGCTGGGATTGGTTCTGATATAGTTTGTAACTATCCAGGGAAAGCTCAAACCACATCTAATGGCTCGAACTTGCAATTGATTCTCTGTGATGGAGAGTGCATTGATGGGGAATTGCTGAACCAACCCTATTATGCACGGTACCACCTAGCCCAAACTCAGAGAGGTTTATATCAGAGTGGGTTTTTAAGGTCTCGTTTGTTTTTACAATTTTTTTCAACTCATCTCATCTAATCATTTCAATTTTTCTAATGATTGTAAGTTTAAGTTTTGCTGGTGACGGTATTTTGTTTAAGTTTCGCCTGTTTTTTATCTATTCACCCACTCATCGTCACTTGATACTGTGCTCCGCCACAGATAAGTGCGACGGGCTCAAGCAAACCATTTAGGGCCTTGGTTTCTGATCTTGTTCTTTGATTTTGGTATTCCTCCAGTCCCCCTCCGATCTGGTGTCTTCTATTCCCTGAGATGAAGACTGGTTTCTGATCTGTACTCTGGTTTTTGGGGTTGTCGTGTTTAGTATGGGTACGTCTATGAAGTTGGTCATAAAATCTAAATCCTTTACACTGGTAAAGGAGGGGAGCATAATGGTCATTACTGAGAGAAGTCGAAGGGTGATATCGAAATTGGTTTTGGGTTCAACAACAGTACAGTGGCTGGCTAAGGCCTTGGATGCATGCACAAAGGATGAGAAACAGGGTTTTTTCTCCATTGCCCGGGAAGGCAGACATAGTTTCATGGCACATTGATGCTCGAATGCTCAAGGATGTTATATGGCGGTGGAGGAGTATGGTGGTGGTGGGAGGAGAAATTTTATTTTCATTCCCGAGGAGGGGGCTGGATGGGGGAGGTGCTGCGTGATTTTTCACTGGACAAGATTAGTCCCGTGGATCAGTCCTGTAAGTGTCGATTTGGGAGTGATGGTATGGAAGGACAAAGGCAGGGGGGCTGTAGCAGACATGTAGATGGTGCGAAAGTGAGGGAGAACTTGGAGGTGAAAGACCCAAGTACTTCCTCAGTGTCGAGGCGATCCTATGCGACAACTTTGAAGACGGGTCATGCCTCGGGGGTTCAGAATGAGGGGGGTTGGCAAATCACGTCTCAAGACCTGCTTGTAGAGTTGCACAATTCTTTAAAGGAGATGGAAACCCAAATGGTCGAGTTGAAGGCAGCGATAACTTGCTTGTCTACGAAAATAGACTTGCTTTCAGCTGGAGGCAACAGGGTTGTGAGAAACAAGATAGGCCCAAACCCTTTAAACTCTGATAAAGGAAAACGGAAAATCGGATTCAGCCCTATCCCTATAACCAGATCTAGGATAGTATGGCGGGTCAAAAAGAAATCTAGCATATTTGAAGCGGGGTCTACATCTGGTTTCGACGTTGAGACATCAGTAATGGAATGTCATTCGCCTCTTGGTACACAGGATAGACCGCTAATCGGTATTACACCCTTAGTTCATGAAAAAATATGGCTCTCTCGTTGGAGTTGAAGGAAAATGGTGTACTGCCGAGGTCTGTAGGAGATGTAGAATTCGCTACCACCCCAGAGGTGAAGGAATTTGCTATTACCCCCGAATCTCCAATGGGGGCCTTGAAAGCATTGGAGAGAAACAATTGAGTTGCTGGAGAACCAATGAGCTTGGCGTTAGTGTCTTGTATAGAGGAATGTCCAAAGTCAGAAGTGCAGTTGGATATTGTGTCTGGGGATAATGTTGCTCCCCTGGTCTCTCTTCCTCCAATAGCGGATTGGATTTTACCTAAAGTTAACGAGATTCAACAGTTTGTGGGAATTTCACATGGAGGATGTGAAGACCAATTTAAAGAACTAATAACTGCGATTGAGGCAAGCCATATGCTTGAAACCAAATCAAGTTTCAAGAAAAGCAGGGAGTTACAGCTTCTTCATTGGGCAATCAACTACGACGCTAGGGGTGGTAGCTCAACTAGAGGGAAGTCCAAAGGAGGGGCATTGTGATGTTTTAGTTCTAAGGGAAATAAGGGGTTGGGGTTGGGTTTTCGGGTAGAGTTTTAATTCTACTGGAAACAAAGGGTTGGGGTCGGGTTTGGTGTATTTTGGATTTTTTTTTTTTATGGGTTGTTTGGGTCATTAGGGCCTTCTAATAAGGGCAATGTGTTTTCTTGTATACATTCAGTGTACTTGGTTACTCATTTTTTATATATATAATTTTTTACTTATAAAAAAAAATTCTAAATTTTCACACAAAATAAAATAAACAATTCAACTTTGTCAAATCACAAAACAAAAATAATATTCAAAATATATATACTAACAATATTTTATTCAACTTTTAACTTTAATCTCAACTCATCACATTTGCGAAAACAAACGAGGCCTAAAAAGGTTGAGGAGATACAAAATTGTATTTGGATTTCTTGTGTAGGCTTTGAAAAGTAGTTTAGGGCCTTTCTTGCAGCCATTGAAGATGGTTGATTGAAGTCAGCCACAAAGAGAGATAGGAAACTCAAGAGGCTCAAATGTACCATTAATTATGAAGAGAAGGAGGGGAGTGGCGGAAGGGATAGATTGAAAGGGAGGGGTGTTCTTTTTGTTAATGAAACCTAAGATCCTTTCTTGGAACATGTGGGGGCTTAATGATTGTAACAAGCACTTTTGCATAAAATCTTTATTGAGGACGTGGAAGATTGATGTTGTGTGTTTTCAAGAAACAAAATTGCGTGTTATTGATAGAAGAATCAGTGGTTTGTGGGGGTGTTCTTTTGTGGATTGGTCTTATTTGGATATCTGGAAGCTTTAGGCGGCGTTCTTTTAATGTAGGATAAAAGAGTGGTGGAGTTGGTTGAGGAGTGTATTGGGAATTTCTCGATCGCTAGTTTATTTAAAAATGTTGAAGATGGGTAGGAGTTGGCTTTTGTAGGCACCTATGGGCCAAACATGGATAGAGATAGGAGAAGTCTATGGGAGGAGTTGGTGAATTATACTATTTATGGGATGTGCCATGGTGTATGAGTGGGGATTCCAATATTACCCGTTTTCCTAGTGAGCGATTGGGGATTTATCACAACTCCTTGGCCATGGAGGAGTTTTCGGAGTTCATATTTGATTTGGATTTTATGGATCTCCCTCTTGCCGGGGGCAAGTTCACGTGGTCCAATAGTCGGGTTTGGTCGAGGCTAGATAGGTTTCTTGTTTCTCCTTTGTGGGAGGCCCACTTTCCAGAACTGTGCCAGAAGTGTCTGCCCCAAGTTTGTTCGGATCACTTTCCTATTCTGTTAGATTGTGGAGGCATTCATGGGGACGCCGATATTTCAAGTTTGAAAATGTGGCTAGCTGCTTATGGCTTTATAGAGAAGGTGAGATCTTGGTGGTCTTCTTATCAATTCACAGGCACTCCTAGTTTCATTCTTGCAGAAAAACTTAAAACTTTGAAGCAAGACTTGAAGAAGTGGAATCTGGAAGTTTTTGGAAATGTTGACAATTAGAAGACTTCCCTTATAGAGGAATTGCAGGCTTTAAAGGGGAGGGAGTTGATGGGAGAAACCTCGAAGGAGGTATTGTTGAGAAAGTGTGTGGTTATGACTGAATTGGAGAGGGTGTTGTTAATGGAGGAGACTTCGTGACAACAAAAATCCAAGACCCTTTGGCTAAAAGAAGGCGACAAAAGTAATCAAGTGCTCTCTAACCCCTCGGAGATAGAGAACCATGTAGTGCATTATTATGAGAACATCCTCACGGAACCGGCTAATTGGAGGCCGAACGTTGATGGTTTGTTGTTTGAGTCTATTGATCCATAGATTGCACGCTGGTTGGAAAGACCCTTTGAAGAAGATGAGATTTATAAAGTCATTGGTGGTATGGCCAAAGACAAAGCACCGGGTCCTGATGGCTTCTCGATGGGATTATTACACGCTCGTTGGGACATTGTGAAATGTGATGTTATGTAGGTGTTCCTTGAATTCCACTCCTTTAAGAAGTTAGATAAATGACTCAATGCGTTCATTGCTCTCATATCGAAAAAACGTGAGGCAACAAAAATTGAGAATTTCCATCCTATAAGCCTCGTGAGTGGGGTATACAAGATTATTACGAAGGTTCTTGCTAATTGATTAAGCTTTGTCATGGAACAAATCATTTCTAATCCTCAAAATGCGTTTGTTCGGAGGAGGCAAATTCTTGATTCGGTTCTCATAGCCAATGAGTGCTTGTATATTAGGTTGAGGGAAGGAGTTCCAGGTATTTTGTGTAAACTTGACATGGAAAAGGCATATGAACATGTGAACTGGGAATTTCTTTTCTACTTGCTCGGGAGATGTGAATTTGGAGATAGGTGGATCTCATGGATTTGGCATTGTGTTACTACTGCGCGCATCTTGGTGCTAGTTAATGGCACATTTGCTAGTTTTTTTAACAGTTATTGTAGTTTAAGGCAAGGGGATCCGTTGTCTCCTTTTCTCTTTGTTATTGTCATGGAGGCATTTGGTCGGATGGTGAAGGCTACTGATGGGGGAGGTTTCTTATCTAGATTCTCGGTGGGAAATGGTACCAACAGCTCTATTATAATTTCACATCTCCTTTTCGCATATGATACTCTTCTCTTTTCTGATGTTGATCGTGGCCAGATTCAAGCCTTAAGAAGGGGGGATATGGCATGGGCTTATGGAAATTTATTAGGAGGGGCTGGCGGATTTTTGAAACTCAAATCTGTTTTGTGGCAGGCGAGGGTTCCAGAATCAAGTTTTGGCATGATGTTTGGTGTGGTGATAACACTCTTGATAGGGTTTTTTCAGCTCTCTATCGCATCGCAGTTAACAGGGATGCTTCTGTGGTGGATCTGATTGCATTTTCTCATGGTTCTCACTAGTGGAATGTCCTCTTTAATAGGGATATTCATGATTGGGAATTGAATACTATTTCAAAATCCTTCAGCTTGATATACTCCATGGGAGGTATAACGGCACAGGGGGATTGGATGCAGTGAAGGCCTAATGGTAGCAAGAAGCTTACAGTGAGGTCATATTACAAATTATTGGCACAAGATAATTTTCCTTTTCCGTGGAAGAGTATTTGGAGGTCACGCGTGCCTTCCAAAGTAACTTTTTTCATATGGACTGCTTCTCTTGGGCATATTTTGACCATGGATAATTTGAGGAAAAGGGGGCTCATTATGAGGGATTGATGCGAGTTGTGTAAAAAGCATAGCGAATCAGTCGATCATTTATTATTGCATTGTGAAGTAACAAGAGTGTTATGGGATGAGATATATGAAGAGTTGGTTTAGCTTGGGTAATGTCATTGAGGGTAGTGGATTTACTAGCTTGTTGGAAAGGGATTTAGGGCTGTCCCCAAGTTGCAGCGGTATGGAAGATGATTCCGTTGTGCATTATATGGTGTACTTGGTTGGAAATGAATGCACGGTGCTTCGAAGATAAGGGACGTACAACGGCGGAGCTTCAGAACTTTTTCCTACACACTTTATTGTTTTGGTTTTCAGCTATTGTACTTAATGGAAACAATGTCAATGACTTTCTGGTTTTAATTTTTAGCTCTTGGAATGTATTTAGGTGTTCTCTTGTATACGTCCTGCGTACACGGGCTTTGCCTTTTTTATTCATATCAATAAAATTTCTCTCTTAACTTATTAAAAAAAAAAAAAAATACATTCTTGTCATACCATATAATTGTAGGTGGCAAGCTCAAGTCTCACATTTCTAGGTGGGATTGACTCTAGTATTAGGGTAACGACTGAAGTAAAGGCCAAGCTACACTTGAACTTATACTCCAAAATGATTAGTCAAGGCTATGATTGGAGCTTCTTATAATCATTATAAAGGACAAGAACTTCTCTCGTAGACAATGTGGGATTCCGTTCACCACACTCTCCTATGGTCAATAGGGGGTATTCCATAATGTATGGTGGCATGTGCATCTTTTCCTAAGCAATATGGTTGCATGAGTCAGCTTTTAGGTGATCAGGACTTATATATCTACTTTTATGTATTTCATACAATTTAAAAGTTGAATAAGTGGCAATCAATATAAATTCTATGAGCCAACTTTCAATGATCAGGACTTTTATTTCTAATTTTTATGTACTTGAGACAATTTTTTCTTATAATTTCTCTGGGTATTCTTTGCCGTTGACACTTGTATCACTTTTCTGATGTACTACCTCGCAATAAGTTTTGAAGATAGGTGTACATTGTTCAAGTGCATTTGGTTGAACCTTAGGTTAACAGAGGCTCTGGGAGGTACCATAGGCAGCATACCCCAGGTTTTGCCTCATATGGTGTAATTACAAGTATCTTTCATTGGTTGTACTGATATTGGTGGGGAAGCTCCTATTAAAAAAAACTTGATATTGGTTAGGAAACTTAATTACTTACCCATAAAAGATATTATACTATGTTGTAGCCAACTTCTGTTGGCTCTATCTTTTGCCCTGTCTCTTTTTTTTAAAGTGACTGTTTTATGCAGAAGAGATTAATAGATACAACAAGTGTTGGTGAATGTCGGAAATAGTTTGTGGGGAGAGGTTAGTGATGGTTATTGAAGAGTAGGAGGTGTTTGGCATTCTCTTTAATAAACATTGGGTGAAAATGATCTGTTTGTTGCATTCTTATAGCCTGTCAATCTTGTTAGTTTCATGGAGTGACAAGTTGATTGTTACAACCTCTGAAATTTGGCGGTGGAGATCAGGTAGAGGTTGTATCTGGTATCTTATTATTAACAATCTTGACCTGAAAAATTATTTTACTCAATTTGGTGTATTTTTATGTCCTCGTGCATCTAGATTTTTACTCATCAAAAGATGTGTCTAGACTTTTAGTTAGCCTCCTTTTTTCAGTCACCCATATTGCATCTAGAGTGGTCGATGCAACTCCAAAGTCAAAGATTTAATCAAACCTCATGCACATTAGATGTCTTACAAGTAGACTTTCCGATACAATTCACATTATTTCTGTTATGCGCTTAAAGGATGCTTGATAATGATAGGGTACTTGAATCGCCCCACAGCTCAACAAGCACCAGTAGCTCAAAAGGAATAGAATTAAGGAAGACACATATATTTATGTGAAATAGGAGTTTGGTCAGACAACTCAACATGTCCATGCATGGTTATCTATTTGCATGGAGCCTTGGAAAGCTTAGCCACTTTGTATATTAGGAGTCTATTAGAAACAGTTCATTTTATAAACAGCAGTAGCTCTATTCCAAGTTATCTTAGAATAGTTATTATTATCTTGGTGACTGATCAAAAAATTATTATTATCTTGGTGCAGTTTTCTAGGAGTCTAAGTTTGATTATGATTTGTTGTTGAGTCTGGTTTTATTATGGTTGTAAACTGTATTTAAGCAGTCTTGGTTTGTTAATAAAATTATGCTTTAAAGAAAGCATATATGGAGGGTTCTGTGGAGCGTAATTCCAATCTATTTAATGTGTTGCATATGGAGAGAAAGAAACCGTCAGAACATTGAACAGTAGGAGGGCAATGGAGAAACTCAAAGCTTTCTTTTTTCAGTTCACTTTAGCATTGGATGGCTGCCCAATTATGTGATTCTCCAGCTTTAGCTTTCAGAACTTTTTTCATCTCTTTAATTTATCTAGTTTGTAAGGAATTTCTAGGTTCCATTAGTAACCTAGCTTGTTGCCATAACCATCAAGATAGATAGCCTTCCAACCCGTATCAAGTTGGAAGGTAGAAGGTGATTGTCAGAATTCCAACTCACTCCACTCAGCCCAATATGATATCTAATTTATCTTCTTTTTATTCCATCTTAGTATGCTATACCACAAAGACTATATTCTATCTATGTATACCAATTTCTTGGTCTTTGTATGCTAGTCACCTAATTTCTATATAATAAGGAAAAAATTACCAAAGGAAATGTTGAAAGCATGGAAAGCTTCTCATGTCTGTTTCATGTGATGCAGAGAGACACTACTGGCTTGACTGCTGAGAATAAAGGGCTCAAATTGCGATTACAAGCTATGGAGCAACAAGCACATCTAAGAGATGGTATGCATTTTGTCAATTGTGTTTACTCTTTGTGCCTTTTAAAACTGTAAGGTTTGGTTGATAGATATTTGCCCCATTCAGAATTTCATATTAAGTTACTTATAAAAGAGAGAAGAATTTCATAGAAAGTCCAGTGAAGCATCAACCGAGTCAGTAGAGGCAACAAGTGAATCAATAAAATTTCCTGAATACATATGAGAATTCTTTCTTGTAACTCCCACTGAAAAGATCACACGATGGCTTGGTTCCCAGATTCCTACACTTGATAACTTTTGGAGTGTGATGACTTTCTGCATTATCATCTAGCGGGTATTGAGGAATGAATTCAGTTGGGTGAGGAGTTAAATTAGTTATACCTTTTCTGTGGTCTACAGCTCTGAATGAAGCACTGAGGGAAGAAGTGCAGCGGCTGAAGATAGCAGCAGGCCAACTTTCGGCTGTCAACGGGAACCCGTACAACAGAGGATTATCCTCTCAATATTCGTCCCAGCAGCCAGCCTTACATCACTTTGGTAGCCCTCAGACCCAGCCACACCAACAGCAACAGCTTCACGTGATGCAGTCATCTTCCAACAACCAGACTGCAAATGGACCGCCTCGCCCTAGCTTCTTGGACTATAACCAGGAGGGGTAGTAACATCACAGGTTTAGCATATTGTACATGTATGTATGTATATGTATAGGTGTGGCAGTTAAAATTTGTGAAGGGTGTTACTTGGATAAGCCCCTTGTATCAGTTGCAGATATGGCTGTTCAGCGACTCCTAGGATAGAATAACTTAAAAAAATATGCTAAAGAGAAACTCCACTACAATAACTAATGGTTGGATGAACATTGTTACGTTTTCTTATAGAACAGAACAAGGAGCTTCTTCTGGTTTAGAATTAATGTAACTTAATAATAGTTATTGTTTTTCTCGCCTTAGGACGTCTCTCTTGTGGCCTGGATGTAAAAATGGGAGGCATTTTTCGCTTTGCTTGGATTTGTATCTGTGGAACTCCTTTCAAATTTTAGGAATTGGATTGCATTGA
>JrbZIP34_XP_018821860.1
CTTAAGCAAAAACCAATTCTGGTACCGAAAGGCAGAACGTGCGATGATGAGTGAAGACGACGAAGGAGAAGGAGAAGAAGAAGAAAGACGAAGATGAAGAAGAACAAACACACACTCTGATTACCACCGTTACATCGACGCACATTAATGGCTCCAATCCAAGATCTTTCTAATCCAAACCCCAATACCATGCTAAATCCTAGTTCTCGGCTCCCAACGGAACTGGCCTCCTCCTTCCCTATCCCTAACCCTCTTACTAGCTCCCTCCCTTTACGCGGGCCCCATCACCGGCGAGCCCACTCCGAGGTTCACTTCAGGATACCCGACGAGCTTGATCCGGTCTCCGATTCTTTATTGGACGAGTTTGGATCCGAGGACGACCTCTTCTGTTCTTACATGGACATCGAACAGCTCGGATCCCGACCCGGAATTTCCGGCCAATCCTTCCCCAAACCCGAAAATGCTGCACAGGTGGAGAGGCCGAGGCACCGGCATAGCAATTCGGTGGACGGGGGGGCTTCGATGTTGGAGGGCATAGAGGCCAAGAAGGCCATTGCACCTGAAAAGCTCGCTGAATTGTGGACCGTTGATCCCAAGCGCGCCAAGAGGTTGCTCTCTCTTTTTACTTCGATAAGAGAATTTATAATTTACATCTGGATTATGGTGTTCTATTTTTTAGGGGGATTGTAACTGTAAAATTTTGTATGTTTGATATAACTATTTGTGTTTTTGGTTATTTTGTTGGCAATGTTTGGGTGAAAACCCTGATCCTCTTGGACTCACAATAATTTATGCCATCCATGTTAAGACAGCTTGTTTATCCGAAGTCAATGTTTGATGGAATGTATTCAAAGATTCAGGGCATTGTGGTTGCTTACATGTAATTATGGTCCGGTGGGTTGTTTACTTTCATTTAATCAGATTTCAAACATGTACCTTGTACTTGAAAAAGCCATCAACATGAGCCACTAAGAGCGGTTGGCATGTATTGTAATACCCAAGATTTGGATAGGAAGGTGAATGGGATCTAACATTTATTGGGAGGGAGAAATTCTTGCCCTTTATCATGTTTCCAAAGGGCTCTAATTGTACTAATGACTAGTGCTCTTAGAGTATATGCCTAGATGTGGTTTGTACTTTCCTTGGGTCGTTATAAATGCATTGCTTGGGAGGGAGAAGTTATTTTCCCTTATAATGATTTCTAGTGACTCCAATTGTAGCATTAACTAGTTTTTTTTAAGTATAGGCCAATATTAGGCTTGGACTTTTTGTGGGATGTTACAAGTATATTTCTTCACATGTTTGAGTGTTGCAGGCTGTTGGTACCAACTTCTTAATGTGTAATTGGAGTCCTCATTTATAAAGTTACTTCACTTGTACCCTTAAAAGAAATTCACCTCTTGTATATGTCCCGTATACATGGGCTTTTGCCTATTCTTATGATCAATAAAATTTTGTTTACCGATAAAAAAATGTTTGAGCCAGTACTCAATGACAATAATTCAAATGCCTGGTTCTTTTGTGAGGTTAAAAATTCTGTTTTACAGAATTTTTTTTTTCTATTTAAAAGATCAACATTATTTTCACTTGAACTTGCTCTTAAGATTTCCAATTGACAAAAGTTTGATACAGGATTTTGGCAAATCGGCAGTCTGCTGCGCGCTCAAAAGAGAGAAAAGCACGTTACATATCCGAACTTGAGAGAAAAGTTCAAACCCTTCAAACAGAAGCAACAACACTTTCTGCACAACTAACTCTTTTTCAGGTTCTTGCTGAAATGCATTATTTGTTTTGCAAAAATCATATGATTTTTATTTTTTATTTTTGGTTTGACATGGATGTTAGCAGACTGTTGCACTATGATATAATCCATTTGTGGTAACTTTGTGCTTTGTGCTTTTCTGTCTCGACATGTGTGCATATTTTTTGTCTTAACATGACAAATAAATAAAGGTCAAGGTTGATTAGAGAGGGTATAAATGGGTGATTGAAATAGTCATGCTGTTTGGGCGGGGCTCAGTCCTTAGGTTCTAGTCTAACTAAGCAAACAAATTAAGAAAAAAAAAAACGGAATGAAAAAGGTCTTCTTGGATTGTGATTTCGCTATCTTTTACTGGTATGAAAAGTTTAATGAAAATATCAAATTATATAACTAATTGTTTCTAAAAAATTAGAAAGTTATCTAAAAAATAGTAGTTGGTTTATAAGCCAGTCAATGAAACTATAGTTGTGGGGAGTTCAAGATTAGAGCTGGGAGGGAGGCTTTGAAATCCACCTACTTTAGAAGAAGTGGGATAAATGCAAACAAGAACAATGAAATAGTTATTGATCCACAAAACAATGTGATGTTCCAAGTGTGTCCTATATGTGTCCAGGAGTAGATTAGATTTATTCAGCGCTTTTCTAAAATTAATAACATGTGCTTATGCAGTATTAGCTCTTTTGGTAGTTCTATTTGATACACATCGGACAGTATTTGAAGAAGTATCTGTATGACATCAAATATGCAGACAAAGTCCTTTAAGCTAGACCACCAAAAATGGGGGGGGGCAAGCTCTGAGAAAAATTTTGTGTGCAAGCTCTGAGTTTTTTTTTTTTGCTTCAAATTCCCTTTCTCATGCATTTTATATGTAGCCGCGAATCAGGAGATTGTTGTGTTAGTAAAAGGGGAAAAAACAATCATCAATAGATTAATCATTCATTGTCTCCTTTTGTTTCTGGCTGTTATTTATCCTGCTGTAGTTTATACATGATTCTGGTGATTAAAAAAAACAGAACTGTTCTTTTTTTGTTTTGTTGTCTCTCTTTTTGTCATAAGATGTTTTTCTTTTCATGGACTTCTGACTGAGGGCTTTGGTTGTCTTTCGGTTCCTGTTCTCTTTTAGAGAGATACAACAGGCCTGACTACTGAAAACTCAGAGCTTCAGCTTCGGTTACAAGCTATGGAACAACAAGCTCAGTTGCGTGATGGTACGTATGTGATCTCTGTTTTGTGCACCGTTTCTTGGATGTTTACTTCTTCCACTTATCTTTGGTGGTGTGGACAGTATGCAAGACTAGAATTGCATTTACCTGTTGTATCAGTCAAAGATGAACTGTCTTTGGTTCTGATCCTTGTATATAGATACTAATGCAATAATTTACTTCTCTATGTCGGTTCTAACTTCAAGCCCCTTTTATTCTTTCCCACTCATGGTTATGGTCTAGCAGCACATCAATTTGGTCCATTTATTGTCTGCTCGTACCTCTAATTACGAGTCTATTAGGCACAAAGGATCGGATCCCTGACAGGGACATCATTCCTTTAATTCTTGATTTCTCTCGACTTTTACTGTTAGTAATGTGTTCCCGAAACAGCTTTAAACGAAGCACTGAAGAAGGAAGTTGAGAGGCTCAAGGCTGCGACTGGAGAAATAATGACACACACTGACGCATACAATATGGAAATGCACCACATTTCGTATCCACCATCTTCCTTCTTTTCACATCAGCCACAACCTCAGCCTGGTGACGTGCAGAATATTCAAATGCCGCAATTTCATCAATTCCAGTCCAACATGTCAAGACCCCACCAGCCTGTGCTCGCTGCGGCCCAAGCACATGCCTACACAGATACGTTGCAGCAGGATCCTATTGGCCGGTTGCAGGGGCTTGATATCAGTGGCAGAAGCTCCCATATGGTGAAGCCTGAAGGCATGACTTCCATTTCTGTCAGTGAAAGCAGCAACAGATTTTGATGCGAAGTCAGTCGACCTCCATCTGGCCCAATTCGTTGGATTGTTCATAGACTCATTGATTGACAGCCAAAAAGGCTTTATTTATTTCAATTTACTTATTTTTAATCGGTTGGGCGTCTAAATTTTTGGTCGCCTTTTCAGGTCTTATACACTCATGAGTTCTCTCT
>JrbZIP36_XP_018835707.2
TCTTCATTTTCTTGCAACGAGAGAAGAGAAGCGAAGAGAAGAGAGAACCGAAAGAAAAGGTGATGTCTTCGACACCCTCAAATGGTTTAGACGAAGGCATCACACCAATGTCAATGTCCGCACAAACGCAAGATCCACCCTCAAAACCTATTCCCAGTTCCAATCCCATTCCTACCCACAACAATGCCGCTCCTCCTCCTCCTCCTCCTCCTCCTCCCCAGACAGCGTCGGAGACGTTTGGGAACATGAGGGCTGGGACCCACCACAGGAGGGCACATTCGGAGGTCAGCTTCAGGCTGCCCGAAGATATGGCGGATCTCTCGCCTTCCGATCCGGTCAACGGCGGCGGAGGAGGCGGAGGTGGGTCGTCCACGGCCAGCCTTGAGGAAATGGGATCGGAGGACGACCTTTTCTCCACCTACATTGACGTCGACAAACTTGGTACGGATCAGAGTGGCGGTGAGGGCAATGGAGGAGAGAGGAGTGGGAATCGGACGAGGCATAGGCATAGCAGCTCCGTCGATGGGTCCTCCACTACGACTTCGTCCGCCGGTGTTTTTGGGGAGATTATGGAGGCCAAGAAGGCCATGCCTCCTGATAAGCTTGCGGAGCTCTGGAGCCTCGATCCTAAGCGTGCCAAAAGGCCTCTCTCTCTCTCTCTCACACACACACACATACACAGTTAAAGTTTTCAGTTTTCATAGAAAGTAGGAAAGAAAATGTGGGAGTAGGGACTGGGAGTGGTTTCTCGTTTATTGGTCATTATTTCGATCTTGAATTTTTCTAATCGCTGAAGATTCTTGGAATTTTAAACCATTTTAGTGAGCTAGCCTATTTGGTTGGTACAACTACTTGATTTAGTAGCCATATAGGTTACATCCCACTCCTGTCCTGAATTATGCATTTTGGGCATGGCTATGGCTCAGTTTGATCATTTGTGAGCATTTTTTTTTCAAAAACAAAAAAGGAATTTAGTTAGCTACATGCGTCATTGAGCGAAAGAAATTTCTAAATGGGTAGGTTTTAGCATGATCTCCAAGTTTCTGCGGAATGATTGCCTTTGTTAAGTCATCTCTCTTTCTAAGCTACAGTAAATGTCTTTAATTGGGATACAAGAAGTATCAAATTCGTTGCTTTCTCTTTATCCTTATATATAGTTAATGGCAATCGATCTTTTGGGATACACACACACAGACACACATGAATATGTATATGTTTACGTATACATGTATAGTCTTCCAACATTTTCTGATTTGTCACTTTAACTTGACAATGTAAGATCGCATTGATAACCATCTATTTATGCACCAAGAAGGCTGAGAAGGGAGCCTCGTTGCTTATAACTCGTGACTTCGAAGAAACTCAAAACATAATTTGGATATAATTTGAACTTTAAGTTCGTGGATTTTTTCCCCTGATAATTTAAAAGATAATGCTTCTCCTGCTGCTTGGTCAAAGTATTCTTCTGTCTATAAAAGTCCATTTTTTTAGCAAATCTCTCTGTGCTCTATGATATGTTAATTAATAATCATTAAGTTAGCCCACGAGAAAATAATAATAATCATTAAGTTACTTAAAATTTTTTTGATAGGTTACTTAAAATCATCAAGTTACTTTAAATATAGTGTCTTTCCAAAGATTTGTCCAATTATTTAAATCCACTTCAGCTTGTATATCACTATATATGGCAGATGGTGATCGATTTAATATATGTTTCAATTAGGAAATGCGAACTTATAGAAATTAACAATTAATCATTAGGAAATTAACTTGCATAGTATCGATTGTTTCTGTATTGTCAGTTACACGTGCACAAAACAACACATGTCTAAGAAAAAGCGCACGCACAGACAAACCAATACTAGGAAACATATGTCGCTGTACCTGTTCACTCATTTTCGGTTTTCTGTATTCTTGCCATATTGGCCCTTGGGAGCTTGAGCTGACGTTGTATTCGACGTATGCAGGATATTAGCAAATCGCCAGTCTGCTGCCCGCTCAAAAGAGAGAAAGGCCCGTTATATACTAGAACTTGAGCGCAAGGTTCAGACCCTTCAGACAGAGGCCACCACTCTTTCTGCCCAACTCACACTATTCCAGGTTAGCCTTGGCAGCTCGTGGATCTATATTCTTTTTAAAGTTTTCATTTTTTAATCCTTACCTTTTAACATGCCAAAGAGCTATTTTGGCTGTCATGTGTAATACAATGGAAATGGATTAAGTCTAATTATGTTTCATTGGATGACATGCATATTTTTGTTTGTTAAAAAGAAGAAAGCAAAAACAAGATGTGCCAAATAGAAATTTCTTTCCTTCGTTATCAGTAAAAAAGATTTTTATTGATGAAATGATACTCATAGCCCTTGTATGCGAGAACCAAAGAGAGATTTCTTATTGTGCTTTTGCATGATGATTAATCTATTTCATGTTTGCTTGCTATCTACAAATGTCTGCACTTGAAACATATTTTAAAATAAGACATGCAGATGCTTCCCGAAGCTGGCATTACCCATAAATGATAAAAGGATTATTTGTGATGTATTCTTATTGTATTTGCTTCCTCCCTTGAAAAGGTTCTTCACTTATGCAGAATATTGCAATTCTGTAGCCAAAAAGAAGACGGTAACAATTTTCTTGAATCTTATGCTATTTTTCCACTGCCAATATTAAATCTTTATTTGTTGCTTTCAGAGTTCTTTTACTACTTCGCACAAAGCGCACACACATGCATACATGCTGCTGTTTAGGCGAGGATTATGACCTCTTTGCTTCTTTTCTTCTTATATAGAGGGACACAACTGGTTTGAGTACCGAAAACACAGAGCTTAAGCTTCGCTTACAAGCTATGGAGCAACAGGCTCAGTTGCGTGACGGTCAGTGTGATATTTGAAAATAAAAATTGTTTTATATAATCTCTCTCAGCGATTTCTCGTATTCAATGCATTGATTCCAATGCTACTTTTTTCCTGGGCTAAACGTTTTGTATGAAATTTGTCCATGATTTTGTACAGCTCTGAATGAAGCACTGAAGAAGGAAGTTGAGAGGCTCAAGGTTGTCACTGGGGAATTAATGAGCCCTTCAGAGTCATTTAACTTGGGAATGCACCAAATGCCATACACCCCATCAACATTTTTCCCAATTCCACAACAACCAGGAGCTGCTGGCCACCAGAACATGCAATTTCCATTCAATCACCCCCAATCTAGCATGTCAACTCACCAATTGCATCAATCAAATTCCCATCCACTCTCAGAAATGATGCAGAATGACCCCCTTGGCCGATTGCAGGGGCTTGACATTAGTGGCAAAGGACCATCTCTTGTGAAGTCTGAAGGCCCCTCGCTTTCTGTGAGTGGAAGTAACTCCACATTTTGATACAAACTGGCTGCTAAGCTGCTGACCTGCTGACTTGTTTATGGCCCGCCTTTCTCTTAGATTGTTTATAGACTTCACATCTAGTTATCTAGAGCTAGAGAAGGTACTCTACTATTCTATTATTTATTCCATTGGTGTTATGGATTGGTTATTTGTTGTTTATTCTTAGGGTTGTGCCCCAAAAAGGGGTATCTCCCTCAGGTTAGTTGCTATGTTCATTCCATTCATTCAGAATGGGATCGAAAGGTCAATCCCATTGGATGCTGGGATGCTGCCATGATGTCATCCTTGTCCTTTATATCTGGTTTAAAGTTGATACCATGCAAACTTTGTCACCAA
>JrbZIP35_XP_018828447.1
TCCGTTTTCTTATATTATTCTCTTTCTTGCGAAGAGGAGAAGAGAACGAAAGGTGTTGTCTTTGACACGCACATTGTATATGGCTATGGCTATAGAGAAATTCTCAATGTCAATGTCCACACAAATGCAAGATCAACCCTCAAACCCTACCACGAATCCCATTTCCAATTCCACTTTCATTCCCAATCCCATGACTCCCCACAACAATGCCGCTCCTCCTCATCCGCAGACGACGTCTTCCATGTTTGAGAACATGAGGAGCGGGACCCACCACAGGAGAGCCCATTCGGATGTTAGCTTCCGGCTGCCTGAAGACATGGCGGATCTCTCGCCGTCCGATCCGTTCAACGGAGTCGGAGTCGGAGTCGGAGGCGGAGGAGGTGGGTCTTCCGCGGCTAGCCTGGAGGAGATGGGATCGGAGGATGACCTGTTCTCGACCTACATTGACGTCGAAAAACTCGGTACGGATCAGAGTGGCGGAGAAGGAAATGCGGGAGGAGGAGGAGGAGGAGAGAGGGGTGTCAATCGGGCTAGGCATAGGCATAGCAGCTCCGTCGATGGGTCCTCCACTACGACGTCGTCCACCAGCGTTTTTGGGGAGATTATGGATGCCAAAAAGGCCATGCCTCCGGATAAGCTCGCTGAGCTATGGACCCTCGATCCCAAGCGTGCCAAAAGGTTTCACTTTCTCTCTAATTATTATCTTAAAGTCCTCAATTTTCCTAGAAAGTGAAAACTGAAATGTGGGAGTTGAGAGTGATTTCTCGTGTCTAATCAAAGTGAAATCATTGTTTCGATCTAATAGCTGAGAATTCTAGAAAATCTGAACCCTTTTACTGGATTAGCCAATCGGTTTGGTGCAACTGCTCGGTTTCGTGTCCATTGAGCTTAGATCCCACTTCTGTTCTGAATTATGTATTTTGTGTGTGATTGTGGCTCAATATGGTCATATTTATGAACTTATAAAAAAAACGATGATCATATTTATGTATATTTTATTTGGAATTTAGTTAGTCGCATGTTTCATAGAGTAAAAGACAAACCAAATAGGGTTTTGGTTAGATCTCTATGTTCCTACGGAATGCCTTTGTTAAGTCAAATTTCTCTTTCTAAGCTACAGTAGATGCTCTTTTTTTCTTTTTGATCGGTGAACAAAGGACGGTAGATGTCTTTGATTGGGCTACAGTGGGCATTAATTTGCTGCTTTTTCTACTTATAAAAAAAAATTTGCTGCTTTTTCTTTAACCTTGCATAGTGTGGAATTTATCGTTTGGGATATATGCATAAATGTGTGCATTTAGCTATATGTATATTCGTCCAACTTTTCAAAACTTGACACTGACTTTTGTCACTTTAACTTCACTTCATGAGAGATCGCATTGATGACCATTTCTTCCTGTACCGATAAGGCTGAGAAGGGAGTCTCATTACTTGTAACTCACTACTTTGAAGGAACTCGTATATAATTTGTATACAATAATTGCGCTGATAGTTTTAAAATATACTCCATTGGCTCTTTTTTTTATAGGTAAAATTTGCTTCATTGATTCTCCTACTGCTTTTTTAAAGTATTCAAGTGTATATAACTTTGATTTCTTTTACAAAATCTCCCTGCTGTTTGATATGCCAATTAGTCATTTAGATTGCCAGCAATAGCATGTATGCATTGAGTCAAGAATACGAAAGGATTCTAGACGGCTAGAAGCTGCAACACTCCCTCAGAGTCGCATTTAAACTATAACTCATGACCGCAATCCCACCACGAAATTTAGGGCATGTTTAGTTACACAAAATCAAACTATCTCATTTCATCTCATCTCATATAATCATTATAACTTTCTTAAATTCTCACACAATATATAATAAGCAATTTAGCTTTTTCAAATCTTAAAATAAAAATAATATTAAAAAATAATATTATAACAATATTTTATTCAATTTTTAACAAAACATCTCATCTCATCTCATCTAAACTGCGTAACCAAACTAGGCTTTAGTTACCCAAAAACACACCTTCTTTCCAATGATATGGCCAATTTCTTTAAATCCCCCTCAACTGTTACATCACTGTATATGGGGTATGGTGATTGACAGAATAGAACTCTTACGGGTTATAAGAAGGGAGTTGACAAATAGTTTCTGAAGAGTAGGATTTTTCCGTGAAACTCCTCTTTGTATAAAACGTGGAGATTCTGGTTTGTTGGCCGAGGTTCTGGGGTTGGCTTCTTTTCAATATTGAAAAACATTTACCCAAACTTACTATCAAATCCTATGAGGAAATGCAACATTTTGGAATAAAAATTTCCATGCTCAAATGGACTTGTATAGTCTGAATTCTTGCAGTATTGTGAGTTATGCATGCAAAAAAGCTCAGAAACACTCGCTTTAAAGACACACACACACACCCCCAAAATATTAGGATACATATGTCTCTGTACATTTCTGCTCATTTTCAGTTATTTCTATTGTTGGTGTTTTGGGAGCTTTAGCTGACTTTGTAGTTGATATATGTAGGATATTGGCGAATCGCCAGTCTGCTGCCCGCTCAAAAGAGAGGAAAGCCCGCTATATACAAGAACTTGAGCGCAAGGTTCAGACCCTACAGACAGAAGCCACCACTCTTTCTGCCCAACTAACCCTATTTCAGGTTAGTCTTGTCAATTATTAACATGCCTAAGAGCTATTTTGACTGTGCGTTGTACAGTGGAACCTGATTAGTCTAATTATGATTTCATTAACTGGCATGCATATTTTTGCATGTTAGAAGAAAGCAAAACCGCACACCACACACACGCAAACAGACATACATACCGTTGCTTGGGCAAGGATTATGACTCTTGACATCTTTTCTTCTTACATAGAGGGACACAACTGGTTTGAGTTCCGAAAACACGGAGCTTAAGCTTCGGTTACAAGCTATGGAGCAACAGGCTCAGTTGCGTGACAGTAAGTGTGATATTTGAAAAAAAGTTTTAGTACTTTTCCTTAGTGATCTCTCTTCATCAAAATGCATTTACTTGAATGCTGTTTTTCTTTCTGGGCCAAAAGTTTGTATTAATTTTTCCCTTGATATTGTACAGCTCTGAATGATGCACTGAAGAAGGAAGTTGACAGGCTCAGAATTGCCACCGGCGAAATAATGAGCCCTTCTGAATCATTTAACTTGGGAATGCACCAGATGGCATACACCTTATCACAATTTTTTCCTCTTCCACAACACCCAGGACCTGCTGGCCACCAGAACATGCAGTTGCCATTCAATCATTCCCAATCTAGCATGTCAGCTCAACAACTGCACCAATCAAATTCTCATCCGCTCTCAGAAATGAGGCAGAATGACCCTCTTGGCCGAATGCAGGGGCTTGACATTAGTGGCAAAGGATCATCTCTTGTGAAGTCTGAAGGCCCCTCGCTTTCTGCCAGTGAAAGTAGCTCCACATTTTGACACAAGCTGGCTGCTAAGCTGCTGACCTGCTGACTTGTTTATGGCACGCCTTTCTAGTAGATTGTTTATAGACTTGACATCTAGTCATCTAGTCATCTAGAGAAGGTACTCTGTTATTCTATTATTTATTCCATTTGTGCGATGGATTGATTCTTAATTGTTTATTCTTAGGGTTATTCCCCAAAAAGGGGTAAGCTCCCTTAGGTTAGTTGCTATGTTCATGTAAAAAAAAAAGTTGCTATGTTCATGTCATTTATTCAGTATGGGATTGAAGGGTCAATCCCATTGGGGTTGGGATGCTAGCATCATGTCGTCCTATCCTTTGTATTTGGTTTGAATTTGATACCATGTGAACTTTGTCGCTAA
