# Supplementary material for: The role of walnut bZIP genes in explant browning
Source: BMC Genomics. 2023 Jul 5;24:377. doi: 10.1186/s12864-023-09492-1 (PMC10324250; doi:10.1186/s12864-023-09492-1)
Supplement: Supplementary file 5 — Additional file 5: Collinearity data of JrbZIP gene family. [file 12864_2023_9492_MOESM5_ESM.txt]

rna-XM_018968664.2	rna-XM_018994494.2
rna-XM_018961131.2	rna-XM_019003401.2
rna-XM_018995305.2	rna-XM_035694820.1
rna-XM_018995305.2	rna-XM_019003963.2
rna-XM_018961131.2	rna-XM_018987344.2
rna-XM_018995305.2	rna-XM_018994090.2
rna-XM_018979748.2	rna-XM_018996684.2
rna-XM_018994494.2	rna-XM_035694234.1
rna-XM_018958117.2	rna-XM_035689339.1
rna-XM_035688052.1	rna-XM_018952991.2
rna-XM_035688597.1	rna-XM_018958582.2
rna-XM_018988102.2	rna-XM_019002124.2
rna-XM_035688597.1	rna-XM_018962685.2
rna-XM_018958582.2	rna-XM_018962685.2
rna-XM_018958582.2	rna-XM_035685310.1
rna-XM_018980162.2	rna-XM_018966315.2
rna-XM_035690268.1	rna-XM_018994615.2
rna-XM_018980162.2	rna-XM_018972902.2
rna-XM_018962685.2	rna-XM_035685310.1
rna-XM_018995415.2	rna-XM_035685258.1
rna-XM_018992641.2	rna-XM_035686096.1
rna-XM_018981720.2	rna-XM_018978239.1
rna-XM_018981720.2	rna-XM_018960479.1
rna-XM_018970842.2	rna-XM_018973927.2
rna-XM_018966315.2	rna-XM_018972902.2
rna-XM_035693250.1	rna-XM_019002990.2
rna-XM_018992359.2	rna-XM_035692825.1
rna-XM_035692825.1	rna-XM_019001195.2
rna-XM_019002990.2	rna-XM_018965603.2
rna-XM_018992359.2	rna-XM_018974050.2
rna-XM_035692900.1	rna-XM_018979264.2
rna-XM_019001417.2	rna-XM_018989877.2
rna-XM_018978239.1	rna-XM_018960479.1
rna-XM_035693250.1	rna-XM_018965603.2
rna-XM_018992359.2	rna-XM_019001195.2
rna-XM_018977435.2	rna-XM_018987523.2
rna-XM_035692825.1	rna-XM_018974050.2
rna-XM_018974695.2	rna-XM_018971444.2
rna-XM_035693250.1	rna-XM_018959793.2
rna-XM_035693383.1	rna-XM_018959797.2
rna-XM_019002990.2	rna-XM_018959793.2
rna-XM_019002990.2	rna-XM_018953201.2
rna-XM_035693250.1	rna-XM_018953201.2
rna-XM_019003401.2	rna-XM_018987344.2
rna-XM_018974050.2	rna-XM_019001195.2
rna-XM_018965592.2	rna-XM_018959797.2
rna-XM_018962351.2	rna-XM_018950246.2
rna-XM_018959793.2	rna-XM_018953201.2
rna-XM_018959797.2	rna-XM_018985861.2
rna-XM_018997697.2	rna-XM_018987344.2
rna-XM_019003963.2	rna-XM_018994090.2
