# Supplementary material for: The role of walnut bZIP genes in explant browning
Source: BMC Genomics. 2023 Jul 5;24:377. doi: 10.1186/s12864-023-09492-1 (PMC10324250; doi:10.1186/s12864-023-09492-1)
Supplement: Supplementary file 6 — Additional file 6: Table S1. Information of JrbZIP gene family. [file 12864_2023_9492_MOESM6_ESM.xlsx]

## Sheet: Additional file 6 Table S1. Inf
Table S1. Information of JrbZIP gene family.
NC_049905.1	rna-XM_035690268.1	4469501	4474612	+	ID	rna-XM_035690268.1	Parent	gene-LOC109007259	Dbxref	GeneID:109007259;;;Genbank:XM_035690268.1	Name	XM_035690268.1	gbkey	mRNA	gene	LOC109007259	model_evidence	Supporting evidence includes similarity to: 18 Proteins%2C 17 long SRA reads%2C and 99%25 coverage of the annotated genomic feature by RNAseq alignments%2C including 28 samples with support for all annotated introns	partial	rna-XM_035690268.1-NA	product	ABSCISIC ACID-INSENSITIVE 5-like protein 2%2C transcript variant X1	start_range	rna-XM_035690268.1-NA	transcript_id	XM_035690268.1	Note	rna-XM_035690268.1-NA	exception	rna-XM_035690268.1-NA	end_range	rna-XM_035690268.1-NA
NC_049914.1	rna-XM_018994615.2	4419988	4427373	+	ID	rna-XM_018994615.2	Parent	gene-LOC109012797	Dbxref	GeneID:109012797;;;Genbank:XM_018994615.2	Name	XM_018994615.2	gbkey	mRNA	gene	LOC109012797	model_evidence	Supporting evidence includes similarity to: 1 EST%2C 18 Proteins%2C 90 long SRA reads%2C and 99%25 coverage of the annotated genomic feature by RNAseq alignments%2C including 31 samples with support for all annotated introns	partial	rna-XM_018994615.2-NA	product	ABSCISIC ACID-INSENSITIVE 5-like protein 2	start_range	rna-XM_018994615.2-NA	transcript_id	XM_018994615.2	Note	rna-XM_018994615.2-NA	exception	rna-XM_018994615.2-NA	end_range	rna-XM_018994615.2-NA
NC_049905.1	rna-XM_018975470.2	13517126	13540829	-	ID	rna-XM_018975470.2	Parent	gene-LOC108998773	Dbxref	GeneID:108998773;;;Genbank:XM_018975470.2	Name	XM_018975470.2	gbkey	mRNA	gene	LOC108998773	model_evidence	Supporting evidence includes similarity to: 17 Proteins%2C 2 long SRA reads%2C and 98%25 coverage of the annotated genomic feature by RNAseq alignments%2C including 28 samples with support for all annotated introns	partial	rna-XM_018975470.2-NA	product	ABSCISIC ACID-INSENSITIVE 5-like protein 2%2C transcript variant X3	start_range	rna-XM_018975470.2-NA	transcript_id	XM_018975470.2	Note	rna-XM_018975470.2-NA	exception	rna-XM_018975470.2-NA	end_range	rna-XM_018975470.2-NA
NC_049913.1	rna-XM_019003212.2	35826008	35827925	+	ID	rna-XM_019003212.2	Parent	gene-LOC109020694	Dbxref	GeneID:109020694;;;Genbank:XM_019003212.2	Name	XM_019003212.2	gbkey	mRNA	gene	LOC109020694	model_evidence	Supporting evidence includes similarity to: 7 Proteins%2C and 100%25 coverage of the annotated genomic feature by RNAseq alignments%2C including 2 samples with support for all annotated introns	partial	rna-XM_019003212.2-NA	product	ABSCISIC ACID-INSENSITIVE 5-like protein 6%2C transcript variant X1	start_range	rna-XM_019003212.2-NA	transcript_id	XM_019003212.2	Note	rna-XM_019003212.2-NA	exception	rna-XM_019003212.2-NA	end_range	rna-XM_019003212.2-NA
NC_049916.1	rna-XM_018954431.2	28150024	28154689	+	ID	rna-XM_018954431.2	Parent	gene-LOC108982947	Dbxref	GeneID:108982947;;;Genbank:XM_018954431.2	Name	XM_018954431.2	gbkey	mRNA	gene	LOC108982947	model_evidence	Supporting evidence includes similarity to: 1 EST%2C 8 Proteins%2C and 100%25 coverage of the annotated genomic feature by RNAseq alignments%2C including 18 samples with support for all annotated introns	partial	rna-XM_018954431.2-NA	product	bZIP transcription factor 46-like%2C transcript variant X1	start_range	rna-XM_018954431.2-NA	transcript_id	XM_018954431.2	Note	rna-XM_018954431.2-NA	exception	rna-XM_018954431.2-NA	end_range	rna-XM_018954431.2-NA
NC_049915.1	rna-XM_018950246.2	5347718	5353661	-	ID	rna-XM_018950246.2	Parent	gene-LOC118343674	Dbxref	GeneID:118343674;;;Genbank:XM_018950246.2	Name	XM_018950246.2	gbkey	mRNA	gene	LOC118343674	model_evidence	Supporting evidence includes similarity to: 39 Proteins%2C 7 long SRA reads%2C and 100%25 coverage of the annotated genomic feature by RNAseq alignments%2C including 31 samples with support for all annotated introns	partial	rna-XM_018950246.2-NA	product	ABSCISIC ACID-INSENSITIVE 5-like protein 5	start_range	rna-XM_018950246.2-NA	transcript_id	XM_018950246.2	Note	rna-XM_018950246.2-NA	exception	rna-XM_018950246.2-NA	end_range	rna-XM_018950246.2-NA
NC_049915.1	rna-XM_035685881.1	5359438	5363124	-	ID	rna-XM_035685881.1	Parent	gene-LOC108979552	Dbxref	GeneID:108979552;;;Genbank:XM_035685881.1	Name	XM_035685881.1	gbkey	mRNA	gene	LOC108979552	model_evidence	Supporting evidence includes similarity to: 2 ESTs%2C 23 Proteins%2C 1 long SRA read%2C and 100%25 coverage of the annotated genomic feature by RNAseq alignments%2C including 13 samples with support for all annotated introns	partial	rna-XM_035685881.1-NA	product	ABSCISIC ACID-INSENSITIVE 5-like protein 5%2C transcript variant X1	start_range	rna-XM_035685881.1-NA	transcript_id	XM_035685881.1	Note	rna-XM_035685881.1-NA	exception	rna-XM_035685881.1-NA	end_range	rna-XM_035685881.1-NA
NC_049913.1	rna-XM_018986580.2	3655690	3659968	-	ID	rna-XM_018986580.2	Parent	gene-LOC109007065	Dbxref	GeneID:109007065;;;Genbank:XM_018986580.2	Name	XM_018986580.2	gbkey	mRNA	gene	LOC109007065	model_evidence	Supporting evidence includes similarity to: 2 ESTs%2C 8 Proteins%2C 20 long SRA reads%2C and 100%25 coverage of the annotated genomic feature by RNAseq alignments%2C including 35 samples with support for all annotated introns	partial	rna-XM_018986580.2-NA	product	bZIP transcription factor 12-like	start_range	rna-XM_018986580.2-NA	transcript_id	XM_018986580.2	Note	rna-XM_018986580.2-NA	exception	rna-XM_018986580.2-NA	end_range	rna-XM_018986580.2-NA
NC_049901.1	rna-XM_018955627.2	10644678	10647979	+	ID	rna-XM_018955627.2	Parent	gene-LOC108983852	Dbxref	GeneID:108983852;;;Genbank:XM_018955627.2	Name	XM_018955627.2	gbkey	mRNA	gene	LOC108983852	model_evidence	Supporting evidence includes similarity to: 6 Proteins%2C 2 long SRA reads%2C and 98%25 coverage of the annotated genomic feature by RNAseq alignments%2C including 14 samples with support for all annotated introns	partial	rna-XM_018955627.2-NA	product	protein ABSCISIC ACID-INSENSITIVE 5-like%2C transcript variant X1	start_range	rna-XM_018955627.2-NA	transcript_id	XM_018955627.2	Note	rna-XM_018955627.2-NA	exception	rna-XM_018955627.2-NA	end_range	rna-XM_018955627.2-NA
NC_049901.1	rna-XM_018955627.2	10644678	10647979	+	ID	rna-XM_018955627.2	Parent	gene-LOC108983852	Dbxref	GeneID:108983852;;;Genbank:XM_018955627.2	Name	XM_018955627.2	gbkey	mRNA	gene	LOC108983852	model_evidence	Supporting evidence includes similarity to: 6 Proteins%2C 2 long SRA reads%2C and 98%25 coverage of the annotated genomic feature by RNAseq alignments%2C including 14 samples with support for all annotated introns	partial	rna-XM_018955627.2-NA	product	protein ABSCISIC ACID-INSENSITIVE 5-like%2C transcript variant X1	start_range	rna-XM_018955627.2-NA	transcript_id	XM_018955627.2	Note	rna-XM_018955627.2-NA	exception	rna-XM_018955627.2-NA	end_range	rna-XM_018955627.2-NA
NC_049903.1	rna-XM_018958117.2	1247855	1254788	-	ID	rna-XM_018958117.2	Parent	gene-LOC108985710	Dbxref	GeneID:108985710;;;Genbank:XM_018958117.2	Name	XM_018958117.2	gbkey	mRNA	gene	LOC108985710	model_evidence	Supporting evidence includes similarity to: 9 Proteins%2C and 100%25 coverage of the annotated genomic feature by RNAseq alignments%2C including 7 samples with support for all annotated introns	partial	rna-XM_018958117.2-NA	product	protein ABSCISIC ACID-INSENSITIVE 5%2C transcript variant X2	start_range	rna-XM_018958117.2-NA	transcript_id	XM_018958117.2	Note	rna-XM_018958117.2-NA	exception	rna-XM_018958117.2-NA	end_range	rna-XM_018958117.2-NA
NC_049908.1	rna-XM_018992359.2	7248973	7250739	-	ID	rna-XM_018992359.2	Parent	gene-LOC109011244	Dbxref	GeneID:109011244;;;Genbank:XM_018992359.2	Name	XM_018992359.2	gbkey	mRNA	gene	LOC109011244	model_evidence	Supporting evidence includes similarity to: 4 Proteins%2C 1 long SRA read%2C and 94%25 coverage of the annotated genomic feature by RNAseq alignments%2C including 6 samples with support for all annotated introns	partial	rna-XM_018992359.2-NA	product	protein FD-like	start_range	rna-XM_018992359.2-NA	transcript_id	XM_018992359.2	Note	rna-XM_018992359.2-NA	exception	rna-XM_018992359.2-NA	end_range	rna-XM_018992359.2-NA
NC_049911.1	rna-XM_019001195.2	28319921	28321631	+	ID	rna-XM_019001195.2	Parent	gene-LOC109018988	Dbxref	GeneID:109018988;;;Genbank:XM_019001195.2	Name	XM_019001195.2	gbkey	mRNA	gene	LOC109018988	model_evidence	Supporting evidence includes similarity to: 6 Proteins%2C 6 long SRA reads%2C and 100%25 coverage of the annotated genomic feature by RNAseq alignments%2C including 25 samples with support for all annotated introns	partial	rna-XM_019001195.2-NA	product	protein FD-like%2C transcript variant X1	start_range	rna-XM_019001195.2-NA	transcript_id	XM_019001195.2	Note	rna-XM_019001195.2-NA	exception	rna-XM_019001195.2-NA	end_range	rna-XM_019001195.2-NA
NC_049911.1	rna-XM_018974050.2	9927928	9929518	-	ID	rna-XM_018974050.2	Parent	gene-LOC108997693	Dbxref	GeneID:108997693;;;Genbank:XM_018974050.2	Name	XM_018974050.2	gbkey	mRNA	gene	LOC108997693	model_evidence	Supporting evidence includes similarity to: 5 Proteins%2C and 100%25 coverage of the annotated genomic feature by RNAseq alignments%2C including 5 samples with support for all annotated introns	partial	rna-XM_018974050.2-NA	product	protein FD%2C transcript variant X1	start_range	rna-XM_018974050.2-NA	transcript_id	XM_018974050.2	Note	rna-XM_018974050.2-NA	exception	rna-XM_018974050.2-NA	end_range	rna-XM_018974050.2-NA
NC_049911.1	rna-XM_018974050.2	9927928	9929518	-	ID	rna-XM_018974050.2	Parent	gene-LOC108997693	Dbxref	GeneID:108997693;;;Genbank:XM_018974050.2	Name	XM_018974050.2	gbkey	mRNA	gene	LOC108997693	model_evidence	Supporting evidence includes similarity to: 5 Proteins%2C and 100%25 coverage of the annotated genomic feature by RNAseq alignments%2C including 5 samples with support for all annotated introns	partial	rna-XM_018974050.2-NA	product	protein FD%2C transcript variant X1	start_range	rna-XM_018974050.2-NA	transcript_id	XM_018974050.2	Note	rna-XM_018974050.2-NA	exception	rna-XM_018974050.2-NA	end_range	rna-XM_018974050.2-NA
NC_049902.1	rna-XM_018994494.2	33905603	33908526	-	ID	rna-XM_018994494.2	Parent	gene-LOC109012706	Dbxref	GeneID:109012706;;;Genbank:XM_018994494.2	Name	XM_018994494.2	gbkey	mRNA	gene	LOC109012706	model_evidence	Supporting evidence includes similarity to: 13 Proteins%2C 11 long SRA reads%2C and 100%25 coverage of the annotated genomic feature by RNAseq alignments%2C including 12 samples with support for all annotated introns	partial	rna-XM_018994494.2-NA	product	basic leucine zipper 61-like	start_range	rna-XM_018994494.2-NA	transcript_id	XM_018994494.2	Note	rna-XM_018994494.2-NA	exception	rna-XM_018994494.2-NA	end_range	rna-XM_018994494.2-NA
NC_049901.1	rna-XM_018968664.2	24422660	24424744	+	ID	rna-XM_018968664.2	Parent	gene-LOC108993680	Dbxref	GeneID:108993680;;;Genbank:XM_018968664.2	Name	XM_018968664.2	gbkey	mRNA	gene	LOC108993680	model_evidence	Supporting evidence includes similarity to: 14 Proteins%2C and 31%25 coverage of the annotated genomic feature by RNAseq alignments	partial	rna-XM_018968664.2-NA	product	basic leucine zipper 61-like	start_range	rna-XM_018968664.2-NA	transcript_id	XM_018968664.2	Note	rna-XM_018968664.2-NA	exception	rna-XM_018968664.2-NA	end_range	rna-XM_018968664.2-NA
NC_049911.1	rna-XM_018965592.2	28960270	28965202	-	ID	rna-XM_018965592.2	Parent	gene-LOC108991368	Dbxref	GeneID:108991368;;;Genbank:XM_018965592.2	Name	XM_018965592.2	gbkey	mRNA	gene	LOC108991368	model_evidence	Supporting evidence includes similarity to: 1 EST%2C 1 Protein%2C 1 long SRA read%2C and 100%25 coverage of the annotated genomic feature by RNAseq alignments%2C including 17 samples with support for all annotated introns	partial	rna-XM_018965592.2-NA	product	probable transcription factor PosF21%2C transcript variant X2	start_range	rna-XM_018965592.2-NA	transcript_id	XM_018965592.2	Note	rna-XM_018965592.2-NA	exception	rna-XM_018965592.2-NA	end_range	rna-XM_018965592.2-NA
NC_049906.1	rna-XM_018992641.2	1973269	1984891	+	ID	rna-XM_018992641.2	Parent	gene-LOC109011427	Dbxref	GeneID:109011427;;;Genbank:XM_018992641.2	Name	XM_018992641.2	gbkey	mRNA	gene	LOC109011427	model_evidence	Supporting evidence includes similarity to: 3 ESTs%2C 13 Proteins%2C 59 long SRA reads%2C and 98%25 coverage of the annotated genomic feature by RNAseq alignments%2C including 35 samples with support for all annotated introns	partial	rna-XM_018992641.2-NA	product	transcription factor VIP1	start_range	rna-XM_018992641.2-NA	transcript_id	XM_018992641.2	Note	rna-XM_018992641.2-NA	exception	rna-XM_018992641.2-NA	end_range	rna-XM_018992641.2-NA
NC_049907.1	rna-XM_018984414.2	32313991	32319767	+	ID	rna-XM_018984414.2	Parent	gene-LOC109005463	Dbxref	GeneID:109005463;;;Genbank:XM_018984414.2	Name	XM_018984414.2	gbkey	mRNA	gene	LOC109005463	model_evidence	Supporting evidence includes similarity to: 3 ESTs%2C 11 Proteins%2C 2 long SRA reads%2C and 100%25 coverage of the annotated genomic feature by RNAseq alignments%2C including 35 samples with support for all annotated introns	partial	rna-XM_018984414.2-NA	product	probable transcription factor PosF21	start_range	rna-XM_018984414.2-NA	transcript_id	XM_018984414.2	Note	rna-XM_018984414.2-NA	exception	rna-XM_018984414.2-NA	end_range	rna-XM_018984414.2-NA
NC_049913.1	rna-XM_018959797.2	5898315	5902891	+	ID	rna-XM_018959797.2	Parent	gene-LOC108986979	Dbxref	GeneID:108986979;;;Genbank:XM_018959797.2	Name	XM_018959797.2	gbkey	mRNA	gene	LOC108986979	model_evidence	Supporting evidence includes similarity to: 5 ESTs%2C 13 Proteins%2C 5 long SRA reads%2C and 96%25 coverage of the annotated genomic feature by RNAseq alignments%2C including 31 samples with support for all annotated introns	partial	rna-XM_018959797.2-NA	product	transcription factor RF2a-like	start_range	rna-XM_018959797.2-NA	transcript_id	XM_018959797.2	Note	rna-XM_018959797.2-NA	exception	rna-XM_018959797.2-NA	end_range	rna-XM_018959797.2-NA
NC_049916.1	rna-XM_018985861.2	24384884	24388663	-	ID	rna-XM_018985861.2	Parent	gene-LOC109006545	Dbxref	GeneID:109006545;;;Genbank:XM_018985861.2	Name	XM_018985861.2	gbkey	mRNA	gene	LOC109006545	model_evidence	Supporting evidence includes similarity to: 8 Proteins%2C 1 long SRA read%2C and 100%25 coverage of the annotated genomic feature by RNAseq alignments%2C including 15 samples with support for all annotated introns	partial	rna-XM_018985861.2-NA	product	uncharacterized LOC109006545%2C transcript variant X2	start_range	rna-XM_018985861.2-NA	transcript_id	XM_018985861.2	Note	rna-XM_018985861.2-NA	exception	rna-XM_018985861.2-NA	end_range	rna-XM_018985861.2-NA
NC_049907.1	rna-XM_018966315.2	52058448	52062351	-	ID	rna-XM_018966315.2	Parent	gene-LOC108991903	Dbxref	GeneID:108991903;;;Genbank:XM_018966315.2	Name	XM_018966315.2	gbkey	mRNA	gene	LOC108991903	model_evidence	Supporting evidence includes similarity to: 1 EST%2C 14 Proteins%2C 14 long SRA reads%2C and 100%25 coverage of the annotated genomic feature by RNAseq alignments%2C including 31 samples with support for all annotated introns	partial	rna-XM_018966315.2-NA	product	bZIP transcription factor 18	start_range	rna-XM_018966315.2-NA	transcript_id	XM_018966315.2	Note	rna-XM_018966315.2-NA	exception	rna-XM_018966315.2-NA	end_range	rna-XM_018966315.2-NA
NC_049914.1	rna-XM_018972902.2	5792884	5796694	+	ID	rna-XM_018972902.2	Parent	gene-LOC108996864	Dbxref	GeneID:108996864;;;Genbank:XM_018972902.2	Name	XM_018972902.2	gbkey	mRNA	gene	LOC108996864	model_evidence	Supporting evidence includes similarity to: 1 EST%2C 17 Proteins%2C 7 long SRA reads%2C and 100%25 coverage of the annotated genomic feature by RNAseq alignments%2C including 18 samples with support for all annotated introns	partial	rna-XM_018972902.2-NA	product	transcription factor RF2b-like	start_range	rna-XM_018972902.2-NA	transcript_id	XM_018972902.2	Note	rna-XM_018972902.2-NA	exception	rna-XM_018972902.2-NA	end_range	rna-XM_018972902.2-NA
NC_049905.1	rna-XM_018980162.2	5808412	5812126	+	ID	rna-XM_018980162.2	Parent	gene-LOC109002418	Dbxref	GeneID:109002418;;;Genbank:XM_018980162.2	Name	XM_018980162.2	gbkey	mRNA	gene	LOC109002418	model_evidence	Supporting evidence includes similarity to: 5 ESTs%2C 19 Proteins%2C 3 long SRA reads%2C and 100%25 coverage of the annotated genomic feature by RNAseq alignments%2C including 20 samples with support for all annotated introns	partial	rna-XM_018980162.2-NA	product	transcription factor RF2b-like	start_range	rna-XM_018980162.2-NA	transcript_id	XM_018980162.2	Note	rna-XM_018980162.2-NA	exception	rna-XM_018980162.2-NA	end_range	rna-XM_018980162.2-NA
NC_049912.1	rna-XM_018973927.2	2238294	2244431	+	ID	rna-XM_018973927.2	Parent	gene-LOC108997580	Dbxref	GeneID:108997580;;;Genbank:XM_018973927.2	Name	XM_018973927.2	gbkey	mRNA	gene	LOC108997580	model_evidence	Supporting evidence includes similarity to: 5 Proteins%2C 5 long SRA reads%2C and 100%25 coverage of the annotated genomic feature by RNAseq alignments%2C including 27 samples with support for all annotated introns	partial	rna-XM_018973927.2-NA	product	G-box-binding factor 1%2C transcript variant X1	start_range	rna-XM_018973927.2-NA	transcript_id	XM_018973927.2	Note	rna-XM_018973927.2-NA	exception	rna-XM_018973927.2-NA	end_range	rna-XM_018973927.2-NA
NC_049902.1	rna-XM_018979748.2	26338685	26353334	-	ID	rna-XM_018979748.2	Parent	gene-LOC109002129	Dbxref	GeneID:109002129;;;Genbank:XM_018979748.2	Name	XM_018979748.2	gbkey	mRNA	gene	LOC109002129	model_evidence	Supporting evidence includes similarity to: 2 ESTs%2C 12 Proteins%2C 10 long SRA reads%2C and 99%25 coverage of the annotated genomic feature by RNAseq alignments%2C including 30 samples with support for all annotated introns	partial	rna-XM_018979748.2-NA	product	bZIP transcription factor 16-like%2C transcript variant X1	start_range	rna-XM_018979748.2-NA	transcript_id	XM_018979748.2	Note	rna-XM_018979748.2-NA	exception	rna-XM_018979748.2-NA	end_range	rna-XM_018979748.2-NA
NC_049909.1	rna-XM_018996684.2	17700048	17707235	-	ID	rna-XM_018996684.2	Parent	gene-LOC109014277	Dbxref	GeneID:109014277;;;Genbank:XM_018996684.2	Name	XM_018996684.2	gbkey	mRNA	gene	LOC109014277	model_evidence	Supporting evidence includes similarity to: 3 ESTs%2C 7 Proteins%2C 16 long SRA reads%2C and 99%25 coverage of the annotated genomic feature by RNAseq alignments%2C including 27 samples with support for all annotated introns	partial	rna-XM_018996684.2-NA	product	bZIP transcription factor 16-like	start_range	rna-XM_018996684.2-NA	transcript_id	XM_018996684.2	Note	rna-XM_018996684.2-NA	exception	rna-XM_018996684.2-NA	end_range	rna-XM_018996684.2-NA
NC_049911.1	rna-XM_018965603.2	29415762	29417354	-	ID	rna-XM_018965603.2	Parent	gene-LOC108991376	Dbxref	GeneID:108991376;;;Genbank:XM_018965603.2	Name	XM_018965603.2	gbkey	mRNA	gene	LOC108991376	model_evidence	Supporting evidence includes similarity to: 1 EST%2C 15 Proteins%2C 12 long SRA reads%2C and 100%25 coverage of the annotated genomic feature by RNAseq alignments	partial	rna-XM_018965603.2-NA	product	bZIP transcription factor 44-like	start_range	rna-XM_018965603.2-NA	transcript_id	XM_018965603.2	Note	rna-XM_018965603.2-NA	exception	rna-XM_018965603.2-NA	end_range	rna-XM_018965603.2-NA
NC_049908.1	rna-XM_018981335.2	6396231	6397779	+	ID	rna-XM_018981335.2	Parent	gene-LOC109003262	Dbxref	GeneID:109003262;;;Genbank:XM_018981335.2	Name	XM_018981335.2	gbkey	mRNA	gene	LOC109003262	model_evidence	Supporting evidence includes similarity to: 1 EST%2C 15 Proteins%2C and 100%25 coverage of the annotated genomic feature by RNAseq alignments	partial	rna-XM_018981335.2-NA	product	bZIP transcription factor 44-like	start_range	rna-XM_018981335.2-NA	transcript_id	XM_018981335.2	Note	rna-XM_018981335.2-NA	exception	rna-XM_018981335.2-NA	end_range	rna-XM_018981335.2-NA
NC_049911.1	rna-XM_018968461.2	7252867	7254140	-	ID	rna-XM_018968461.2	Parent	gene-LOC108993508	Dbxref	GeneID:108993508;;;Genbank:XM_018968461.2	Name	XM_018968461.2	gbkey	mRNA	gene	LOC108993508	model_evidence	Supporting evidence includes similarity to: 18 Proteins%2C 25 long SRA reads%2C and 100%25 coverage of the annotated genomic feature by RNAseq alignments	partial	rna-XM_018968461.2-NA	product	bZIP transcription factor 11-like	start_range	rna-XM_018968461.2-NA	transcript_id	XM_018968461.2	Note	rna-XM_018968461.2-NA	exception	rna-XM_018968461.2-NA	end_range	rna-XM_018968461.2-NA
NC_049908.1	rna-XM_019002990.2	25376830	25378192	-	ID	rna-XM_019002990.2	Parent	gene-LOC109020519	Dbxref	GeneID:109020519;;;Genbank:XM_019002990.2	Name	XM_019002990.2	gbkey	mRNA	gene	LOC109020519	model_evidence	Supporting evidence includes similarity to: 18 Proteins%2C 42 long SRA reads%2C and 100%25 coverage of the annotated genomic feature by RNAseq alignments	partial	rna-XM_019002990.2-NA	product	bZIP transcription factor 44-like	start_range	rna-XM_019002990.2-NA	transcript_id	XM_019002990.2	Note	rna-XM_019002990.2-NA	exception	rna-XM_019002990.2-NA	end_range	rna-XM_019002990.2-NA
NC_049913.1	rna-XM_018959793.2	5476166	5477655	+	ID	rna-XM_018959793.2	Parent	gene-LOC108986974	Dbxref	GeneID:108986974;;;Genbank:XM_018959793.2	Name	XM_018959793.2	gbkey	mRNA	gene	LOC108986974	model_evidence	Supporting evidence includes similarity to: 3 ESTs%2C 22 Proteins%2C 104 long SRA reads%2C and 100%25 coverage of the annotated genomic feature by RNAseq alignments	partial	rna-XM_018959793.2-NA	product	bZIP transcription factor 11-like	start_range	rna-XM_018959793.2-NA	transcript_id	XM_018959793.2	Note	rna-XM_018959793.2-NA	exception	rna-XM_018959793.2-NA	end_range	rna-XM_018959793.2-NA
NC_049916.1	rna-XM_018953201.2	24991741	24993118	-	ID	rna-XM_018953201.2	Parent	gene-LOC108981944	Dbxref	GeneID:108981944;;;Genbank:XM_018953201.2	Name	XM_018953201.2	gbkey	mRNA	gene	LOC108981944	model_evidence	Supporting evidence includes similarity to: 13 Proteins%2C 3 long SRA reads%2C and 100%25 coverage of the annotated genomic feature by RNAseq alignments	partial	rna-XM_018953201.2-NA	product	bZIP transcription factor 44-like	start_range	rna-XM_018953201.2-NA	transcript_id	XM_018953201.2	Note	rna-XM_018953201.2-NA	exception	rna-XM_018953201.2-NA	end_range	rna-XM_018953201.2-NA
NC_049911.1	rna-XM_018952953.2	25671206	25672429	+	ID	rna-XM_018952953.2	Parent	gene-LOC108981706	Dbxref	GeneID:108981706;;;Genbank:XM_018952953.2	Name	XM_018952953.2	gbkey	mRNA	gene	LOC108981706	model_evidence	Supporting evidence includes similarity to: 2 ESTs%2C 13 Proteins%2C 336 long SRA reads%2C and 100%25 coverage of the annotated genomic feature by RNAseq alignments	partial	rna-XM_018952953.2-NA	product	bZIP transcription factor 53	start_range	rna-XM_018952953.2-NA	transcript_id	XM_018952953.2	Note	rna-XM_018952953.2-NA	exception	rna-XM_018952953.2-NA	end_range	rna-XM_018952953.2-NA
NC_049907.1	rna-XM_018966221.2	51406528	51406980	+	ID	rna-XM_018966221.2	Parent	gene-LOC108991829	Dbxref	GeneID:108991829;;;Genbank:XM_018966221.2	Name	XM_018966221.2	gbkey	mRNA	gene	LOC108991829	model_evidence	Supporting evidence includes similarity to: 4 Proteins	partial	rna-XM_018966221.2-NA	product	basic leucine zipper 1-like	start_range	rna-XM_018966221.2-NA	transcript_id	XM_018966221.2	Note	rna-XM_018966221.2-NA	exception	rna-XM_018966221.2-NA	end_range	rna-XM_018966221.2-NA
NC_049913.1	rna-XM_018997697.2	10183125	10184006	+	ID	rna-XM_018997697.2	Parent	gene-LOC109015218	Dbxref	GeneID:109015218;;;Genbank:XM_018997697.2	Name	XM_018997697.2	gbkey	mRNA	gene	LOC109015218	model_evidence	Supporting evidence includes similarity to: 9 Proteins%2C 12 long SRA reads%2C and 100%25 coverage of the annotated genomic feature by RNAseq alignments	partial	rna-XM_018997697.2-NA	product	basic leucine zipper 43-like	start_range	rna-XM_018997697.2-NA	transcript_id	XM_018997697.2	Note	rna-XM_018997697.2-NA	exception	rna-XM_018997697.2-NA	end_range	rna-XM_018997697.2-NA
NC_049916.1	rna-XM_018987344.2	21292980	21294047	-	ID	rna-XM_018987344.2	Parent	gene-LOC109007599	Dbxref	GeneID:109007599;;;Genbank:XM_018987344.2	Name	XM_018987344.2	gbkey	mRNA	gene	LOC109007599	model_evidence	Supporting evidence includes similarity to: 16 Proteins%2C and 100%25 coverage of the annotated genomic feature by RNAseq alignments	partial	rna-XM_018987344.2-NA	product	basic leucine zipper 43-like	start_range	rna-XM_018987344.2-NA	transcript_id	XM_018987344.2	Note	rna-XM_018987344.2-NA	exception	rna-XM_018987344.2-NA	end_range	rna-XM_018987344.2-NA
NC_049901.1	rna-XM_018961131.2	6736950	6737755	-	ID	rna-XM_018961131.2	Parent	gene-LOC108988037	Dbxref	GeneID:108988037;;;Genbank:XM_018961131.2	Name	XM_018961131.2	gbkey	mRNA	gene	LOC108988037	model_evidence	Supporting evidence includes similarity to: 16 Proteins%2C 1 long SRA read%2C and 100%25 coverage of the annotated genomic feature by RNAseq alignments	partial	rna-XM_018961131.2-NA	product	basic leucine zipper 43-like	start_range	rna-XM_018961131.2-NA	transcript_id	XM_018961131.2	Note	rna-XM_018961131.2-NA	exception	rna-XM_018961131.2-NA	end_range	rna-XM_018961131.2-NA
NC_049910.1	rna-XM_019003401.2	4314220	4315130	-	ID	rna-XM_019003401.2	Parent	gene-LOC109020876	Dbxref	GeneID:109020876;;;Genbank:XM_019003401.2	Name	XM_019003401.2	gbkey	mRNA	gene	LOC109020876	model_evidence	Supporting evidence includes similarity to: 11 Proteins%2C 1 long SRA read%2C and 100%25 coverage of the annotated genomic feature by RNAseq alignments	partial	rna-XM_019003401.2-NA	product	basic leucine zipper 43-like	start_range	rna-XM_019003401.2-NA	transcript_id	XM_019003401.2	Note	rna-XM_019003401.2-NA	exception	rna-XM_019003401.2-NA	end_range	rna-XM_019003401.2-NA
NC_049906.1	rna-XM_019001321.2	25260381	25261298	+	ID	rna-XM_019001321.2	Parent	gene-LOC109019104	Dbxref	GeneID:109019104;;;Genbank:XM_019001321.2	Name	XM_019001321.2	gbkey	mRNA	gene	LOC109019104	model_evidence	Supporting evidence includes similarity to: 100%25 coverage of the annotated genomic feature by RNAseq alignments	partial	rna-XM_019001321.2-NA	product	basic leucine zipper 43-like	start_range	rna-XM_019001321.2-NA	transcript_id	XM_019001321.2	Note	rna-XM_019001321.2-NA	exception	rna-XM_019001321.2-NA	end_range	rna-XM_019001321.2-NA
NC_049911.1	rna-XM_018960479.1	31065262	31065750	-	ID	rna-XM_018960479.1	Parent	gene-LOC108987549	Dbxref	GeneID:108987549;;;Genbank:XM_018960479.1	Name	XM_018960479.1	gbkey	mRNA	gene	LOC108987549	model_evidence	Supporting evidence includes similarity to: 2 Proteins	partial	rna-XM_018960479.1-NA	product	basic leucine zipper 4-like	start_range	rna-XM_018960479.1-NA	transcript_id	XM_018960479.1	Note	rna-XM_018960479.1-NA	exception	rna-XM_018960479.1-NA	end_range	rna-XM_018960479.1-NA
NC_049908.1	rna-XM_018978239.1	5324128	5324580	+	ID	rna-XM_018978239.1	Parent	gene-LOC109001102	Dbxref	GeneID:109001102;;;Genbank:XM_018978239.1	Name	XM_018978239.1	gbkey	mRNA	gene	LOC109001102	model_evidence	Supporting evidence includes similarity to: 4 Proteins	partial	rna-XM_018978239.1-NA	product	basic leucine zipper 4-like	start_range	rna-XM_018978239.1-NA	transcript_id	XM_018978239.1	Note	rna-XM_018978239.1-NA	exception	rna-XM_018978239.1-NA	end_range	rna-XM_018978239.1-NA
NC_049907.1	rna-XM_018981720.2	333995	335402	-	ID	rna-XM_018981720.2	Parent	gene-LOC109003548	Dbxref	GeneID:109003548;;;Genbank:XM_018981720.2	Name	XM_018981720.2	gbkey	mRNA	gene	LOC109003548	model_evidence	Supporting evidence includes similarity to: 10 Proteins%2C 31 long SRA reads%2C and 100%25 coverage of the annotated genomic feature by RNAseq alignments	partial	rna-XM_018981720.2-NA	product	basic leucine zipper 43-like	start_range	rna-XM_018981720.2-NA	transcript_id	XM_018981720.2	Note	rna-XM_018981720.2-NA	exception	rna-XM_018981720.2-NA	end_range	rna-XM_018981720.2-NA
NC_049911.1	rna-XM_018971444.2	12015092	12021823	+	ID	rna-XM_018971444.2	Parent	gene-LOC108995815	Dbxref	GeneID:108995815;;;Genbank:XM_018971444.2	Name	XM_018971444.2	gbkey	mRNA	gene	LOC108995815	model_evidence	Supporting evidence includes similarity to: 1 EST%2C 7 Proteins%2C 14 long SRA reads%2C and 99%25 coverage of the annotated genomic feature by RNAseq alignments%2C including 28 samples with support for all annotated introns	partial	rna-XM_018971444.2-NA	product	light-inducible protein CPRF2	start_range	rna-XM_018971444.2-NA	transcript_id	XM_018971444.2	Note	rna-XM_018971444.2-NA	exception	rna-XM_018971444.2-NA	end_range	rna-XM_018971444.2-NA
NC_049908.1	rna-XM_018974695.2	21939408	21944544	-	ID	rna-XM_018974695.2	Parent	gene-LOC108998199	Dbxref	GeneID:108998199;;;Genbank:XM_018974695.2	Name	XM_018974695.2	gbkey	mRNA	gene	LOC108998199	model_evidence	Supporting evidence includes similarity to: 1 EST%2C 16 Proteins%2C 6 long SRA reads%2C and 100%25 coverage of the annotated genomic feature by RNAseq alignments%2C including 24 samples with support for all annotated introns	partial	rna-XM_018974695.2-NA	product	light-inducible protein CPRF2-like	start_range	rna-XM_018974695.2-NA	transcript_id	XM_018974695.2	Note	rna-XM_018974695.2-NA	exception	rna-XM_018974695.2-NA	end_range	rna-XM_018974695.2-NA
NC_049911.1	rna-XM_018989877.2	34607002	34611556	-	ID	rna-XM_018989877.2	Parent	gene-LOC109009422	Dbxref	GeneID:109009422;;;Genbank:XM_018989877.2	Name	XM_018989877.2	gbkey	mRNA	gene	LOC109009422	model_evidence	Supporting evidence includes similarity to: 6 Proteins%2C and 95%25 coverage of the annotated genomic feature by RNAseq alignments	partial	rna-XM_018989877.2-NA	product	bZIP transcription factor RISBZ3	start_range	rna-XM_018989877.2-NA	transcript_id	XM_018989877.2	Note	rna-XM_018989877.2-NA	exception	rna-XM_018989877.2-NA	end_range	rna-XM_018989877.2-NA
NC_049908.1	rna-XM_019001417.2	2281897	2284803	+	ID	rna-XM_019001417.2	Parent	gene-LOC109019180	Dbxref	GeneID:109019180;;;Genbank:XM_019001417.2	Name	XM_019001417.2	gbkey	mRNA	gene	LOC109019180	model_evidence	Supporting evidence includes similarity to: 1 EST%2C 9 Proteins%2C 5 long SRA reads%2C and 100%25 coverage of the annotated genomic feature by RNAseq alignments%2C including 24 samples with support for all annotated introns	partial	rna-XM_019001417.2-NA	product	basic leucine zipper 9-like%2C transcript variant X1	start_range	rna-XM_019001417.2-NA	transcript_id	XM_019001417.2	Note	rna-XM_019001417.2-NA	exception	rna-XM_019001417.2-NA	end_range	rna-XM_019001417.2-NA
NC_049911.1	rna-XM_018979264.2	35702915	35705173	+	ID	rna-XM_018979264.2	Parent	gene-LOC109001821	Dbxref	GeneID:109001821;;;Genbank:XM_018979264.2	Name	XM_018979264.2	gbkey	mRNA	gene	LOC109001821	model_evidence	Supporting evidence includes similarity to: 14 Proteins%2C 3 long SRA reads%2C and 99%25 coverage of the annotated genomic feature by RNAseq alignments%2C including 28 samples with support for all annotated introns	partial	rna-XM_018979264.2-NA	product	transcription factor HY5-like	start_range	rna-XM_018979264.2-NA	transcript_id	XM_018979264.2	Note	rna-XM_018979264.2-NA	exception	rna-XM_018979264.2-NA	end_range	rna-XM_018979264.2-NA
NC_049907.1	rna-XM_018984701.2	18227550	18229005	+	ID	rna-XM_018984701.2	Parent	gene-LOC109005672	Dbxref	GeneID:109005672;;;Genbank:XM_018984701.2	Name	XM_018984701.2	gbkey	mRNA	gene	LOC109005672	model_evidence	Supporting evidence includes similarity to: 8 Proteins%2C 1 long SRA read%2C and 100%25 coverage of the annotated genomic feature by RNAseq alignments%2C including 28 samples with support for all annotated introns	partial	rna-XM_018984701.2-NA	product	transcription factor HY5-like%2C transcript variant X1	start_range	rna-XM_018984701.2-NA	transcript_id	XM_018984701.2	Note	rna-XM_018984701.2-NA	exception	rna-XM_018984701.2-NA	end_range	rna-XM_018984701.2-NA
NC_049903.1	rna-XM_018988102.2	4699736	4704333	+	ID	rna-XM_018988102.2	Parent	gene-LOC109008121	Dbxref	GeneID:109008121;;;Genbank:XM_018988102.2	Name	XM_018988102.2	gbkey	mRNA	gene	LOC109008121	model_evidence	Supporting evidence includes similarity to: 1 EST%2C 7 Proteins%2C 15 long SRA reads%2C and 100%25 coverage of the annotated genomic feature by RNAseq alignments%2C including 35 samples with support for all annotated introns	partial	rna-XM_018988102.2-NA	product	bZIP transcription factor 17	start_range	rna-XM_018988102.2-NA	transcript_id	XM_018988102.2	Note	rna-XM_018988102.2-NA	exception	rna-XM_018988102.2-NA	end_range	rna-XM_018988102.2-NA
NC_049904.1	rna-XM_019002124.2	30903909	30907210	-	ID	rna-XM_019002124.2	Parent	gene-LOC109019758	Dbxref	GeneID:109019758;;;Genbank:XM_019002124.2	Name	XM_019002124.2	gbkey	mRNA	gene	LOC109019758	model_evidence	Supporting evidence includes similarity to: 4 Proteins%2C 15 long SRA reads%2C and 100%25 coverage of the annotated genomic feature by RNAseq alignments%2C including 35 samples with support for all annotated introns	partial	rna-XM_019002124.2-NA	product	bZIP transcription factor 17-like	start_range	rna-XM_019002124.2-NA	transcript_id	XM_019002124.2	Note	rna-XM_019002124.2-NA	exception	rna-XM_019002124.2-NA	end_range	rna-XM_019002124.2-NA
NC_049908.1	rna-XM_018977435.2	8499216	8501847	-	ID	rna-XM_018977435.2	Parent	gene-LOC109000523	Dbxref	GeneID:109000523;;;Genbank:XM_018977435.2	Name	XM_018977435.2	gbkey	mRNA	gene	LOC109000523	model_evidence	Supporting evidence includes similarity to: 4 Proteins%2C 13 long SRA reads%2C and 97%25 coverage of the annotated genomic feature by RNAseq alignments%2C including 35 samples with support for all annotated introns	partial	rna-XM_018977435.2-NA	product	bZIP transcription factor 60-like	start_range	rna-XM_018977435.2-NA	transcript_id	XM_018977435.2	Note	rna-XM_018977435.2-NA	exception	rna-XM_018977435.2-NA	end_range	rna-XM_018977435.2-NA
NC_049911.1	rna-XM_018987523.2	27072992	27076191	+	ID	rna-XM_018987523.2	Parent	gene-LOC109007724	Dbxref	GeneID:109007724;;;Genbank:XM_018987523.2	Name	XM_018987523.2	gbkey	mRNA	gene	LOC109007724	model_evidence	Supporting evidence includes similarity to: 2 ESTs%2C 4 Proteins%2C 19 long SRA reads%2C and 100%25 coverage of the annotated genomic feature by RNAseq alignments%2C including 35 samples with support for all annotated introns	partial	rna-XM_018987523.2-NA	product	bZIP transcription factor 60-like	start_range	rna-XM_018987523.2-NA	transcript_id	XM_018987523.2	Note	rna-XM_018987523.2-NA	exception	rna-XM_018987523.2-NA	end_range	rna-XM_018987523.2-NA
NC_049905.1	rna-XM_018961841.2	610807	612359	+	ID	rna-XM_018961841.2	Parent	gene-LOC108988549	Dbxref	GeneID:108988549;;;Genbank:XM_018961841.2	Name	XM_018961841.2	gbkey	mRNA	gene	LOC108988549	model_evidence	Supporting evidence includes similarity to: 2 ESTs%2C 4 Proteins%2C and 100%25 coverage of the annotated genomic feature by RNAseq alignments	partial	rna-XM_018961841.2-NA	product	basic leucine zipper 24-like	start_range	rna-XM_018961841.2-NA	transcript_id	XM_018961841.2	Note	rna-XM_018961841.2-NA	exception	rna-XM_018961841.2-NA	end_range	rna-XM_018961841.2-NA
NC_049910.1	rna-XM_035694820.1	9195836	9203730	-	ID	rna-XM_035694820.1	Parent	gene-LOC109004136	Dbxref	GeneID:109004136;;;Genbank:XM_035694820.1	Name	XM_035694820.1	gbkey	mRNA	gene	LOC109004136	model_evidence	Supporting evidence includes similarity to: 4 ESTs%2C 1 Protein%2C 2 long SRA reads%2C and 100%25 coverage of the annotated genomic feature by RNAseq alignments%2C including 20 samples with support for all annotated introns	partial	rna-XM_035694820.1-NA	product	transcription factor TGA1-like%2C transcript variant X4	start_range	rna-XM_035694820.1-NA	transcript_id	XM_035694820.1	Note	rna-XM_035694820.1-NA	exception	rna-XM_035694820.1-NA	end_range	rna-XM_035694820.1-NA
NC_049901.1	rna-XM_018995305.2	14214313	14221834	-	ID	rna-XM_018995305.2	Parent	gene-LOC109013266	Dbxref	GeneID:109013266;;;Genbank:XM_018995305.2	Name	XM_018995305.2	gbkey	mRNA	gene	LOC109013266	model_evidence	Supporting evidence includes similarity to: 44 Proteins%2C 7 long SRA reads%2C and 100%25 coverage of the annotated genomic feature by RNAseq alignments%2C including 24 samples with support for all annotated introns	partial	rna-XM_018995305.2-NA	product	transcription factor TGA1	start_range	rna-XM_018995305.2-NA	transcript_id	XM_018995305.2	Note	rna-XM_018995305.2-NA	exception	rna-XM_018995305.2-NA	end_range	rna-XM_018995305.2-NA
NC_049916.1	rna-XM_018994090.2	3502460	3510269	+	ID	rna-XM_018994090.2	Parent	gene-LOC109012452	Dbxref	GeneID:109012452;;;Genbank:XM_018994090.2	Name	XM_018994090.2	gbkey	mRNA	gene	LOC109012452	model_evidence	Supporting evidence includes similarity to: 3 ESTs%2C 51 Proteins%2C and 100%25 coverage of the annotated genomic feature by RNAseq alignments%2C including 27 samples with support for all annotated introns	partial	rna-XM_018994090.2-NA	product	transcription factor TGA7-like	start_range	rna-XM_018994090.2-NA	transcript_id	XM_018994090.2	Note	rna-XM_018994090.2-NA	exception	rna-XM_018994090.2-NA	end_range	rna-XM_018994090.2-NA
NC_049913.1	rna-XM_019003963.2	35812615	35819166	-	ID	rna-XM_019003963.2	Parent	gene-LOC109021341	Dbxref	GeneID:109021341;;;Genbank:XM_019003963.2	Name	XM_019003963.2	gbkey	mRNA	gene	LOC109021341	model_evidence	Supporting evidence includes similarity to: 3 ESTs%2C 56 Proteins%2C 4 long SRA reads%2C and 100%25 coverage of the annotated genomic feature by RNAseq alignments%2C including 30 samples with support for all annotated introns	partial	rna-XM_019003963.2-NA	product	transcription factor TGA3-like%2C transcript variant X3	start_range	rna-XM_019003963.2-NA	transcript_id	XM_019003963.2	Note	rna-XM_019003963.2-NA	exception	rna-XM_019003963.2-NA	end_range	rna-XM_019003963.2-NA
NC_049904.1	rna-XM_018952991.2	32210643	32216978	-	ID	rna-XM_018952991.2	Parent	gene-LOC108981744	Dbxref	GeneID:108981744;;;Genbank:XM_018952991.2	Name	XM_018952991.2	gbkey	mRNA	gene	LOC108981744	model_evidence	Supporting evidence includes similarity to: 49 Proteins%2C and 100%25 coverage of the annotated genomic feature by RNAseq alignments%2C including 7 samples with support for all annotated introns	partial	rna-XM_018952991.2-NA	product	bZIP transcription factor TGA10%2C transcript variant X1	start_range	rna-XM_018952991.2-NA	transcript_id	XM_018952991.2	Note	rna-XM_018952991.2-NA	exception	rna-XM_018952991.2-NA	end_range	rna-XM_018952991.2-NA
NC_049914.1	rna-XM_035685258.1	21611533	21619624	+	ID	rna-XM_035685258.1	Parent	gene-LOC108985859	Dbxref	GeneID:108985859;;;Genbank:XM_035685258.1	Name	XM_035685258.1	gbkey	mRNA	gene	LOC108985859	model_evidence	Supporting evidence includes similarity to: 1 EST%2C 18 Proteins%2C and 100%25 coverage of the annotated genomic feature by RNAseq alignments%2C including 12 samples with support for all annotated introns	partial	rna-XM_035685258.1-NA	product	transcription factor TGA9-like%2C transcript variant X1	start_range	rna-XM_035685258.1-NA	transcript_id	XM_035685258.1	Note	rna-XM_035685258.1-NA	exception	rna-XM_035685258.1-NA	end_range	rna-XM_035685258.1-NA
NC_049905.1	rna-XM_018995415.2	17099745	17108535	+	ID	rna-XM_018995415.2	Parent	gene-LOC109013359	Dbxref	GeneID:109013359;;;Genbank:XM_018995415.2	Name	XM_018995415.2	gbkey	mRNA	gene	LOC109013359	model_evidence	Supporting evidence includes similarity to: 2 ESTs%2C 44 Proteins%2C 4 long SRA reads%2C and 98%25 coverage of the annotated genomic feature by RNAseq alignments%2C including 10 samples with support for all annotated introns	partial	rna-XM_018995415.2-NA	product	transcription factor TGA9-like	start_range	rna-XM_018995415.2-NA	transcript_id	XM_018995415.2	Note	rna-XM_018995415.2-NA	exception	rna-XM_018995415.2-NA	end_range	rna-XM_018995415.2-NA
NC_049904.1	rna-XM_018958582.2	31089140	31100592	-	ID	rna-XM_018958582.2	Parent	gene-LOC108986066	Dbxref	GeneID:108986066;;;Genbank:XM_018958582.2	Name	XM_018958582.2	gbkey	mRNA	gene	LOC108986066	model_evidence	Supporting evidence includes similarity to: 3 ESTs%2C 48 Proteins%2C 12 long SRA reads%2C and 100%25 coverage of the annotated genomic feature by RNAseq alignments%2C including 32 samples with support for all annotated introns	partial	rna-XM_018958582.2-NA	product	transcription factor TGA2.3-like%2C transcript variant X1	start_range	rna-XM_018958582.2-NA	transcript_id	XM_018958582.2	Note	rna-XM_018958582.2-NA	exception	rna-XM_018958582.2-NA	end_range	rna-XM_018958582.2-NA
NC_049905.1	rna-XM_018962685.2	1180395	1187910	+	ID	rna-XM_018962685.2	Parent	gene-LOC108989164	Dbxref	GeneID:108989164;;;Genbank:XM_018962685.2	Name	XM_018962685.2	gbkey	mRNA	gene	LOC108989164	model_evidence	Supporting evidence includes similarity to: 4 ESTs%2C 66 Proteins%2C 2 long SRA reads%2C and 100%25 coverage of the annotated genomic feature by RNAseq alignments%2C including 14 samples with support for all annotated introns	partial	rna-XM_018962685.2-NA	product	transcription factor TGA2.2-like%2C transcript variant X1	start_range	rna-XM_018962685.2-NA	transcript_id	XM_018962685.2	Note	rna-XM_018962685.2-NA	exception	rna-XM_018962685.2-NA	end_range	rna-XM_018962685.2-NA
NC_049914.1	rna-XM_035685310.1	1369893	1379024	+	ID	rna-XM_035685310.1	Parent	gene-LOC109012303	Dbxref	GeneID:109012303;;;Genbank:XM_035685310.1	Name	XM_035685310.1	gbkey	mRNA	gene	LOC109012303	model_evidence	Supporting evidence includes similarity to: 3 ESTs%2C 58 Proteins%2C and 100%25 coverage of the annotated genomic feature by RNAseq alignments%2C including 15 samples with support for all annotated introns	partial	rna-XM_035685310.1-NA	product	transcription factor TGA2.1-like%2C transcript variant X1	start_range	rna-XM_035685310.1-NA	transcript_id	XM_035685310.1	Note	rna-XM_035685310.1-NA	exception	rna-XM_035685310.1-NA	end_range	rna-XM_035685310.1-NA
