# Supplementary material for: The role of walnut bZIP genes in explant browning
Source: BMC Genomics. 2023 Jul 5;24:377. doi: 10.1186/s12864-023-09492-1 (PMC10324250; doi:10.1186/s12864-023-09492-1)
Supplement: Supplementary file 7 — Additional file 7: Table S2. Primers used in real-time PCR. [file 12864_2023_9492_MOESM7_ESM.xls]

## Sheet: Sheet1
Table S2. Primers used in real-time PCR
Gene name	F	R
Bzip55	GGTGCTTTGGCTCCGTAATG	CTCTCAAGGAAGGGAAGGGG
Bzip70	GCTCCCAATTCCTCCTCTCG	AACCCTAACCCCATGCCAAG
Bzip72	TTCGACGAATCCTCTTCGGC	GCGTCACATTCACCGTCATC
Bzip88	GGATGCTGTTGGCCTAAATCC	TCAGTCCTTGGGCTTGCTTC
Bzip38	GAAGAGGGCACACCCACTAAG	TTGAGCTCGACCAATCAGGA
Bzip61	ACCGAAACCAAGACCGAGAC	TCTTGGTGTTGTCCTCGTCG
Bzip8	CGGAACAAGTCTCCCACCAG	GAGGTCCCCGAGTTAAAGCC
Bzip24	GATGAGCAGCCCAGGCAATC	TTGGCCGTACATCCCAAGG
Bzip28	TGCAAGTGGGGCATCAATCT	TTATTCGGATGCGAGGGTGG
Bzip69	GAGCCGGAGATGGAAAAGGG	GTCATCGCTCTCTTCTACTTTGC
